# Supplementary material for: NEBULA is a fast negative binomial mixed model for differential or co-expression analysis of large-scale multi-subject single-cell data
Source: Commun Biol. 2021 May 26;4:629. doi: 10.1038/s42003-021-02146-6 (PMC8155058; doi:10.1038/s42003-021-02146-6)
Supplement: Supplementary file 3 — Supplementary Data 1 [file 42003_2021_2146_MOESM3_ESM.xlsx]

## Sheet: Sheet1
	Estimation strategy for testing a fixed-efects variable
Condition	Cell-level overdispersion	Subject-level overdispersion
	NEBULA-HL	NEBULA-HL
	NEBULA-LN	NEBULA-HL
	NEBULA-LN	NEBULA-LN
For cell-level variables:
For subject-level variables:
