# Supplementary material for: NEBULA is a fast negative binomial mixed model for differential or co-expression analysis of large-scale multi-subject single-cell data
Source: Commun Biol. 2021 May 26;4:629. doi: 10.1038/s42003-021-02146-6 (PMC8155058; doi:10.1038/s42003-021-02146-6)
Supplement: Supplementary file 4 — Supplementary Data 2 [file 42003_2021_2146_MOESM4_ESM.xlsx]

## Sheet: BCL3
NEBULA adjusting for covariates		NEBULA without covariates		Pearson correlation		Spearman correlation
logFC	P	logFC	P	correlation coef	p	correlation coef	p	Gene
1.94841	7.4e-20	1.95429	6.12e-20	0.0843479	5.26e-18	-0.106393	9.33e-28	NFKBIA
0.786562	2.07e-15	0.80847	4.89e-16	0.0811291	9.06e-17	0.051335	1.46e-07	LTB
2.15391	1.76e-14	2.42171	2.16e-17	0.0825528	2.61e-17	0.024388	0.0125517	BATF
1.50044	4.03e-12	1.65546	2.85e-14	0.0795863	3.41e-16	0.0788871	6.17e-16	IRF1
1.75574	7.43e-12	1.78179	3.77e-12	0.0721993	1.38e-13	-0.0814339	6.95e-17	BIRC3
2.46129	1e-10	2.54699	1.98e-11	0.0680711	3.07e-12	0.225447	7.89e-121	RELB
2.04083	3.19e-09	2.14302	4.78e-10	0.0570957	4.98e-09	-0.224786	4.09e-120	NFKB2
2.184	5.76e-09	2.13574	1.09e-08	0.0574688	3.95e-09	0.227353	6.68e-123	SOCS3
3.46125	1.13e-07	3.59185	3.55e-08	0.059859	8.71e-10	0.320788	2.51e-249	ICAM1
1.52467	2.72e-07	1.61533	7.99e-08	0.045392	3.35e-06	0.113779	1.57e-31	PIM3
3.29165	3.19e-07	3.67902	1.02e-08	0.0547885	2.01e-08	0.304715	5.89e-224	GNA15
0.649196	8e-07	0.771518	6.8e-09	0.0587641	1.75e-09	0.0209999	0.031605	TAGLN2
2.14339	8.78e-07	2.1922	4.74e-07	0.0470984	1.42e-06	-0.285833	3.85e-196	CREM
1.55484	1.26e-06	1.60265	5.59e-07	0.0494845	4.03e-07	0.206627	2.17e-101	TNFRSF4
5.64547	1.84e-06	5.25737	5.34e-06	0.0581917	2.52e-09	0.295539	3.56e-210	NTN4
7.22951	3.54e-06	6.78595	4.07e-07	0.0619478	2.21e-10	0.438531	0	TRIM9
-0.418384	3.73e-06	-0.330176	0.000546105	-0.0327497	0.000800837	-0.0359797	0.000230184	MALAT1
1.95764	4.13e-06	1.93572	4.69e-06	0.0387102	7.4e-05	0.200906	7.62e-96	LTA
0.905723	4.21e-06	0.867272	1.07e-05	0.0396833	4.85e-05	-0.041193	2.47e-05	PIM1
6.5607	4.29e-06	5.55486	1.76e-05	0.0476559	1.06e-06	-0.120711	2.65e-35	PARD3B
3.46959	4.48e-06	3.77185	5.64e-07	0.039795	4.62e-05	0.0727589	8.92e-14	B4GALT5
2.92728	4.82e-06	3.19236	6.66e-07	0.0480181	8.79e-07	-0.175895	1.46e-73	NHSL2
1.9728	5.19e-06	2.03706	2.63e-06	0.0482879	7.63e-07	0.0994434	1.94e-24	RARG
6.11045	1.04e-05	7.07171	1.14e-07	0.0936115	7.89e-22	-0.0281923	0.00390443	AC091132.5
0.744975	1.1e-05	1.0072	1.32e-08	0.0492968	4.46e-07	0.0202826	0.0378995	AHNAK
2.30609	1.27e-05	2.62739	8.4e-07	0.0720744	1.52e-13	-0.00835978	0.392244	KLF10
4.14279	1.71e-05	4.23668	1.16e-05	0.0398966	4.41e-05	-0.180378	2.53e-77	PHETA1
-0.457864	1.73e-05	-0.420999	9.37e-05	-0.0362205	0.000208879	0.00561327	0.565651	KLF2
0.879607	2.18e-05	0.910048	1.06e-05	0.0432671	9.42e-06	-0.044533	5.12e-06	PIM2
2.07955	3.05e-05	2.21596	9.47e-06	0.0359579	0.000232204	0.00601484	0.538182	GPR146
4.15397	4.01e-05	4.30592	2.1e-05	0.0437993	7.31e-06	-0.11829	5.84e-34	SGK1
3.83968	4.44e-05	4.23217	8.79e-06	0.0439608	6.76e-06	-0.00131722	0.892766	MIR3142HG
-0.535867	5.64e-05	-0.411236	0.00231272	-0.0302705	0.00194441	-0.00098086	0.920042	TRAF3IP3
1.19876	6.1e-05	1.36693	5.96e-06	0.0426704	1.25e-05	0.0122332	0.210572	CDKN2D
5.10475	0.000110715	5.39335	2.82e-05	0.0716776	2.06e-13	-0.273628	2.84e-179	MANEAL
0.616413	0.000123891	0.545942	0.00067951	0.0315013	0.00126129	0.00691993	0.478824	RSL1D1
2.2749	0.00012789	2.33529	8.75e-05	0.0429075	1.12e-05	0.350694	7.43e-301	MRGBP
6.21369	0.00013136	5.51292	0.000268147	0.0486679	6.24e-07	-0.0411733	2.49e-05	AL022238.4
1.45876	0.000132889	1.78109	4.19e-06	0.0396914	4.83e-05	0.233054	3.24e-129	PLEKHF1
4.25084	0.000139821	4.24165	0.000105591	0.033477	0.000610281	-0.204103	6.37e-99	INKA1
1.11144	0.000145332	1.19969	4.41e-05	0.0408105	2.94e-05	-0.0704947	5.07e-13	SH2D2A
-0.458642	0.0001615	-0.31846	0.0110987	-0.0261023	0.00754529	-0.0224802	0.0213963	UBC
0.770131	0.000178845	0.885322	2.08e-05	0.0371747	0.000141359	0.0464085	2.01e-06	IER2
2.14598	0.00018501	2.38515	3.24e-05	0.0366486	0.000175511	-0.0585575	2e-09	SBNO2
-1.19847	0.000206263	-1.10634	0.000611141	-0.0346594	0.000388006	-0.0218936	0.0250353	LY9
2.37331	0.000209078	2.45698	0.000124363	0.03679	0.000165638	-0.258071	5.28e-159	NSDHL
4.97381	0.000219151	5.38602	6.7e-05	0.0524701	7.72e-08	0.258612	1.1e-159	SNCA
-2.57083	0.00024112	-2.43895	0.000463938	-0.0331805	0.000682208	-0.21628	3.96e-111	SLC16A7
1.1472	0.000245094	1.22608	8.86e-05	0.0348457	0.000360825	-0.0618056	2.43e-10	SNAP23
4.53511	0.00025458	4.50147	0.000292655	0.0424379	1.39e-05	0.220971	4.89e-116	RGS16
2.59065	0.000255566	2.75888	0.000111752	0.0423226	1.47e-05	0.0707072	4.32e-13	WNT10A
2.13228	0.000271256	3.07029	1.3e-06	0.064241	4.67e-11	0.269742	4.4e-174	MIR4435-2HG
3.51793	0.000295696	3.51935	0.000276126	0.0375332	0.000121783	0.249708	1.15e-148	SLX1B
0.365991	0.000306174	0.524738	9.2e-07	0.0417241	1.94e-05	0.020616	0.0348522	EMP3
-0.307859	0.0003193	-0.0785367	0.39809	-0.00774207	0.428165	-0.0117506	0.229132	ACTB
1.99838	0.000326922	2.32075	4.65e-05	0.0399195	4.37e-05	0.367111	0	TBX21
1.48274	0.000338794	1.53955	0.00019359	0.0332622	0.000661636	0.317292	1.13e-243	SNAI3
-0.37402	0.000346287	-0.347383	0.00109961	-0.0287985	0.00319992	-0.0236557	0.0154664	BTG1
1.22765	0.000350962	1.37431	6.76e-05	0.0338054	0.000538888	-0.300933	3.25e-218	RARA
0.560437	0.00035647	0.66154	2.73e-05	0.0411819	2.48e-05	-0.0037361	0.702198	LDHA
2.42451	0.000373265	2.51365	0.000212661	0.0317531	0.00115228	0.149275	2.9e-53	MPV17L2
-1.20332	0.000405429	-1.10125	0.00120767	-0.0297573	0.00231874	-0.153358	3.75e-56	TGFBR2
0.441776	0.000423765	0.624868	2.28e-06	0.0409643	2.74e-05	0.00186628	0.848529	S100A10
2.80187	0.000433941	2.90349	0.000256241	0.0348238	0.000363921	-0.16524	5.11e-65	RMI1
0.797314	0.000445771	0.91789	4.89e-05	0.0321678	0.000991567	0.0471884	1.35e-06	TNIP1
0.723675	0.000467411	0.939841	7.8e-06	0.0390106	6.5e-05	-0.0685803	2.11e-12	TAP1
-0.470043	0.000488299	-0.399998	0.00320347	-0.0233196	0.0169934	-0.0144305	0.139704	GIMAP4
5.37279	0.000504823	5.638	0.000106833	0.0430438	1.05e-05	0.170294	5.33e-69	FAM171B
4.64489	0.000594184	5.48024	0.000165078	0.0437707	7.41e-06	0.28658	3.35e-197	CDKN1A
-0.109509	0.000600353	-0.212568	7.62e-08	-0.049231	4.62e-07	-0.0275861	0.00474732	RPL39
-0.704371	0.000624116	-0.6867	0.000892553	-0.0286019	0.00341453	-0.0170411	0.0811393	FCMR
1.86704	0.000633417	1.95649	0.000326722	0.0325359	0.000866556	-0.445501	0	C15orf39
1.21631	0.000635969	1.17926	0.000976359	0.037046	0.000149085	0.19074	2.09e-86	LSR
2.44544	0.00064989	2.56808	0.000371109	0.0344134	0.00042682	0.257793	1.18e-158	ARRB1
1.93079	0.000710784	2.10064	0.00024583	0.0338138	0.000537183	-0.143498	2.57e-49	C11orf24
1.26815	0.000725079	1.34487	0.00034424	0.0365962	0.000179306	0.0625822	1.45e-10	C17orf49
1.38993	0.000742283	1.60524	0.000103518	0.0344409	0.000422309	-0.382275	0	TMEM120A
-1.96515	0.00075901	-1.86195	0.00140948	-0.0317334	0.0011605	-0.316391	3.15e-242	WDR6
6.76908	0.000762469	5.58776	0.00195719	0.051615	1.25e-07	0.0263651	0.00696168	AC073655.2
3.98824	0.000782121	3.96475	0.000697269	0.0371876	0.000140606	0.0427466	1.2e-05	DLG4
6.21286	0.000817383	6.63276	7.43e-05	0.062104	1.99e-10	0.307786	1.11e-228	PLXNA2
4.66237	0.000853444	4.89796	0.000407753	0.0271092	0.00552238	0.0597419	9.39e-10	AC036108.2
6.51305	0.000857227	5.87582	0.000894385	0.0419405	1.75e-05	-0.247237	1.1e-145	AC006504.1
1.02081	0.000858235	1.11214	0.00030449	0.0362543	0.00020604	-0.0664096	1.02e-11	DDIT4
-1.89838	0.000899103	-1.73567	0.00229914	-0.0279575	0.00421333	-0.152225	2.42e-55	NPAT
1.81059	0.000934002	1.94441	0.000372125	0.036938	0.000155868	0.18384	2.69e-80	MIDN
6.22157	0.000953445	5.35082	0.00148068	0.0315233	0.0012514	-0.380631	0	TIGD4
1.41949	0.001012	1.48961	0.000553356	0.0332733	0.000658895	-0.446262	0	COG1
0.751356	0.00105707	0.934413	5.18e-05	0.0367867	0.000165866	0.039632	4.96e-05	RGS19
0.327856	0.00105726	0.480265	6.81e-06	0.0452693	3.57e-06	0.033404	0.000627299	IL32
4.25141	0.00108405	4.58702	0.00033829	0.040741	3.03e-05	-0.110815	5.52e-30	SRC
1.79875	0.00114519	1.71953	0.00194685	0.0298075	0.00227941	-0.216548	2.09e-111	MINCR
1.22761	0.00116147	1.35278	0.00035398	0.0287258	0.00327783	-0.163955	5.01e-64	MGAT2
3.38406	0.00120595	3.2042	0.00186189	0.0289114	0.00308222	-0.0926539	2.05e-21	FZD3
1.83019	0.00120611	1.98396	0.000412681	0.0282202	0.00386917	0.0644083	4.16e-11	NBPF14
1.24301	0.00123141	1.29136	0.000738508	0.032576	0.000853872	0.147287	6.91e-52	PRDX4
2.64446	0.00126057	2.70134	0.00109278	0.0358525	0.000242238	0.484316	0	CAMK2N1
5.09982	0.0012866	5.33547	0.000511493	0.0424876	1.36e-05	-0.233489	1.05e-129	LINC02021
0.815763	0.00132646	0.939682	0.000219566	0.0300922	0.00206769	0.117557	1.47e-33	IL27RA
-4.14929	0.00133419	-3.84931	0.00254322	-0.0291315	0.00286413	0.1521	2.97e-55	STX6
2.60159	0.00134641	2.65385	0.000972288	0.042206	1.55e-05	0.280583	8.82e-189	APTR
1.76486	0.00137487	1.94655	0.000395296	0.0348911	0.000354475	-0.0280755	0.00405545	BICRAL
6.47221	0.00138044	6.07586	0.00225655	0.0550204	1.75e-08	-0.539197	0	BACE2
6.56502	0.00139372	6.41422	0.00439461	0.0542879	2.7e-08	-0.0498579	3.3e-07	LINC00997
1.25971	0.00140408	1.37012	0.000534707	0.0324738	0.000886553	0.0146615	0.133473	NRBF2
1.63073	0.00141814	1.74935	0.00055791	0.0370114	0.000151227	0.361298	1.5632237034417e-320	NADK
2.58047	0.0014269	2.69158	0.000729179	0.0369869	0.00015276	0.0267468	0.00618586	DENND6B
1.62334	0.00145715	1.76406	0.0006054	0.0301322	0.0020394	-0.297253	1.04e-212	PLSCR1
0.597538	0.00148532	0.509338	0.00717684	0.0216378	0.0267825	0.0252841	0.00965388	MAL
4.57673	0.0015593	4.63826	0.00129655	0.0332862	0.000655706	0.169443	2.54e-68	SCART1
-2.61061	0.00164498	-2.45903	0.00274801	-0.0270795	0.00557423	-0.0711647	3.05e-13	MMS19
3.67932	0.00170474	3.70199	0.00120087	0.0349327	0.000348744	-0.104441	8.4e-27	AL024498.1
5.11069	0.00170713	5.53795	0.000763803	0.0450937	3.89e-06	0.0228546	0.0193223	PDE7B
-1.85496	0.00173254	-1.62283	0.00613134	-0.0276771	0.00461102	0.190665	2.45e-86	AGTRAP
1.64124	0.00175499	1.76134	0.000733002	0.0393988	5.49e-05	-0.417602	0	TNFAIP8L1
0.144432	0.00177113	0.0661915	0.19308	0.0148372	0.128883	0.0129112	0.186372	RPL15
-2.2127	0.00179676	-2.14375	0.00248135	-0.0276301	0.00468088	0.231628	1.28e-127	TRMT2A
7.13947	0.0018226	7.3979	0.000278227	0.0453242	3.47e-06	-0.150748	2.69e-54	AC009495.3
1.54375	0.00184964	1.85687	0.000200857	0.0352645	0.000306087	0.178533	9.2e-76	PLEKHG3
-2.37372	0.00185365	-2.10024	0.00584125	-0.0252245	0.00982612	-0.305922	8.32e-226	WWP2
3.98968	0.0018644	4.00411	0.0016501	0.0375245	0.000122226	0.131772	8.52e-42	AC104794.2
0.980931	0.00190884	1.05457	0.000823304	0.0326418	0.000833414	0.144899	2.94e-50	ACTR1B
1.3599	0.00191596	1.4025	0.00119503	0.0376338	0.000116768	-0.0440225	6.56e-06	TMEM263
-1.57326	0.00197824	-1.44931	0.00455774	-0.0259536	0.00789473	-0.285443	1.37e-195	PYHIN1
1.0624	0.00201963	1.28947	0.000238984	0.0326377	0.000834649	-0.260888	1.42e-162	FAS
-2.98051	0.00202945	-2.91931	0.0025339	-0.0297181	0.00234995	0.0304402	0.00183337	ANKMY1
0.924783	0.00204006	1.01341	0.000774489	0.0337384	0.000552801	0.216353	3.32e-111	GNPTG
-2.30648	0.00210397	-2.02071	0.00666291	-0.0281868	0.00391149	-0.152425	1.74e-55	ANKRD39
-1.00644	0.0021385	-0.912706	0.00537871	-0.025696	0.00853427	0.0139321	0.153903	DNMT1
0.145609	0.00225872	0.0705787	0.170063	0.0148073	0.129655	0.0140738	0.149759	RPS19
-0.265505	0.00228619	-0.243433	0.00548554	-0.026461	0.00675892	-0.015733	0.10735	SARAF
1.64996	0.00233041	1.71842	0.0014584	0.0306756	0.00168899	0.17109	1.22e-69	TNFRSF18
0.0770668	0.00235203	-0.0140801	0.671929	-0.00371201	0.704028	0.00475037	0.626857	EEF1A1
4.836	0.00236207	5.10928	0.00169554	0.0319348	0.00107912	0.0608829	4.47e-10	CD79A
0.364003	0.0023657	0.516638	3.17e-05	0.0387643	7.23e-05	0.018326	0.0607039	S100A11
-0.576736	0.00240743	-0.607939	0.00131759	-0.0292472	0.00275522	0.00666841	0.494952	CD7
-1.19305	0.0024905	-1.11097	0.00470254	-0.0267538	0.00617249	-0.06533	2.19e-11	NDUFA10
-1.13293	0.00249895	-1.16726	0.00186361	-0.0321756	0.000988751	-0.21125	5.41e-106	PASK
2.11085	0.00251975	2.27714	0.000984686	0.0270752	0.00558179	0.338609	2.44e-279	UBFD1
1.16435	0.00252376	1.2006	0.00173422	0.0275256	0.00483984	0.282745	8.57e-192	RBMX2
-1.73607	0.00254118	-1.54451	0.00671987	-0.0229187	0.0189859	-0.0639957	5.53e-11	NCOA3
1.47649	0.00254938	1.79704	0.000231526	0.0301723	0.00201145	0.374027	0	RASSF2
-1.93948	0.00255317	-1.77917	0.00515744	-0.0234286	0.0164841	-0.000844209	0.931151	RNF6
3.96081	0.00265308	4.05849	0.00185487	0.0324779	0.00088523	-0.368966	0	N4BP3
7.85721	0.00265979	7.94155	0.00118938	0.0507451	2.03e-07	-0.258578	1.21e-159	AC092953.2
-0.0956773	0.00266849	-0.214321	3.39e-07	-0.0456019	3.02e-06	-0.0173468	0.0758309	RPS3A
1.53662	0.00268896	1.42125	0.00512568	0.030071	0.00208276	-0.148488	1.02e-52	SOCS2
0.892103	0.00280204	1.18672	8.21e-05	0.0375049	0.000123233	0.118504	4.46e-34	TPM4
3.50316	0.00285278	4.0097	0.000631757	0.0391678	6.07e-05	-0.402394	0	CBWD3
5.606	0.00289878	5.07374	0.00339836	0.0419368	1.76e-05	-0.210136	7.11e-105	SLC25A27
7.31199	0.00296486	6.10748	0.0218336	0.025724	0.00846261	-0.51426	0	AP006287.2
-0.17334	0.00297371	-0.230562	0.000118997	-0.0269538	0.00579857	-0.00974022	0.318843	RPS29
1.6859	0.00312164	1.79545	0.00189043	0.0283212	0.00374379	-0.0685826	2.11e-12	ZC3H12A
0.721961	0.00315905	0.845431	0.000569156	0.0360975	0.000219517	-0.147363	6.12e-52	TRIM22
4.60206	0.00319126	5.09306	0.000971474	0.0463849	2.04e-06	-0.241043	2.33e-138	CDKL2
1.09392	0.00324522	1.11248	0.00273028	0.0279307	0.00424998	-0.182247	6.39e-79	NXT1
1.12269	0.00328107	1.16339	0.00224281	0.0300994	0.00206252	-0.0977628	1.14e-23	SLC39A8
1.76381	0.0033154	1.9061	0.0014119	0.0334555	0.000615263	-0.551699	0	ATG2A
3.51746	0.00332465	3.49113	0.00281917	0.0305293	0.00177744	0.0709233	3.66e-13	AC092747.4
-1.65772	0.00340292	-1.77318	0.0020592	-0.0282667	0.00381098	-0.241859	2.6e-139	LINC00402
-3.38685	0.00340712	-3.21822	0.00551637	-0.0271413	0.00546693	-0.241465	7.51e-139	DYRK1B
2.68361	0.00341818	2.35706	0.00905444	0.0266607	0.00635374	-0.126789	8.46e-39	ELOVL4
5.39942	0.00346585	5.3466	0.00240959	0.0358568	0.000241819	0.471203	0	AC092115.3
0.742493	0.00357897	0.874602	0.000591521	0.0281218	0.00399494	0.19821	2.73e-93	ADRM1
3.00334	0.00362846	3.29065	0.00142606	0.0282182	0.00387167	-0.142324	1.56e-48	ETV7
1.00554	0.00365032	1.21582	0.000448864	0.0335906	0.000584661	-0.39076	0	MYADM
0.60019	0.00373103	0.713625	0.000562306	0.0330712	0.000710657	-0.0261957	0.00733298	EPB41
0.823495	0.00374599	0.940911	0.00081917	0.0314286	0.00129448	-0.0726552	9.67e-14	MTPN
-0.913683	0.00375883	-0.814989	0.00949554	-0.0251684	0.00999089	0.10738	3.02e-28	G3BP1
-0.297965	0.00376036	-0.235042	0.0248902	-0.0191932	0.0494821	-0.0273804	0.00506861	TXNIP
-0.750768	0.00376329	-0.821087	0.00146447	-0.0281508	0.00395751	-0.0437367	7.53e-06	CCR7
0.50755	0.0037676	0.682983	0.000120566	0.0360753	0.000221492	0.0110775	0.256919	SAMHD1
-1.34448	0.00378942	-1.28105	0.00598174	-0.0216634	0.0266027	-0.155365	1.33e-57	IPCEF1
1.49992	0.00388623	1.75041	0.000797862	0.0344082	0.000427683	0.308558	7.05e-230	CASP3
-0.970796	0.00392106	-0.827967	0.0140334	-0.0217612	0.0259265	-0.101052	3.46e-25	TGOLN2
-1.34415	0.00393813	-1.30511	0.0046864	-0.0234245	0.0165031	0.0648773	3e-11	PRKCA
1.17813	0.00394497	1.30353	0.00146411	0.0297843	0.00229756	-0.186274	2e-82	CTNNBL1
-0.085179	0.00401818	-0.178204	5.21e-07	-0.0474088	1.21e-06	-0.0222962	0.0224845	RPL30
-2.33656	0.00402573	-2.19521	0.00671983	-0.0260597	0.00764385	0.197928	5.03e-93	PCYT2
-7.32418	0.00411089	-7.08219	0.00506608	-0.0261528	0.0074299	0.396284	0	ACTR3C
-1.06299	0.00412038	-1.01807	0.00631704	-0.0281983	0.00389681	0.143368	3.14e-49	NCF1
0.848773	0.0041218	0.732341	0.0126393	0.0241601	0.0134018	-0.144022	1.15e-49	USP10
5.90527	0.00420486	6.09571	0.00262791	0.0278495	0.00436272	-0.229709	1.72e-125	C5
1.57194	0.00427162	1.63939	0.00289079	0.0249129	0.0107729	0.0670099	6.63e-12	NCOA1
6.87509	0.00428753	5.21893	0.0101263	0.0143978	0.140604	0.534667	0	THAP10
1.84034	0.00429416	1.9197	0.0030161	0.0295372	0.00249867	0.249975	5.47e-149	FAM24B
1.58023	0.00434329	1.77968	0.00126359	0.0382904	8.85e-05	-0.130913	2.86e-41	TTC7A
1.64191	0.00448651	2.65859	1.45e-05	0.0438369	7.18e-06	-0.144379	6.59e-50	LMNA
-0.624102	0.00450135	-0.572277	0.00988322	-0.0278521	0.00435898	-0.0324463	0.000895576	INPP4B
5.19592	0.00453381	5.25363	0.0041069	0.0271906	0.00538258	0.0451652	3.75e-06	TMPRSS3
0.595268	0.00458363	0.802848	0.000178066	0.0362345	0.0002077	-0.000946531	0.922831	SYNE2
4.08358	0.00463572	4.01477	0.00423759	0.0439994	6.63e-06	-0.0904435	1.78e-20	BRIP1
-393.996	0.00469098	-375.48	0.00475122	-0.00586211	0.54855	0.612261	0	NDN
-0.100336	0.00469727	-0.226016	6.09e-07	-0.0460044	2.47e-06	-0.0170772	0.0804976	RPS8
4.85209	0.00470948	4.69587	0.00518756	0.0235644	0.0158689	-0.00440055	0.652455	IRF6
1.04792	0.00471781	1.10177	0.00304871	0.0258014	0.00826707	0.0475384	1.13e-06	SPRYD3
4.64657	0.00477477	4.45516	0.00609493	0.0396655	4.89e-05	-0.201237	3.68e-96	TBXA2R
0.907413	0.0047941	0.829975	0.0098501	0.0260384	0.00769373	-0.00446428	0.647759	CISH
0.789374	0.00496763	0.913632	0.0011242	0.0321886	0.000984083	-0.0289905	0.00300218	RSRC2
4.56709	0.00502074	4.38427	0.00529613	0.0195767	0.0451049	-0.0285366	0.00348869	AL157938.2
0.832004	0.00505363	0.909995	0.00221996	0.0241967	0.0132621	-0.113454	2.34e-31	TNFAIP3
0.422928	0.0050567	0.459388	0.00225679	0.0277881	0.00444969	-0.00920618	0.346099	FLT3LG
2.55237	0.00510344	2.63213	0.00399985	0.0229382	0.0188842	0.467908	0	CD83
-0.699748	0.00511868	-0.548575	0.0279426	-0.0200828	0.0398322	-0.119284	1.65e-34	CD164
1.63589	0.00513782	1.87674	0.00125165	0.0276433	0.00466127	-0.376554	0	TSPAN2
2.92658	0.00514452	2.87949	0.0050589	0.0363501	0.000198199	-0.021549	0.0274129	PLXND1
1.6583	0.00515651	1.65045	0.00524459	0.0285842	0.00343449	-0.14705	1.01e-51	DHRS4-AS1
1.55851	0.00517287	1.5066	0.00677356	0.0272835	0.00522675	-0.366719	0	AIG1
3.1163	0.00517786	3.15237	0.00497426	0.0284792	0.00355509	0.0797637	2.93e-16	TMEM8B
1.73867	0.00518701	2.41803	0.000165745	0.0435292	8.32e-06	-0.217178	4.64e-112	PDCD1
-3.73042	0.00518829	-3.57835	0.00676393	-0.0221979	0.0230857	-0.455404	0	FAM8A1
-0.730757	0.00521022	-0.585237	0.0244454	-0.0199983	0.0406745	0.0232262	0.0174401	AAK1
5.3794	0.00539116	5.45783	0.00343356	0.0362799	0.000203921	0.0390291	6.45e-05	DNAJC6
-1.02605	0.00544715	-0.955253	0.00926311	-0.0263205	0.00705773	-0.230173	5.28e-126	BCL11B
0.517147	0.00546223	0.509767	0.00630409	0.0204686	0.036173	0.0663001	1.1e-11	CCDC85B
1.09964	0.00547148	0.994309	0.0116362	0.0246114	0.0117649	0.115071	3.24e-32	NSG1
-3.4403	0.00552178	-3.28971	0.00741795	-0.0263296	0.00703806	0.230482	2.4e-126	PCBD2
1.02287	0.00552436	1.17773	0.00124393	0.0324427	0.000896755	0.249316	3.44e-148	MAPK1
-1.43671	0.00560694	-1.23784	0.0162493	-0.0239885	0.014075	-0.163827	6.29e-64	EHMT1
1.07099	0.00561675	1.12229	0.00350947	0.0358082	0.000246576	0.098379	5.96e-24	NOL11
0.907725	0.00575808	0.96224	0.00354515	0.0306829	0.00168471	0.224823	3.73e-120	MITD1
2.37084	0.00581881	2.55522	0.00317931	0.0335289	0.00059844	-0.213798	1.41e-108	C20orf194
6.10132	0.00583324	5.66359	0.00107433	0.0437947	7.32e-06	0.0721855	1.39e-13	BGLAP
4.96152	0.00585268	4.68854	0.00699519	0.0359435	0.000233549	-0.057835	3.15e-09	DLL1
-0.9004	0.00586662	-0.800236	0.0141007	-0.0237755	0.0149523	-0.0557749	1.11e-08	SERINC5
-0.612309	0.00586683	-0.561766	0.0122418	-0.0199844	0.0408147	-0.0503781	2.48e-07	DNAJB1
1.74188	0.00595838	1.77827	0.00513317	0.0238949	0.014455	-0.29612	4.93e-211	PICK1
-0.877146	0.00599685	-0.726192	0.0234065	-0.0222131	0.0229915	-0.119799	8.56e-35	FKBP5
3.07881	0.00608282	3.1733	0.00472768	0.0276327	0.00467702	0.526765	0	AC008014.1
-0.95121	0.00608972	-0.837651	0.0160739	-0.0213894	0.0285794	-0.185148	1.95e-81	YTHDC1
0.0752214	0.00612237	-0.020449	0.593681	-0.000439159	0.964152	0.00416895	0.669632	RPL13
-146.816	0.00616131	-139.622	0.00587096	-0.0118028	0.227069	0.570457	0	AC243960.3
1.00244	0.00616893	1.14952	0.00166765	0.0286595	0.0033503	0.0668473	7.45e-12	MKNK2
0.891807	0.00620624	1.03025	0.0015216	0.0289832	0.00300945	-0.0879551	1.9e-19	DNPEP
0.983874	0.00623732	1.06391	0.00312581	0.0278762	0.00432524	-0.150952	1.93e-54	ACD
-1.56321	0.00624643	-1.49885	0.00825572	-0.0236365	0.0155504	0.118626	3.82e-34	NPRL3
3.49008	0.0062523	3.75816	0.00349945	0.0260221	0.00773198	-0.548403	0	LAMP3
3.78487	0.00625252	3.83612	0.00523883	0.0207064	0.0340629	0.303785	1.55e-222	AL161729.1
0.889314	0.00632017	1.01625	0.00192456	0.0291458	0.00285051	-0.402386	0	DEDD2
0.825784	0.00632842	0.826151	0.00598624	0.0302156	0.00198164	0.0310909	0.00145951	RAB4A
1.01091	0.00641796	1.10791	0.00270711	0.0329527	0.000742726	-0.266188	2.07e-169	TSEN15
5.20096	0.00650558	4.75556	0.00758771	0.0176282	0.0711984	0.0487318	6.03e-07	TMEM86A
1.3559	0.00654143	1.72852	0.000701632	0.0337731	0.000545568	-0.0428026	1.17e-05	LGALS3
-0.781187	0.00656613	-0.68375	0.0183149	-0.0224406	0.0216267	0.0461385	2.31e-06	SEMA4D
-0.953517	0.00660586	-0.806016	0.0233085	-0.0203473	0.0372917	-0.0590448	1.47e-09	MARCKSL1
0.753042	0.00667534	1.01283	0.000330843	0.0299622	0.00216205	-0.0324798	0.000884623	GLIPR2
5.22128	0.00671082	4.96658	0.00515763	0.034263	0.000452314	-0.534887	0	AC112491.1
-1.0121	0.0067403	-0.875994	0.0183128	-0.0221793	0.0232011	-0.0986123	4.66e-24	PRKACB
3.89294	0.00676275	4.18649	0.00156956	0.0276079	0.00471435	0.259683	4.85e-161	SLAMF7
2.30708	0.00677689	2.45164	0.00395509	0.0233047	0.017064	-0.244644	1.36e-142	PGAP1
-1.02339	0.00679415	-0.993491	0.00915294	-0.0259196	0.00797653	0.00475582	0.626461	LMBRD1
2.3355	0.00681957	2.48049	0.00413244	0.0294755	0.00255139	0.0642496	4.64e-11	RAB3A
1.24141	0.006821	1.25658	0.00617192	0.0329453	0.000744772	-0.291619	1.93e-204	METTL21A
-2.45655	0.00683978	-2.38083	0.00888275	-0.022562	0.0209271	-0.0328358	0.00077569	RUSC1
-0.297564	0.00687391	-0.136842	0.227414	-0.00979389	0.316183	-0.0144131	0.140181	PTPRC
-4.44668	0.00687523	-4.21358	0.00908973	-0.0234926	0.0161917	0.252608	3.31e-152	DDX31
0.157866	0.00693917	0.0420587	0.517023	0.00527961	0.588977	0.00804204	0.410487	RPLP0
-0.739784	0.00695276	-0.646544	0.0185733	-0.0232665	0.0172459	-0.182869	1.86e-79	PPP3CC
5.62713	0.00699333	5.29981	0.00702833	0.0261074	0.00753347	-0.0354695	0.000282216	AL031316.1
-2.42568	0.00702025	-2.31839	0.00981841	-0.0280891	0.00403761	0.000537764	0.956111	ORC5
1.57239	0.00702529	1.92	0.00103146	0.032923	0.000750978	0.379426	0	ATAD2
3.80005	0.00713617	3.55404	0.0100133	0.0547482	2.06e-08	-0.23547	6.05e-132	DLK2
-1.11657	0.0071488	-0.981585	0.0174793	-0.0203831	0.0369581	-0.167792	5.16e-67	SEC61A1
-2.26611	0.0071582	-2.27194	0.00755929	-0.0263085	0.0070837	-0.319902	6.93e-248	LINC01089
-0.87774	0.00719125	-0.860606	0.00814875	-0.0248406	0.0110036	-0.277635	1.02e-184	TMEM256
0.472294	0.00725196	0.673064	0.000165981	0.0347529	0.000374134	0.0363386	0.000199122	PPP1R18
-1.17852	0.00727758	-1.00743	0.0211561	-0.0194076	0.0469933	-0.0906257	1.49e-20	AKIRIN2
4.40782	0.00729104	4.63787	0.0039841	0.0350737	0.000329983	0.0443318	5.65e-06	RARA-AS1
0.7487	0.00741902	0.866764	0.00204521	0.0288329	0.00316357	-0.169297	3.32e-68	BAZ1A
-6.08492	0.00743688	-6.0633	0.00763599	-0.0259366	0.0079355	-0.255634	5.97e-156	GTF2E1
1.81525	0.00749946	1.83532	0.00667003	0.0248302	0.0110371	0.300545	1.24e-217	RIPOR1
0.852027	0.0075134	0.958109	0.00259147	0.0252289	0.00981317	-0.206258	5.01e-101	PIK3CD
1.50403	0.00752255	1.60532	0.00449144	0.0299769	0.00215116	-0.105174	3.69e-27	RAB21
1.47106	0.00764404	1.61749	0.00330974	0.0253049	0.00959424	0.0766661	3.92e-15	WBP1L
1.15017	0.00769118	1.2561	0.00346791	0.0268513	0.00598754	0.165845	1.73e-65	HEATR5B
-4.21571	0.00771233	-3.92073	0.0113027	-0.0237254	0.0151656	0.597142	0	TRBV2
0.795485	0.00773461	0.879238	0.00322216	0.0319487	0.00107369	-0.0055562	0.56961	BCL7B
1.30607	0.00775406	1.36527	0.00530989	0.0243063	0.012851	-0.314811	1.05e-239	KDM6B
-0.946826	0.00776196	-0.904362	0.0110327	-0.0253945	0.00934148	-0.0872265	3.76e-19	AKR1B1
-0.480424	0.00776621	-0.373288	0.0389971	-0.0207108	0.0340254	-0.0194835	0.0461372	RIPOR2
1.92469	0.00779949	2.16708	0.00251052	0.0349786	0.000342529	0.302186	4.15e-220	TEP1
1.47126	0.00787491	1.81008	0.00109367	0.0293029	0.00270416	-0.278382	9.64e-186	GDPD5
0.580503	0.007937	0.64851	0.00294765	0.0249585	0.0106295	0.194427	9.09e-90	PDCD5
-0.792121	0.00795881	-0.788512	0.00865817	-0.0267313	0.0062159	-0.0811783	8.68e-17	CXCR4
1.44747	0.00797258	1.66086	0.00227454	0.0349534	0.000345937	-0.00912857	0.350181	PYGB
2.61213	0.00797951	2.78231	0.00498442	0.027641	0.00466459	0.601081	0	ZBTB18
4.00925	0.00803752	3.923	0.00933962	0.0344752	0.000416747	-0.161176	6.59e-62	AGAP5
0.807683	0.00808277	0.884418	0.00365548	0.0246538	0.0116207	-0.200516	1.79e-95	CCSER2
-2.94708	0.00814193	-2.79113	0.0119332	-0.0244525	0.0123198	-0.270955	1.08e-175	NF1
-1.67931	0.00816495	-1.71652	0.00674398	-0.0267029	0.00627098	0.113895	1.37e-31	TSHZ2
1.10564	0.00822541	1.28438	0.00211666	0.0297809	0.00230018	0.196815	5.54e-92	FAM110A
-1.3313	0.00828006	-1.17301	0.0197087	-0.023706	0.0152487	-0.28961	1.55e-201	RICTOR
8.10876	0.00830617	7.20325	0.00898051	0.0384569	8.25e-05	-0.380083	0	MED12L
1.76181	0.00830889	1.84951	0.00560059	0.0227697	0.0197768	-0.263966	1.59e-166	ATXN7L3
1.47797	0.00832332	1.58054	0.00453102	0.0299825	0.00214699	-0.257781	1.22e-158	PEX13
5.12662	0.00840686	5.36835	0.00685727	0.0261212	0.00750177	0.296539	1.18e-211	ZG16B
-1.61668	0.00846553	-1.56325	0.0108704	-0.0189858	0.0519935	-0.19658	9.17e-92	KLHL9
-0.359852	0.00848092	-0.364922	0.00754334	-0.0209616	0.0319168	-0.00793216	0.416912	APRT
3.71877	0.00860562	4.19636	0.00258194	0.0352389	0.000309198	0.170756	2.27e-69	GAS2L1
-1.13113	0.00862273	-1.03008	0.01626	-0.0212049	0.0299802	0.323083	4.44e-253	POLE3
-0.583289	0.00876216	-0.449548	0.0446286	-0.0158949	0.103781	-0.0267679	0.00614532	M6PR
-2.40689	0.00883652	-0.531912	0.559537	-0.00640022	0.512464	0.0552606	1.52e-08	HLA-DRB1
0.888498	0.00883714	0.96738	0.0045057	0.0204954	0.0359295	-0.0625818	1.45e-10	WHAMM
1.15813	0.00895082	1.22035	0.00551329	0.0254396	0.00921668	-0.42144	0	STK26
1.51263	0.00902622	1.58452	0.0058944	0.0278037	0.00442742	-0.249072	6.79e-148	CLOCK
0.626616	0.00906558	0.740918	0.00209493	0.022793	0.0196512	0.157133	6.8e-59	ORAI1
1.7867	0.009117	1.87358	0.00630967	0.0310743	0.00146812	0.117267	2.12e-33	SETD4
3.52942	0.00914116	3.47224	0.00744065	0.0342206	0.000459756	-0.0255688	0.00886699	BMP2K
0.885565	0.00923465	0.976444	0.00468694	0.0247077	0.0114398	0.159504	1.19e-60	CTSW
-2.11776	0.00931288	-1.94688	0.0162264	-0.0232622	0.0172666	-0.122513	2.54e-36	BTN2A1
0.410208	0.00958122	0.586167	0.000280941	0.0336055	0.00058137	0.0284235	0.00362064	SRGN
4.26775	0.00958691	4.40291	0.00710275	0.0288377	0.00315863	-0.275713	4.29e-182	LINC00624
0.982265	0.00963727	1.09058	0.00411176	0.029303	0.00270411	0.177953	2.83e-75	EIF4A3
0.763044	0.00973657	0.719394	0.0149419	0.0186917	0.0557385	0.0265463	0.00658306	BCL2
1.46501	0.00975914	1.67461	0.00296352	0.0338567	0.000528473	-0.237	1.09e-133	ZNF236
2.65473	0.00980642	2.6742	0.00829367	0.0473025	1.27e-06	0.237919	9.63e-135	DNAJA4
4.37204	0.00982029	4.28255	0.00828005	0.0306007	0.00173378	0.258803	6.31e-160	LINC02081
-2.23086	0.00986849	-2.04748	0.0169238	-0.0236904	0.015316	0.0747291	1.88e-14	VPS16
4.89409	0.0098993	5.2857	0.00295493	0.0346422	0.000390612	-0.374393	0	AC093525.6
0.377103	0.00990495	0.488261	0.000805584	0.0323506	0.000927554	0.0156939	0.108228	HNRNPF
1.26925	0.00993622	1.46659	0.00253439	0.0294893	0.00253946	0.106987	4.74e-28	EIF2B2
1.14985	0.00994868	1.36797	0.00206109	0.029071	0.00292262	0.0172392	0.0776662	PARP9
2.61358	0.00998215	2.79703	0.00589557	0.0241845	0.0133085	-0.285626	7.55e-196	WIZ
0.655427	0.0100508	0.760084	0.00283573	0.0275752	0.00476385	0.175593	2.61e-73	YWHAH
0.977015	0.0100556	1.05864	0.0050908	0.0281681	0.00393531	-0.170197	6.37e-69	MTR
-1.07799	0.0101545	-0.93696	0.0254007	-0.023396	0.0166351	-0.0650955	2.58e-11	SH2D1A
-3.39956	0.0102107	-3.2999	0.0128832	-0.0224754	0.0214241	-0.350419	2.35e-300	SPHK2
-1.34492	0.0102997	-1.26378	0.0157015	-0.0223075	0.0224166	0.0393188	5.69e-05	COX11
2.75215	0.0103288	2.68877	0.0121477	0.0259844	0.00782101	0.0847934	3.52e-18	C17orf51
2.2184	0.0103336	2.33721	0.00736275	0.0230746	0.0181879	-0.225777	3.47e-121	AC136475.2
-1.38453	0.0104467	-1.27629	0.0184077	-0.0234494	0.0163887	-0.163824	6.32e-64	CREBRF
-2.12981	0.0104538	-2.01514	0.0150947	-0.023621	0.0156183	-0.320658	4.09e-249	SCAMP1
-1.00889	0.0105249	-0.909982	0.0205916	-0.0165678	0.0899488	0.0631663	9.74e-11	PPT1
1.03546	0.0106568	1.14	0.00468254	0.0301991	0.00199294	0.111357	2.9e-30	DHX29
1.01256	0.0106623	1.08691	0.00621127	0.0303403	0.00189799	-0.0534159	4.49e-08	IFT20
0.778977	0.0106697	0.812259	0.00721353	0.0253166	0.00956078	-0.225177	1.55e-120	CMTM6
1.17537	0.0107052	1.31054	0.00415674	0.0241442	0.0134629	-0.146233	3.64e-51	RMDN1
-0.476067	0.010715	-0.393027	0.0361166	-0.0209997	0.0316068	-0.0148305	0.129056	CALM3
-6.134	0.0107441	-5.70624	0.014891	-0.0230305	0.0184105	-0.380515	0	AC016727.1
1.01091	0.0107599	1.01765	0.0101862	0.0252931	0.00962806	-0.426118	0	DRAM2
-0.740829	0.0107829	-0.65996	0.0241792	-0.0173012	0.0766033	-0.178377	1.25e-75	ZRANB2
-0.517585	0.010793	-0.395911	0.0515163	-0.0196783	0.044002	-0.0543385	2.62e-08	HNRNPA3
-0.553307	0.0107963	-0.405924	0.0619248	-0.0150296	0.123996	-0.11359	1.98e-31	TC2N
1.53275	0.0108519	1.76499	0.00346613	0.0311465	0.00143106	0.184946	2.93e-81	TRIM37
0.856268	0.0108957	1.05385	0.00173513	0.0264682	0.00674398	0.194191	1.5e-89	GBP1
2.38145	0.010946	2.33797	0.012739	0.0132381	0.175466	0.141693	4.09e-48	SLC25A15
1.53744	0.010986	1.79276	0.00305518	0.0337386	0.000552754	0.211441	3.47e-106	CCR2
-1.86305	0.0110556	-1.70366	0.0192306	-0.02217	0.0232585	-0.16772	5.89e-67	MAGT1
0.71688	0.0111727	0.832535	0.0032923	0.030009	0.00212763	-0.123904	4.06e-37	INO80E
0.911845	0.0111808	0.852492	0.0167767	0.0184905	0.0584267	-0.00408462	0.675931	CD55
-3.21976	0.0111874	-3.04153	0.0164492	-0.0175978	0.0716867	-0.323472	1.02e-253	ASNS
-2.40926	0.0111998	-2.03314	0.030108	-0.022654	0.020411	-0.173301	1.98e-71	MYO5A
0.0913092	0.0112746	0.175367	6.74e-05	0.0350472	0.000333437	0.00728765	0.455771	B2M
5.37409	0.0112933	5.10129	0.0101019	0.0302512	0.00195743	0.0651827	2.42e-11	SAMD14
-2.95658	0.0113429	-2.98957	0.0104376	-0.0256399	0.00867972	0.0933169	1.06e-21	ZC3H12D
0.210203	0.0113485	0.36266	5.72e-05	0.0372618	0.000136345	0.0208851	0.0325477	SH3BGRL3
1.1461	0.0115636	1.18657	0.00961315	0.0229479	0.0188339	0.11679	3.85e-33	SOCS1
4.26134	0.0117294	4.34932	0.00866611	0.0284546	0.00358388	0.231305	2.92e-127	CLDN12
1.17017	0.011798	1.30194	0.00533964	0.0270724	0.00558676	-0.0907825	1.28e-20	FAM89B
3.33608	0.0118318	3.49564	0.00801368	0.0326659	0.000826018	0.275426	1.05e-181	MBLAC1
3.29023	0.0120517	3.33725	0.00908385	0.0198544	0.0421433	-0.154526	5.41e-57	AL391069.3
6.02046	0.0120899	5.76367	0.020204	0.0367258	0.000170056	0.174311	2.96e-72	GNG8
-2.65915	0.0121249	-2.6104	0.0135378	-0.0235229	0.0160548	-0.443919	0	APH1B
0.31574	0.012201	0.436763	0.000508851	0.0245017	0.0121458	0.0270668	0.00559649	SUB1
-1.18663	0.0122516	-1.09446	0.0209573	-0.0176043	0.0715828	-0.320104	3.26e-248	ZBTB25
3.21697	0.0122774	3.05565	0.0131673	0.0267226	0.00623272	-0.00435186	0.656051	LY6E-DT
1.39658	0.0123349	1.47546	0.00792072	0.0280065	0.00414706	-0.296155	4.37e-211	HKR1
-0.589823	0.0123509	-0.581929	0.0139835	-0.0234674	0.0163062	-0.0891154	6.35e-20	PIK3IP1
-1.05805	0.0124175	-1.08011	0.0115682	-0.0295629	0.00247703	-0.202953	8.26e-98	ILF3-DT
-0.485165	0.0124434	-0.411714	0.0346962	-0.0186026	0.0569154	-0.0470389	1.46e-06	FUS
0.744419	0.0125296	0.845248	0.00469231	0.0284109	0.00363559	-0.0239201	0.0143519	TINF2
4.46953	0.0125564	4.25866	0.0122914	0.0281732	0.00392878	0.0871003	4.23e-19	SEMA6A-AS1
4.38573	0.0125886	3.79154	0.0503958	0.0443197	5.68e-06	0.189235	4.72e-85	KLRD1
1.01067	0.0125903	1.13318	0.00490205	0.0283396	0.00372137	0.0923723	2.7e-21	AFG3L2
0.944213	0.0126419	1.14419	0.00300309	0.0327505	0.000800596	-0.136445	1.03e-44	FAM45A
0.868191	0.0127457	0.946328	0.00674753	0.0250368	0.0103871	-0.235684	3.45e-132	IRF2BP2
4.37596	0.0127628	4.30803	0.011881	0.0209214	0.0322472	-0.30616	3.58e-226	RNASEH2B-AS1
-2.28073	0.0127797	-2.09713	0.0194852	-0.0217897	0.0257323	0.247417	6.71e-146	AARS
-0.714083	0.0127839	-0.60695	0.0331384	-0.0202061	0.0386303	-0.0881576	1.57e-19	RPN2
2.54876	0.0127884	2.54135	0.0116122	0.0207458	0.0337241	0.352604	2.41e-304	NAB2
1.09049	0.0128359	1.18559	0.00721293	0.033835	0.000532851	-0.128116	1.38e-39	PNMA1
-2.02784	0.0129197	-2.11657	0.0104824	-0.0203603	0.0371698	-0.116567	5.09e-33	AL450998.2
-0.260371	0.0129359	-0.219979	0.0365307	-0.0181503	0.0632183	-0.0115924	0.235462	LAPTM5
-0.509585	0.0131403	-0.493333	0.0161479	-0.0237617	0.0150107	0.0669284	7.02e-12	CMPK1
1.54844	0.0131553	1.71002	0.00612539	0.022557	0.0209558	0.0898198	3.24e-20	ACBD5
-1.09583	0.013182	-0.861188	0.0511536	-0.0211485	0.03042	-0.286528	3.96e-197	HERC1
6.21619	0.0133455	5.30911	0.0237451	0.0169084	0.0835347	-0.0668338	7.52e-12	KRT7
-0.492135	0.0133985	-0.446156	0.0249935	-0.0217717	0.0258553	-0.0193351	0.0478223	CD27
3.16415	0.0134396	3.21712	0.0107104	0.0287228	0.00328104	-0.242726	2.5e-140	GDPGP1
1.25169	0.0134733	1.37604	0.0064168	0.0220224	0.0241932	-0.185499	9.61e-82	TICAM1
1.16655	0.0135446	1.16763	0.0123111	0.0234024	0.0166053	0.0097887	0.31644	CTSH
-5.41689	0.0135938	-5.01605	0.0196521	-0.0246306	0.0116994	0.450247	0	PUS7
-2.37782	0.0136331	-2.26063	0.0180508	-0.0189487	0.0524542	-0.161344	4.92e-62	YIPF6
0.646427	0.0136974	0.762966	0.00354483	0.0263653	0.0069612	-0.08931	5.27e-20	TAF15
1.98834	0.0138218	2.03174	0.0105111	0.0195446	0.0454586	-0.192586	4.42e-88	GABBR1
-171.482	0.0138675	-177.664	0.0116111	-0.00706337	0.469757	0.544663	0	SCML2
-1.20288	0.0139254	-0.918983	0.0610965	-0.0175332	0.0727346	0.233159	2.47e-129	HSPA1A
0.220627	0.0140247	0.336436	0.000253066	0.0315404	0.00124375	0.0175791	0.0719892	CALM1
0.453503	0.0140404	0.592269	0.0015156	0.0290291	0.00296384	-0.0280275	0.004119	PBXIP1
-0.779519	0.0140625	-0.672879	0.0353343	-0.0181777	0.0628196	-0.018186	0.0627009	C1orf162
0.325359	0.014152	0.426462	0.00151221	0.0282174	0.00387271	0.00146811	0.88057	ARL6IP5
-1.10786	0.0142301	-0.965899	0.0321975	-0.019402	0.0470567	-0.0995852	1.66e-24	HELB
0.948899	0.0142307	1.03545	0.00752311	0.024807	0.0111124	0.148059	2.03e-52	STX4
-1.66068	0.0142689	-1.55312	0.0217088	-0.0183324	0.060614	0.326971	1.64e-259	MFSD14C
-1.88649	0.0143283	-1.83209	0.0171331	-0.0204971	0.0359145	-0.2812	1.22e-189	CDK5RAP1
5.21997	0.014341	4.6959	0.0204295	0.0229928	0.0186028	0.265519	1.54e-168	AC108134.2
2.25214	0.01439	2.28213	0.0133292	0.0280472	0.00409277	0.160614	1.75e-61	AL031963.3
-1.81002	0.0144585	-1.71087	0.0209301	-0.0210742	0.0310077	-0.265745	7.84e-169	TMEM209
3.44934	0.0144773	3.14274	0.0237476	0.0247859	0.0111813	0.211754	1.68e-106	CR2
1.78942	0.0146463	1.96144	0.00809651	0.0235083	0.0161205	0.229834	1.25e-125	LRSAM1
-0.606554	0.014758	-0.58786	0.0177413	-0.0188453	0.0537557	-0.0754266	1.07e-14	MGAT4A
1.20723	0.0147702	1.29653	0.00841742	0.0264596	0.00676179	-0.00527756	0.589121	TBL3
-2.36778	0.0147833	-2.22533	0.02128	-0.0220941	0.0237351	0.0174259	0.0745047	POLR3E
1.2298	0.0148397	1.35416	0.00747532	0.0242238	0.0131593	-0.0170849	0.0803603	GMFB
1.78264	0.0149389	2.09731	0.0038328	0.0242693	0.0129882	0.21435	3.83e-109	IRF5
-2.25667	0.0150142	-2.3371	0.0126697	-0.0260353	0.0077009	-0.473458	0	ATG9B
-9.70088	0.0150493	-9.58221	0.0159247	-0.0240869	0.0136853	0.00672771	0.491124	WDR5B
5.15308	0.0150871	5.38407	0.00594374	0.037376	0.000130032	0.305102	1.5e-224	AGAP2-AS1
-1.14071	0.0151358	-0.942747	0.0428521	-0.0169444	0.0828796	-0.0685175	2.21e-12	PUM1
1.17678	0.0152013	1.31369	0.00649905	0.0204786	0.0360818	-0.152407	1.8e-55	BCAP29
3.59745	0.0152081	3.71035	0.011801	0.0210737	0.0310112	-0.462559	0	C17orf113
0.628201	0.0152776	0.714724	0.00568108	0.0245321	0.0120392	-0.0757237	8.45e-15	SARS
-0.25171	0.0153097	-0.103393	0.334737	-0.00928671	0.341897	-0.00386501	0.692439	RAC2
-89.1982	0.0153657	-88.633	0.0163502	-0.0141871	0.146506	0.274633	1.25e-180	HIC1
-0.491859	0.015409	-0.434176	0.0337041	-0.0230654	0.018234	-0.07769	1.68e-15	TSTD1
3.49784	0.0154766	3.47675	0.0152778	0.0313095	0.0013506	0.187561	1.46e-83	BAIAP2L1
1.58232	0.0156886	1.64808	0.0124777	0.0242463	0.0130745	0.199229	2.98e-94	FO393401.1
1.50299	0.0157142	1.69031	0.00666038	0.0250616	0.0103115	0.413879	0	C12orf49
-2.21449	0.0158072	-2.14513	0.0190161	-0.0229398	0.0188758	-0.330317	4.01e-265	TMEM161B-AS1
1.43411	0.015829	1.47552	0.0127809	0.0228019	0.0196035	-0.0460869	2.37e-06	DLAT
3.93124	0.0158666	4.15336	0.01116	0.0252048	0.00988367	0.198963	5.32e-94	AC027682.3
0.69312	0.0158974	0.716577	0.0119722	0.0233293	0.0169471	-0.00416169	0.670174	FKBP11
2.88249	0.0159093	2.91769	0.0140026	0.0252418	0.00977577	0.295858	1.2e-210	SYNM
-0.600085	0.0159161	-0.5212	0.0364515	-0.0219607	0.0245936	0.0769618	3.07e-15	KIF2A
4.41345	0.0160374	4.43553	0.0162106	0.0269678	0.00577317	-0.422019	0	ZNF711
-1.24151	0.0160589	-1.09472	0.0338429	-0.0203784	0.037002	-0.0683974	2.42e-12	RB1CC1
3.08391	0.0160634	3.4515	0.00814996	0.0218019	0.0256497	-0.21708	5.87e-112	ZNF620
-0.09747	0.0161505	-0.194632	0.000113754	-0.0309139	0.00155356	-0.0101443	0.299179	RPS6
0.729409	0.0162275	0.911591	0.00290206	0.02878	0.00321953	0.00646382	0.508282	SLAMF1
-1.23999	0.0162357	-1.09931	0.0328816	-0.0191827	0.0496065	-0.109019	4.55e-29	CUL1
-2.56984	0.0162448	-2.47222	0.0214349	-0.0195568	0.0453237	-0.0844595	4.76e-18	ANKAR
-0.664238	0.0163145	-0.550524	0.0457292	-0.0199151	0.0415184	-0.109404	2.9e-29	NUCB1
-4.47635	0.0163311	-4.23842	0.0206318	-0.0211794	0.0301778	-0.120224	4.96e-35	AL022157.1
-0.0674632	0.0163551	-0.174998	3.67e-06	-0.0405578	3.29e-05	-0.0194881	0.0460856	RPL32
3.19784	0.016361	3.01445	0.0217031	0.0159464	0.102667	-0.406093	0	AC027020.2
-0.725258	0.0163817	-0.522474	0.0833179	-0.0157556	0.106847	-0.123745	5.01e-37	FERMT3
0.617486	0.0163828	0.695715	0.00692646	0.0296807	0.00238	-0.219246	3.22e-114	DCK
0.982177	0.0164692	1.06232	0.00972986	0.0216317	0.026825	0.00262293	0.788368	MX1
-0.600314	0.0165557	-0.460209	0.0661092	-0.0173963	0.0749984	-0.0262299	0.0072566	TERF2IP
1.23687	0.016646	1.32827	0.00976235	0.0258846	0.00806172	-0.0385477	7.93e-05	PHF21A
-0.815708	0.0166864	-0.799839	0.018674	-0.0246028	0.0117945	-0.225247	1.3e-120	MAPKAPK5-AS1
6.36837	0.0167339	5.31743	0.0269575	0.0273976	0.00504102	0.111495	2.46e-30	ASGR1
1.28438	0.0167973	1.4521	0.00692098	0.0248903	0.0108445	-0.0809813	1.03e-16	CSNK1G3
0.629671	0.0168417	0.746068	0.004448	0.0213913	0.0285653	0.0536027	4.03e-08	CCND2
-2.09536	0.0169369	-2.0616	0.0184744	-0.023547	0.0159467	0.159321	1.63e-60	POLB
0.775079	0.0170528	0.8504	0.00858554	0.0233153	0.0170136	0.128573	7.38e-40	MAP3K1
0.576267	0.0171112	0.638612	0.00817179	0.0246136	0.0117576	-0.199398	2.07e-94	ADGRE5
0.644876	0.0171167	0.780462	0.0038683	0.0273258	0.0051572	0.0700188	7.25e-13	RNF166
-5.51572	0.0171454	-5.90529	0.0110548	-0.0193114	0.048097	0.169169	4.2e-68	TRAV1-2
5.11383	0.0171698	4.44591	0.0246723	0.0347408	0.000375892	-0.161071	7.9e-62	C9orf66
-2.03026	0.0171827	-1.79797	0.0346942	-0.0206986	0.034131	0.196064	2.78e-91	FBXW7
-2.59827	0.0171973	-2.5192	0.0206256	-0.021625	0.0268725	-0.306326	1.99e-226	CTSO
3.05557	0.0172135	2.94493	0.019407	0.0243414	0.0127216	0.0559314	1.01e-08	UBTD2
-2.15436	0.0176082	-1.88522	0.0351977	-0.0198065	0.042642	-0.331405	5.8e-267	SCYL2
4.71767	0.0177633	4.8125	0.012551	0.0431334	1e-05	-0.233366	1.44e-129	PKIA-AS1
-4.69945	0.0178031	-4.36652	0.0254444	-0.0179274	0.0665298	-0.41203	0	CSNK1E
0.919549	0.0179396	1.03001	0.00870064	0.0191177	0.0503838	-0.134676	1.35e-43	CYB561
0.788027	0.0181266	0.783814	0.0185722	0.0249409	0.0106845	-0.0781962	1.1e-15	RIN3
5.64036	0.0182266	5.49389	0.00605845	0.042329	1.46e-05	-0.376681	0	GOLT1A
-0.424543	0.0182759	-0.373337	0.0391524	-0.0181113	0.0637877	-0.0533448	4.68e-08	TAGAP
2.03482	0.0182983	2.22005	0.0102037	0.022884	0.0191673	-0.0146073	0.134916	INAFM1
-0.427333	0.0183701	-0.375645	0.0397894	-0.0186234	0.0566393	-0.0619772	2.17e-10	PPP1R2
-0.548164	0.0184446	-0.514508	0.027246	-0.015609	0.11015	-0.0784404	8.98e-16	FOXP1
-0.61894	0.0184567	-0.546717	0.037556	-0.0222484	0.0227751	-0.0815453	6.31e-17	SF3A2
3.97496	0.0185078	5.16923	0.00689625	0.0320676	0.00102838	0.12695	6.8e-39	FSCN1
1.34366	0.0185968	1.40618	0.0129011	0.0225536	0.0209749	0.380307	0	ALAS1
-0.560598	0.0186195	-0.493856	0.0377285	-0.016306	0.0951431	-0.0508469	1.92e-07	RCAN3
-0.892954	0.0186879	-0.832701	0.0281014	-0.0214484	0.0281432	-0.176867	2.28e-74	SUMF2
-4.09626	0.0187257	-3.86005	0.0244445	-0.0203055	0.0376838	0.504363	0	MAGEE1
1.06828	0.0187283	1.25662	0.00569866	0.0266553	0.00636441	0.0734229	5.3e-14	EED
0.878598	0.0187712	0.978537	0.00894312	0.0278335	0.00438516	0.19886	6.67e-94	ARID4A
-0.979296	0.0188541	-0.950438	0.0237709	-0.0215122	0.0276787	0.165578	2.79e-65	C19orf25
1.81254	0.0189245	2.02318	0.00789488	0.024405	0.0124901	-0.37858	0	AGPAT4
0.358977	0.0191719	0.489084	0.00168124	0.0285089	0.00352064	0.00802146	0.411686	UCP2
0.833662	0.019215	0.995822	0.00520467	0.0297638	0.00231365	0.000214126	0.982517	CYB5B
0.384386	0.0192358	0.524212	0.00152421	0.0275104	0.00486332	-0.0224052	0.0218343	LRRFIP1
-1.02216	0.0192721	-0.879861	0.0438831	-0.0135569	0.165294	-0.118002	8.41e-34	CNOT6L
-230.308	0.0193093	-215.909	0.025541	-0.00708558	0.468361	0.552329	0	ENHO
1.11128	0.0193551	1.33461	0.00506525	0.0278749	0.0043271	-0.160675	1.57e-61	ANKRD36B
0.759822	0.0193796	0.860282	0.00774128	0.0226012	0.0207058	-0.226277	9.94e-122	FYTTD1
4.30604	0.0194643	4.45927	0.0131574	0.0246898	0.0114995	0.0439587	6.77e-06	MYO5C
-1.00407	0.0194892	-0.898996	0.0355655	-0.0176313	0.0711486	-0.143324	3.36e-49	IL6ST
-0.577166	0.0195603	-0.603201	0.014942	-0.0210522	0.0311835	-0.138668	3.87e-46	LDLRAP1
2.59527	0.01957	2.66716	0.0155456	0.0223086	0.0224097	0.603542	0	PWWP2B
1.3994	0.0196386	1.47364	0.0139973	0.0221995	0.0230756	-0.290055	3.53e-202	DNAJC25-GNG10
-1.09118	0.0196873	-0.936273	0.0453984	-0.0188985	0.0530827	0.249588	1.61e-148	CISD3
-0.92902	0.019734	-0.852301	0.0323187	-0.0164933	0.0914033	-0.0969677	2.6e-23	CEBPZ
-0.651611	0.0197985	-0.591477	0.0350931	-0.0183039	0.0610154	-0.0527213	6.69e-08	DCXR
0.766456	0.0198547	0.775664	0.018988	0.0246346	0.0116857	0.095826	8.41e-23	NINJ1
-2.89112	0.0198644	-2.75175	0.024645	-0.0239677	0.0141588	-0.341375	3.52e-284	CRAT
1.45062	0.0199318	1.54706	0.0135564	0.0281602	0.0039455	0.00953637	0.329077	CTLA4
-0.322141	0.0200531	-0.0754509	0.604262	-0.0102037	0.296358	-0.0127711	0.191198	COTL1
0.389348	0.0201072	0.54459	0.00119486	0.0329777	0.000735845	-0.0222117	0.0230001	ARHGDIA
-0.673784	0.0201873	-0.573619	0.0482395	-0.0176987	0.0700748	0.00146322	0.880965	FNBP4
-2.17133	0.0203271	-1.96745	0.0338459	-0.0224402	0.0216292	-0.231545	1.58e-127	PAPOLG
-0.892341	0.0204131	-0.798281	0.0384252	-0.0176954	0.0701274	-0.127081	5.69e-39	TTC17
-0.266758	0.0204318	-0.219987	0.0606405	-0.018992	0.0519177	-0.0172192	0.0780104	GPSM3
1.35295	0.0204344	1.496	0.0104821	0.0192819	0.0484389	0.260391	6.12e-162	TEX30
1.11072	0.0204847	1.14671	0.0158157	0.0162392	0.0965067	-0.146682	1.8e-51	LEPROT
-1.98331	0.0206741	-1.91351	0.0255653	-0.0181331	0.0634679	0.0628304	1.22e-10	ASB16-AS1
-0.682369	0.0207782	-0.492941	0.0980072	-0.0166399	0.0885598	0.029569	0.00247192	MT2A
1.10833	0.0208176	1.10835	0.0216324	0.021595	0.027085	-0.0859661	1.21e-18	MATK
2.86637	0.0209015	2.94497	0.0159631	0.0231823	0.017654	0.111413	2.71e-30	TEC
-2.50968	0.0209368	-2.47034	0.0239273	-0.0235457	0.0159523	-0.165291	4.66e-65	SFR1
2.27278	0.0209428	2.58597	0.00990751	0.0293433	0.00266771	-0.217549	1.91e-112	CACNB1
4.11275	0.0209541	4.83248	0.00702925	0.0255096	0.0090256	-0.410737	0	AC026202.3
0.991003	0.0209925	1.11491	0.00879405	0.0282513	0.00383024	0.130407	5.8e-41	MTX1
-0.734896	0.0211405	-0.686762	0.0320506	-0.0204905	0.0359745	0.023888	0.0144832	PDAP1
-0.450691	0.0212972	-0.392251	0.0460376	-0.0198092	0.0426143	-0.0362596	0.000205602	TNFAIP8
-3.53447	0.0213505	-3.26063	0.0321091	-0.019004	0.0517693	0.342845	9.01e-287	AC245060.5
1.12376	0.0213672	1.25884	0.0097882	0.021758	0.0259483	-0.109539	2.48e-29	E4F1
1.26833	0.0214349	1.34	0.0146208	0.0266518	0.00637126	-0.344731	4.04e-290	ZNF664
8.53789	0.0214511	8.73428	0.011338	0.0461824	2.26e-06	0.0247806	0.0111987	DMC1
0.759821	0.0214648	0.815421	0.0141084	0.0201724	0.0389556	-0.186987	4.71e-83	BLOC1S2
-0.550162	0.0216054	-0.446196	0.0633435	-0.0132776	0.174183	-0.0381515	9.39e-05	CDKN1B
0.429506	0.0216139	0.510678	0.00663039	0.0283535	0.0037045	-0.0297151	0.00235235	CRIP1
1.196	0.0216288	1.29671	0.0125961	0.0234657	0.0163139	0.432284	0	WDTC1
1.02912	0.0216466	1.01629	0.0227219	0.015785	0.106195	-0.0816307	5.86e-17	LST1
0.553261	0.021684	0.644972	0.00727543	0.0300489	0.00209866	-0.116926	3.25e-33	FGFR1OP2
0.650656	0.0217545	0.798375	0.00479121	0.0290649	0.00292864	0.163632	8.88e-64	GBP2
-229.339	0.0218039	-197.959	0.0510497	-0.00619622	0.525997	0.716347	0	FP671120.3
1.58963	0.0218458	1.6821	0.0144288	0.0272303	0.0053155	0.120402	3.95e-35	RORC
-5.53035	0.0219044	-5.2517	0.027338	-0.0237748	0.0149552	-0.156238	3.08e-58	MED18
-6.99643	0.0219431	-6.82855	0.0256814	-0.0197119	0.0436421	0.525655	0	HDAC11
-2.10468	0.0220294	-1.93227	0.0347082	-0.018732	0.0552127	-0.228836	1.58e-124	GPATCH3
5.221	0.0220938	5.23749	0.0172387	0.0284752	0.00355976	-0.134566	1.58e-43	RBP5
4.52611	0.0221294	4.64888	0.0180718	0.0366889	0.000172641	-0.146358	2.99e-51	USP49
-293.309	0.0221603	-272.997	0.0177694	-0.00851025	0.383778	0.589706	0	FAM66D
1.48168	0.0221883	1.67473	0.0117321	0.0310501	0.00148073	0.337735	8.06e-278	GZMK
-2.33607	0.022197	-2.19546	0.0296589	-0.0228744	0.019218	-0.0750145	1.5e-14	SMG9
4.44874	0.0222576	4.28232	0.0260184	0.0138443	0.156512	-0.0941367	4.66e-22	TP53TG3D
4.51409	0.0225018	4.71729	0.0191178	0.0218861	0.0250846	-0.118422	4.94e-34	EMP1
-1.98923	0.0230208	-1.90328	0.0369306	-0.0178694	0.0674138	0.0677043	4.01e-12	IFNG-AS1
1.23802	0.0230276	1.53022	0.00542015	0.0247632	0.0112558	-0.164992	7.94e-65	CGAS
10.8461	0.0230808	7.93928	0.0260722	0.0444484	5.34e-06	0.079846	2.73e-16	AL139423.1
2.34998	0.0231054	2.48223	0.0167938	0.0201224	0.0394433	0.101457	2.23e-25	NEK8
7.44593	0.0232004	7.36404	0.0248339	0.0327912	0.000788629	-0.151478	8.21e-55	AP006565.1
-2.28097	0.0234013	-2.0781	0.0377099	-0.0210328	0.0313396	0.294571	9.44e-209	DDX3Y
-0.999884	0.0234027	-0.909873	0.039729	-0.0191239	0.0503094	0.0196311	0.0445111	AC116366.3
3.70967	0.0234093	3.72126	0.0231976	0.0240016	0.0140229	0.237384	3.96e-134	AF196972.1
3.79149	0.0234317	4.01095	0.0179396	0.0236146	0.0156466	0.0445891	4.98e-06	AP006284.1
-186.365	0.0235445	-174.504	0.0291395	-0.00752781	0.441058	0.303499	4.22e-222	LRRC7
-1.10167	0.0236025	-1.00818	0.0369384	-0.0191941	0.049471	-0.239889	5.13e-137	NMRAL1
3.78288	0.0236282	3.72653	0.0250476	0.0478327	9.68e-07	0.237973	8.36e-135	AC009005.1
1.19212	0.0237366	1.25564	0.017327	0.0242363	0.013112	0.147613	4.12e-52	TOPBP1
1.40593	0.0238016	1.62318	0.00847309	0.0232885	0.0171409	0.0904525	1.76e-20	KPNA2
3.85367	0.0238742	4.10677	0.0178914	0.0207278	0.0338785	-0.298548	1.22e-214	OCM
-1.56796	0.0239095	-1.4523	0.0363818	-0.0175375	0.0726646	-0.131397	1.44e-41	SFMBT1
4.47902	0.0239379	4.76545	0.0153637	0.0263482	0.00699776	0.300394	2.1e-217	AL162586.1
-0.629918	0.0239726	-0.622275	0.0265178	-0.0160437	0.100586	-0.0970072	2.49e-23	PSMB8-AS1
-1.46844	0.0240074	-1.49056	0.0213687	-0.0194021	0.0470559	0.0584647	2.12e-09	DPH5
2.68313	0.0248045	2.86307	0.0144388	0.0217253	0.0261735	-0.386037	0	ARMCX4
-293.793	0.0248867	-202.81	0.0569389	-0.00605774	0.535287	0.632146	0	GUCY1A1
-1.23649	0.024925	-1.25365	0.0219251	-0.020729	0.0338686	-0.468437	0	VIPR1
1.92633	0.0249349	1.96004	0.0205735	0.0282593	0.00382026	-0.252417	5.68e-152	WDR35
-1.58159	0.0250341	-1.46829	0.036301	-0.0215196	0.0276252	0.263913	1.87e-166	OAT
-0.681463	0.0250483	-0.680441	0.0252681	-0.0218224	0.0255112	-0.0883138	1.36e-19	OXNAD1
2.79965	0.0250803	2.88313	0.0224743	0.0291285	0.00286706	0.0969407	2.67e-23	USP51
1.05261	0.0250935	1.11184	0.0174505	0.0282211	0.00386806	0.262375	1.78e-164	RAE1
2.81588	0.0251029	2.64719	0.0350748	0.0228192	0.0195109	-0.194652	5.63e-90	SPINK2
-2.66502	0.0251197	-2.4854	0.034892	-0.0182422	0.0618921	-0.282486	1.97e-191	FAM120C
4.55928	0.0253412	5.10181	0.0130555	0.0218423	0.025377	0.0841433	6.32e-18	AL606807.1
0.775653	0.0253641	0.888574	0.0102363	0.029267	0.002737	0.160739	1.41e-61	RALBP1
1.58614	0.0253648	1.79231	0.0109487	0.0254029	0.00931818	-0.113875	1.4e-31	TLK2
1.43535	0.0255531	1.48046	0.0212663	0.0232571	0.0172912	0.260389	6.14e-162	SBF2
-0.594182	0.0255784	-0.486913	0.0672781	-0.0130287	0.182395	-0.129225	3e-40	SLC38A1
0.81313	0.0256135	0.965913	0.00818491	0.0264407	0.00680131	0.143223	3.93e-49	DERL1
6.38299	0.0256174	6.90205	0.024067	0.0371821	0.000140929	-0.234601	5.85e-131	AC005224.1
1.20469	0.0256618	1.19896	0.0268954	0.0223891	0.0219295	-0.382363	0	HERC5
4.84127	0.0256715	4.67611	0.021755	0.0212653	0.0295151	0.0668705	7.32e-12	ADPGK-AS1
-12.1911	0.0257087	-11.7847	0.0280009	-0.0222593	0.0227087	0.0773441	2.24e-15	CREB3L4
3.06989	0.0257202	3.30737	0.0162956	0.018224	0.0621532	-0.191279	6.82e-87	AL020996.1
-1.19931	0.0257371	-1.06412	0.0468453	-0.0146652	0.133377	-0.132807	1.96e-42	ANKZF1
1.68782	0.0258105	1.88114	0.0132304	0.0271347	0.00547818	0.259736	4.16e-161	RCC2
3.4666	0.0258827	3.3359	0.0280098	0.0176335	0.0711125	-0.539771	0	SNHG4
-1.09823	0.0258887	-0.978285	0.0460921	-0.0166529	0.0883112	-0.0232774	0.017194	KAT6B
4.03016	0.0259491	3.97217	0.0487914	0.0145809	0.135624	-0.222397	1.49e-117	C9orf135
1.50974	0.025964	1.42488	0.0346145	0.0235232	0.0160533	0.373009	0	MSRB2
-0.585184	0.0260248	-0.300388	0.256334	-0.012521	0.200037	-0.0663383	1.07e-11	SLFN5
-0.766427	0.0261818	-0.688351	0.0465895	-0.0163488	0.0942787	-0.00417707	0.669027	SDHA
1.51989	0.0262526	1.57694	0.0218112	0.0225822	0.0208128	0.0573908	4.15e-09	PARP2
-2.4443	0.0262541	-2.32898	0.0341154	-0.0199319	0.0413467	0.313583	9.3e-238	TTTY15
1.38964	0.0262879	1.4972	0.0164418	0.0218284	0.0254708	-0.108143	1.25e-28	PPRC1
-1.28797	0.0263185	-1.18405	0.040391	-0.0233039	0.0170677	0.341703	9.35e-285	PPP3R1
3.91337	0.0265289	3.91831	0.0212383	0.033347	0.000640906	0.487355	0	DBN1
2.47489	0.0265329	2.3734	0.0289341	0.0197462	0.0432772	0.504985	0	IL4I1
0.957062	0.0266593	1.01104	0.0186294	0.020432	0.0365073	0.351589	1.74e-302	BLMH
2.49501	0.0266833	2.65833	0.018463	0.0189977	0.0518464	-0.267313	7e-171	ST20
4.95414	0.0266846	6.05397	0.0392022	0.0316959	0.00117625	0.190005	9.63e-86	KCNQ2
1.15569	0.0267781	1.22708	0.0190671	0.019935	0.0413155	-0.129575	1.85e-40	ARL3
2.42353	0.026879	2.37554	0.0261032	0.0267281	0.00622199	-0.0694387	1.12e-12	C3orf33
3.60047	0.0269033	3.26732	0.0604245	0.0514667	1.36e-07	-0.361025	5.12247261608204e-320	LINC02446
5.21918	0.0269063	5.40114	0.004207	0.0426741	1.25e-05	0.460912	0	FGD4
5.5819	0.0269617	5.61032	0.0169911	0.0261664	0.00739897	-0.200351	2.58e-95	SLC7A7
-0.578546	0.0270715	-0.477402	0.0706922	-0.0157055	0.107966	-0.104335	9.45e-27	PIK3R1
-0.947577	0.0271744	-0.808869	0.0606828	-0.0183239	0.0607333	0.00385083	0.69351	UBL3
1.97597	0.0271749	2.06691	0.0212431	0.023703	0.0152615	0.0533593	4.64e-08	ZNF483
1.42191	0.0272494	1.44135	0.0236118	0.0230179	0.0184748	0.425919	0	FAM241A
1.30963	0.0272782	1.38488	0.0178775	0.023418	0.0165333	-0.209445	3.5e-104	CNP
-0.545803	0.0273322	-0.513813	0.0375412	-0.0202038	0.0386523	-0.186541	1.17e-82	CCT4
0.873489	0.0273326	0.934674	0.018535	0.0222345	0.02286	0.178638	7.51e-76	THAP4
-2.76157	0.0273505	-2.53848	0.0400261	-0.0194376	0.046653	0.274329	3.22e-180	C8orf82
-2.24648	0.0273555	-2.08743	0.0379651	-0.0213808	0.0286434	-0.0383239	8.73e-05	NPTN
-0.443039	0.0273789	-0.282407	0.161496	-0.0141256	0.148264	-0.0480331	8.72e-07	DDX17
0.733794	0.0275662	0.780219	0.0184662	0.0218051	0.0256278	0.330178	6.88e-265	NFKB1
3.57563	0.0277215	4.01156	0.0462214	0.0555667	1.26e-08	0.261733	1.19e-163	CX3CR1
-242.123	0.0278173	-245.888	0.0301808	-0.00675386	0.489441	0.671001	0	KRTAP16-1
-1.19166	0.0278222	-1.1553	0.0348387	-0.0181196	0.0636663	-0.295407	5.56e-210	VAT1
5.77479	0.0278454	5.24098	0.0374461	0.0166675	0.0880322	0.345436	2.24e-291	AL360182.2
-1.57844	0.027934	-1.40603	0.0479786	-0.0189283	0.0527085	-0.0813376	7.56e-17	RFK
-0.61009	0.028065	-0.527417	0.0593914	-0.0166202	0.0889374	-0.190132	7.4e-86	TUBA1A
0.416591	0.0281198	0.542248	0.00447784	0.0264467	0.00678875	-0.040558	3.29e-05	VSIR
-3.15386	0.0281287	-2.30764	0.103729	-0.013898	0.154912	-0.243121	8.58e-141	CD8A
0.916514	0.0282509	1.09597	0.00882464	0.0260588	0.00764597	0.0608158	4.67e-10	SLC52A2
-0.498029	0.0284908	-0.293482	0.203256	-0.00950379	0.330732	-0.00919329	0.346775	KIAA1551
-142.623	0.0285624	-143.091	0.0288203	-0.00884023	0.36561	0.506549	0	COPZ2
-157.035	0.0285707	-161.222	0.0251649	-0.00910386	0.351487	0.462486	0	FAM239B
0.728668	0.0288378	0.784055	0.0181473	0.0199037	0.0416346	-0.0882182	1.48e-19	ACAA1
-1.67272	0.0289156	-1.46228	0.0534199	-0.019117	0.0503929	-0.233826	4.38e-130	TMEM167B
5.9658	0.0289404	5.04654	0.0459785	0.0306872	0.00168214	0.336695	5.11e-276	LDHD
-0.277744	0.0290217	-0.178642	0.167609	-0.0140093	0.151634	-0.00547525	0.575247	FYB1
-1.2946	0.0290461	-1.13832	0.0564797	-0.0202089	0.0386027	0.175864	1.55e-73	MMP25-AS1
1.60249	0.0290649	1.77482	0.0141039	0.023576	0.0158174	0.349718	4.41e-299	WRN
4.31046	0.0290871	4.41918	0.0251709	0.0209432	0.0320675	-0.287478	1.76e-198	PCAT6
-4.86284	0.0290944	-4.96996	0.0288641	-0.0196716	0.0440738	-0.33748	2.24e-277	TCF19
1.01873	0.029096	1.07078	0.0219884	0.0250158	0.0104514	-0.615761	0	TRAPPC2
6.46281	0.0292083	4.978	0.092466	0.0271315	0.00548374	0.359209	1.35206241792426e-316	CD248
-0.666665	0.0292538	-0.578887	0.0592591	-0.0198421	0.0422707	0.16281	3.78e-63	SNRPB2
2.94104	0.0293282	2.95594	0.025026	0.018434	0.0592015	0.0531549	5.22e-08	ANKDD1A
0.44127	0.0293893	0.517307	0.0110908	0.0215147	0.0276599	-0.0161804	0.097719	ZFP36
6.82201	0.0294739	7.26393	0.0281084	0.0443609	5.57e-06	0.477443	0	ZNF157
5.41255	0.0294977	5.30055	0.0245278	0.0151393	0.121274	-0.0675519	4.48e-12	AC002553.1
1.8193	0.0295767	1.69605	0.0384624	0.0280606	0.00407507	0.0920871	3.58e-21	CDK5R1
8.03823	0.0295897	8.52723	0.0210294	0.0409294	2.78e-05	-0.457162	0	AC021242.3
-1.63096	0.0296671	-1.44841	0.0541764	-0.0184207	0.0593844	0.191947	1.69e-87	PTPN9
3.66739	0.0296998	3.79655	0.0209106	0.0297951	0.00228911	-0.141959	2.72e-48	LINC01063
1.13679	0.0297919	1.25286	0.015467	0.0325098	0.000874927	-0.204845	1.21e-99	MFSD8
-1.50191	0.0299815	-1.35615	0.0480387	-0.0174687	0.0737951	0.231828	7.64e-128	CANT1
2.92756	0.0300137	2.56731	0.0525262	0.0231479	0.0178229	0.327206	6.66e-260	SLC12A9-AS1
1.00513	0.0300603	1.07779	0.0208388	0.0173429	0.0758969	-0.0808192	1.19e-16	PELI1
-1.45958	0.0300705	-1.24421	0.0603847	-0.0221293	0.0235133	0.0666777	8.41e-12	NBAS
1.12437	0.0301087	1.23064	0.017767	0.0222668	0.0226627	-0.109362	3.04e-29	CNPY4
2.97916	0.0301558	3.01903	0.0245703	0.0189106	0.0529307	-0.320486	7.8e-249	ZNF117
-1.34928	0.0302784	-1.16467	0.0590797	-0.0129767	0.184146	0.02388	0.0145162	SLAIN2
-0.31165	0.0302882	-0.286145	0.0457435	-0.0216949	0.0263835	-0.0200334	0.0403229	ANP32B
2.65929	0.0303828	2.6426	0.0302543	0.0159792	0.101962	-0.147177	8.22e-52	IFIT3
1.5725	0.0304601	1.72823	0.0165522	0.0198145	0.0425584	-0.366623	0	LRIG2
-0.97229	0.0307396	-0.849293	0.0574297	-0.0210616	0.0311079	-0.177773	4e-75	CHTOP
-0.731202	0.0309389	-0.54707	0.105004	-0.0148125	0.129522	-0.179104	3.04e-76	OGT
0.968571	0.0309695	0.994923	0.0262218	0.0185087	0.0581798	0.420877	0	DEXI
-1.60328	0.0311198	-1.45526	0.0468682	-0.0206494	0.034559	0.0840755	6.72e-18	RAB28
-2.00215	0.0311613	-1.88259	0.0440977	-0.0120407	0.217839	0.435242	0	GLCCI1
-1.86502	0.03123	-1.74298	0.0417712	-0.0156242	0.109802	0.133262	1.03e-42	DNAJC11
1.07844	0.0312586	1.17553	0.0202343	0.0235257	0.0160423	0.0510671	1.7e-07	ALG12
-1.60944	0.0312763	-1.4562	0.0501606	-0.0216657	0.0265872	-0.277552	1.33e-184	SLC39A7
0.934475	0.0312972	1.01549	0.0177325	0.0266356	0.00640352	-0.0995861	1.66e-24	NKAPD1
-0.66061	0.0313471	-0.535403	0.0801172	-0.0221109	0.023629	-0.0105391	0.280766	ADH5
5.26068	0.0315468	5.09549	0.0288396	0.0273077	0.00518689	0.239105	4.14e-136	FAXDC2
-1.05127	0.0315482	-1.06107	0.0282526	-0.0187979	0.0543609	-0.151414	9.11e-55	ACTN1
-0.834956	0.0315837	-0.650978	0.0928959	-0.0200124	0.0405329	-0.0660422	1.32e-11	MIER1
-2.16694	0.0315939	-2.07174	0.0380307	-0.0226623	0.0203648	-0.457611	0	AC022916.1
1.19592	0.0315971	1.23943	0.0261618	0.0196294	0.0445301	0.0113526	0.245292	DOCK9
1.10154	0.0316439	1.20912	0.01744	0.0244553	0.01231	-0.0942666	4.09e-22	LRRC58
1.00041	0.0316688	1.18557	0.0104046	0.0282105	0.00388141	-0.186063	3.07e-82	SEC24B
5.09562	0.0318728	4.83592	0.0337513	0.0115455	0.237361	-0.172125	1.79e-70	AL356272.1
-1.47072	0.0319131	-1.39062	0.0420671	-0.0168918	0.0838383	0.306296	2.21e-226	NIF3L1
-0.618107	0.0319379	-0.405169	0.15767	-0.0141914	0.146385	0.134528	1.67e-43	ESYT1
0.927583	0.0319447	1.04591	0.01451	0.0289051	0.00308867	-0.0846336	4.06e-18	SNAP29
0.586305	0.0319519	0.755751	0.00550006	0.0277987	0.0044345	0.213493	2.88e-108	ARPC5L
-1.28273	0.0319523	-1.20082	0.0445366	-0.0184702	0.0587044	-0.277429	1.96e-184	FBXO32
-1.69266	0.0321536	-1.61274	0.0406352	-0.0192257	0.0490974	-0.13842	5.59e-46	FBXO31
2.37453	0.0321539	2.16753	0.0447595	0.0240283	0.0139164	0.0455434	3.11e-06	ANK1
-0.377514	0.0322441	-0.394211	0.0249663	-0.0163185	0.0948896	0.00370024	0.704922	TCF7
1.4439	0.0322822	1.57009	0.019017	0.0287516	0.00324991	0.0113335	0.246085	TUBGCP5
1.82461	0.0323133	1.90287	0.0232314	0.0329956	0.000730964	-0.625871	0	ACAD11
-4.83125	0.0323326	-4.83246	0.031397	-0.0152712	0.118064	0.323471	1.02e-253	TLE2
0.870269	0.0323596	0.810658	0.0454796	0.0214125	0.028408	-0.161778	2.31e-62	EIF2D
-90.8829	0.0323994	-96.4144	0.0293671	-0.0121981	0.211885	0.300579	1.11e-217	AC006207.1
0.439068	0.0324408	0.562959	0.00626727	0.0276086	0.00471317	0.124596	1.62e-37	TBCB
3.68082	0.0325587	3.31419	0.0448554	0.0147039	0.132356	-0.247958	1.5e-146	SPA17
0.694934	0.0325685	0.840781	0.00954987	0.0254196	0.00927192	-0.054583	2.27e-08	RAB29
-0.879251	0.0325923	-0.807795	0.0502075	-0.0200413	0.0402437	0.110422	8.77e-30	RNF5
0.593329	0.0326681	0.759105	0.00664172	0.0241262	0.0135324	-0.279786	1.12e-187	MFSD10
-0.879651	0.0327815	-0.771497	0.0602868	-0.0152203	0.119296	0.167042	2.01e-66	NUP210
-0.639581	0.0327908	-0.53958	0.070809	-0.0195328	0.0455893	-0.0714672	2.42e-13	HM13
0.668879	0.0329688	0.824795	0.00937388	0.0234936	0.0161871	0.143096	4.78e-49	STAT1
-2.50533	0.0329716	-2.30437	0.0482831	-0.0196371	0.044446	-0.220431	1.82e-115	WWC3
2.39871	0.0330108	2.48736	0.0281949	0.0158678	0.104373	0.286155	1.34e-196	DVL1
2.05692	0.0330817	2.27486	0.0184482	0.0250352	0.010392	-0.145164	1.94e-50	ACE
-1.36661	0.0331605	-1.31328	0.0406087	-0.0209379	0.0321113	-0.0569075	5.59e-09	CYHR1
2.89573	0.0332451	2.73244	0.0410456	0.0144164	0.14009	-0.491972	0	DICER1-AS1
4.30567	0.0333633	4.90472	0.020387	0.0342157	0.000460637	0.207788	1.55e-102	ZNF80
2.93392	0.033379	3.1321	0.0208111	0.0272396	0.00529982	0.311734	7.7e-235	AC010969.2
-0.544375	0.0334171	-0.50005	0.0528769	-0.0155247	0.112083	-0.111772	1.77e-30	THEM4
0.427956	0.0334547	0.603514	0.00312374	0.0267089	0.00625927	0.00888389	0.363247	TGFB1
-190.473	0.0335509	-154.438	0.0614301	-0.00585951	0.548728	0.358972	3.75769581401458e-316	TYMS
1.73981	0.0335731	2.18425	0.00795316	0.0257034	0.00851531	0.45774	0	STX11
-2.62063	0.0337057	-2.4424	0.0455019	-0.0186409	0.0564069	-0.0480644	8.58e-07	METTL22
-0.460251	0.0338106	-0.361505	0.097532	-0.0138891	0.155176	0.0279715	0.00419426	WDR83OS
1.10234	0.0338144	1.18742	0.0210128	0.0223145	0.0223742	-0.322133	1.61e-251	HYOU1
4.57424	0.0338534	4.85069	0.016806	0.0162674	0.0959292	-0.224875	3.27e-120	AC109460.4
-3.03372	0.0339261	-2.97581	0.0389264	-0.0200864	0.0397966	-0.361006	5.57701301025599e-320	ZNF792
-1.65786	0.033952	-1.78135	0.0208634	-0.0204115	0.0366956	-0.0420539	1.66e-05	AK5
-2.29581	0.0339558	-2.16013	0.0453189	-0.0189278	0.0527153	0.181749	1.71e-78	TRAV29DV5
0.809714	0.0340214	0.896853	0.018282	0.0233628	0.01679	-0.299077	1.98e-215	WDR43
-1.60398	0.034027	-1.39048	0.0633854	-0.0137209	0.16024	-0.272394	1.29e-177	PDS5B
4.39949	0.0340685	4.20485	0.0352499	0.0250154	0.0104528	0.444424	0	NR1I2
-0.514299	0.0341473	-0.475132	0.0517009	-0.0175368	0.0726769	-0.0825393	2.64e-17	GPR183
2.85085	0.0342168	3.56256	0.00847886	0.0345638	0.000402675	-0.356948	2.27727427833607e-312	TGFBI
-0.946874	0.034241	-0.817748	0.0666357	-0.0187185	0.055388	-0.11346	2.32e-31	DHX9
1.40129	0.0343963	1.51442	0.0214447	0.0229864	0.0186354	0.457078	0	ST3GAL5
0.905386	0.0344514	1.00585	0.0195774	0.0229129	0.0190163	0.266169	2.2e-169	PAIP1
-0.540969	0.0345065	-0.422881	0.0996	-0.0187886	0.0544798	-0.0482512	7.78e-07	CD40LG
-3.11541	0.0345102	-2.79262	0.0548753	-0.0145006	0.13779	-0.256635	3.36e-157	MTMR12
-12.4603	0.0345266	-8.39309	0.0959696	-0.0153161	0.116987	-0.00950712	0.330562	DUSP4
1.44077	0.0345548	1.76906	0.0101931	0.0231817	0.0176568	0.162694	4.63e-63	TNFSF14
-0.570719	0.0345988	-0.541527	0.046096	-0.0202344	0.0383584	-0.0648865	2.98e-11	SNRPA
-2.41283	0.034611	-2.20886	0.0499995	-0.0166826	0.0877447	0.00932406	0.339959	IDNK
-2.32141	0.0346278	-2.06027	0.0562794	-0.0172957	0.0766983	0.0355186	0.000276768	ZMYM4
-159.575	0.0347588	-163.258	0.0303053	-0.00739325	0.449267	0.285257	2.51e-195	ZBED8
0.365616	0.0348412	0.500025	0.00346986	0.0301643	0.00201697	0.0536401	3.94e-08	ATP5F1B
-1.28557	0.0349748	-1.12065	0.0645252	-0.0173806	0.0752615	-0.139082	2.09e-46	PIGS
0.418769	0.0349901	0.541995	0.00701726	0.0187701	0.0547184	-0.0545801	2.27e-08	CAST
-1.51463	0.0350087	-1.33197	0.0603229	-0.0112641	0.24899	0.0241406	0.0134768	DNAJC17
-1.5831	0.0354964	-1.40293	0.0615906	-0.0187649	0.0547859	-0.230104	6.3e-126	SP4
-3.02887	0.0355495	-2.96905	0.0389855	-0.0202643	0.0380736	0.0437373	7.53e-06	ENTR1
3.05915	0.0356791	2.87822	0.0444866	0.0238717	0.0145503	0.135296	5.5e-44	NPHP4
2.01664	0.0360649	2.13576	0.0273544	0.0189754	0.0521227	0.072517	1.08e-13	ZEB1-AS1
3.36717	0.0360662	3.60165	0.0250217	0.0234042	0.016597	-0.111901	1.51e-30	TPST1
3.92203	0.0361525	4.25352	0.0204916	0.0196877	0.0439006	-0.410893	0	RPS10-NUDT3
-0.806509	0.0363502	-0.817476	0.0339149	-0.0227587	0.0198365	-0.193885	2.87e-89	ZFAND1
1.86746	0.0363811	2.10847	0.0182192	0.0210063	0.0315532	0.255099	2.77e-155	SLFN11
-1.18961	0.0364019	-1.08648	0.0556694	-0.0161212	0.0989532	0.0356815	0.000259386	PCMTD2
8.68158	0.0364053	7.85283	0.0544448	0.0259388	0.00793015	0.178472	1.04e-75	MTSS1L
4.76117	0.0364242	4.47084	0.0386979	0.0216648	0.0265934	0.18886	1.02e-84	AC109460.1
-0.997959	0.0364663	-0.884315	0.0641393	-0.0181731	0.0628873	-0.0629593	1.12e-10	CD2BP2
0.589157	0.0364783	0.663112	0.0176359	0.0219379	0.0247428	-0.176334	6.34e-74	DCTN2
0.163731	0.0365222	0.234379	0.00322187	0.0292879	0.00271789	0.0092215	0.345298	ATP5F1E
0.255241	0.0365642	0.271544	0.0269609	0.0223345	0.0222541	0.0179391	0.0663519	EDF1
-1.59864	0.0365668	-1.38096	0.0674638	-0.0142603	0.144435	-0.03055	0.00176468	VPS8
-1.70147	0.0366559	-1.55221	0.0547903	-0.0167779	0.0859478	-0.018708	0.0555251	PDE12
1.56541	0.0368251	1.80154	0.0179154	0.0197433	0.0433079	0.28494	7.04e-195	TNRC18
3.60106	0.0369164	4.28026	0.0137692	0.0192981	0.0482504	0.136101	1.7e-44	FOXD2
-182.532	0.0369889	-165.324	0.0894383	-0.00778946	0.425343	0.2199	6.61e-115	SHB
1.4052	0.0370779	1.65931	0.014031	0.0272352	0.00530729	0.454349	0	ZMIZ1
1.60586	0.0371516	1.90997	0.0127634	0.0254221	0.0092649	0.110236	1.09e-29	ZCCHC2
1.95101	0.0371802	1.93644	0.0353928	0.0176398	0.0710128	0.37048	0	USP30
4.69026	0.0373874	4.95478	0.0282272	0.0174682	0.0738021	-0.384835	0	AC074366.1
0.677705	0.0373896	1.01177	0.00229152	0.0271348	0.0054781	-0.0485173	6.76e-07	APOBEC3G
-0.423213	0.0374182	-0.372765	0.0665671	-0.0211627	0.0303081	-0.0577528	3.31e-09	NDFIP1
0.764601	0.0374899	0.819213	0.0267642	0.0152874	0.117676	-0.472777	0	N4BP2L1
-5.06665	0.0376056	-4.84611	0.0439849	-0.0204362	0.0364684	-0.100735	4.87e-25	AC016394.1
4.73515	0.0376151	4.70313	0.0271571	0.0223982	0.0218756	0.27352	3.96e-179	AC109347.1
-1.14427	0.0376977	-0.93436	0.0880178	-0.0127133	0.193212	0.344227	3.19e-289	RFTN1
1.13502	0.0377083	1.22321	0.0254353	0.0243209	0.012797	-0.528403	0	LDLRAD4
2.13533	0.0377273	2.15034	0.0316477	0.0198556	0.0421307	0.100731	4.89e-25	RPP25
4.25054	0.0377599	4.63565	0.018852	0.0240457	0.0138473	-0.462	0	AC023024.1
5.12629	0.037786	5.01174	0.0313426	0.0262786	0.00714913	-0.112488	7.49e-31	RND1
0.438029	0.0378493	0.552924	0.00890864	0.0248146	0.0110878	0.0705759	4.77e-13	IFITM3
2.69807	0.0379054	2.5294	0.0428083	0.0184433	0.0590725	0.0278341	0.00438434	MCOLN3
-1.01162	0.0379602	-0.954377	0.0485502	-0.0204574	0.0362746	0.122825	1.69e-36	C20orf27
4.82478	0.038163	4.37703	0.04882	0.0257447	0.00841004	-0.177746	4.21e-75	NECTIN3-AS1
-1.88949	0.0382472	-1.6305	0.0675553	-0.0121762	0.212705	-0.198777	7.98e-94	LIMS2
0.59526	0.0382569	0.684278	0.0174326	0.0152694	0.118109	-0.0148449	0.128685	RELA
-1.09737	0.0383783	-1.03055	0.0509506	-0.0168297	0.0849831	0.232522	1.28e-128	ALG3
2.91805	0.0384482	3.77788	0.00824458	0.0426261	1.28e-05	-0.287909	4.26e-199	TRGV2
2.27408	0.0386901	2.15245	0.0508497	0.0138717	0.155694	-0.126642	1.03e-38	FAM229B
-0.924703	0.0387333	-0.841598	0.0599018	-0.0196229	0.0446009	-0.305212	1.02e-224	CCDC25
-1.38278	0.0388814	-1.24236	0.0608828	-0.0169095	0.0835157	0.0667238	8.14e-12	CCDC32
-0.741226	0.0389243	-0.639809	0.0763508	-0.0154559	0.113683	-0.0587868	1.73e-09	LINC02273
1.09557	0.0391118	1.13852	0.030823	0.0204057	0.0367488	-0.449878	0	NAA80
-2.07799	0.0394221	-2.12884	0.0356101	-0.0192787	0.0484766	-0.152334	2.02e-55	TMEM38B
-2.6389	0.0394346	-2.45044	0.0525819	-0.0192723	0.0485514	0.0240942	0.0136569	PIGN
-3.26559	0.0394405	-3.16992	0.043234	-0.0197277	0.043473	-0.320016	4.51e-248	TRMT44
-230.493	0.0394894	-261.416	0.0640008	-0.00761126	0.43601	0.542011	0	ARHGEF38
0.503998	0.0395103	0.604122	0.0136166	0.0210846	0.0309247	0.195769	5.21e-91	SRSF9
-1.27594	0.0397956	-1.2334	0.0468093	-0.0178147	0.0682575	0.276436	4.44e-183	NAA10
3.20979	0.0398217	3.12277	0.0391552	0.0209666	0.0318764	-0.0610833	3.92e-10	GOLGA6L9
0.161922	0.0398702	0.164767	0.0384386	0.0172607	0.0772956	0.00440762	0.651933	FXYD5
0.490847	0.0399571	0.547345	0.0217255	0.0192951	0.0482853	-0.165498	3.22e-65	TRABD
0.970011	0.0400581	1.01296	0.0317745	0.0135918	0.164209	0.019205	0.0493418	PSMG3
-1.26684	0.040065	-1.15257	0.0601366	-0.0174439	0.0742055	0.208134	7.05e-103	HDGF
4.05683	0.0401028	3.81943	0.046757	0.0288487	0.00314704	0.25834	2.42e-159	AC015726.1
2.43646	0.0401493	2.71346	0.0240694	0.0203341	0.0374146	0.0417034	1.96e-05	RNF207
-2.57065	0.040163	-2.39085	0.0517939	-0.0176021	0.0716175	0.171084	1.24e-69	ZNF611
1.16207	0.0401791	1.28598	0.0225534	0.0214449	0.0281692	-0.0688471	1.74e-12	NARFL
-2.94626	0.0402746	-2.95193	0.0397083	-0.0199699	0.0409614	0.241066	2.19e-138	AMIGO2
-0.579682	0.0403496	-0.582749	0.0391402	-0.0203222	0.0375267	-0.161277	5.52e-62	TAF1D
1.82633	0.0404345	2.30692	0.00800439	0.0313959	0.00130967	0.17687	2.27e-74	FGL2
1.69044	0.0406601	1.81458	0.0296091	0.0150591	0.12326	0.118426	4.92e-34	ZNF700
0.354111	0.0406857	0.453047	0.0089247	0.0289319	0.00306133	-0.0704439	5.27e-13	SRSF7
0.311314	0.0407936	0.593169	0.000224472	0.0286932	0.00331333	0.0319705	0.00106525	CD74
-247.028	0.0408052	-186.053	0.0753516	-0.00614092	0.529697	0.267995	8.92e-172	KIR3DL1
-4.42281	0.0408942	-4.60083	0.0372889	-0.0190605	0.0510769	-0.0971176	2.22e-23	CCDC102B
2.21447	0.0410469	2.12994	0.0471381	0.0211999	0.0300185	-0.275366	1.27e-181	RPS6KA2
4.00762	0.0410871	4.28397	0.0377147	0.0234364	0.0164485	-0.481016	0	MS4A6A
-1.85145	0.041306	-1.70517	0.0595631	-0.01951	0.0458415	-0.150701	2.9e-54	NCAPD2
1.35865	0.0413269	1.44185	0.0311446	0.015541	0.111708	0.207288	4.85e-102	WDR53
-2.43364	0.0413939	-2.19577	0.0618563	-0.0162564	0.0961534	-0.140804	1.57e-47	GANC
1.02504	0.0414375	1.06423	0.034435	0.0211375	0.0305063	-0.107957	1.56e-28	FMC1
1.81619	0.0415035	1.98371	0.027547	0.0226044	0.0206881	0.271299	3.75e-176	NCF2
0.0809212	0.0416194	-0.013051	0.771957	-0.00111555	0.909106	-0.00380324	0.697109	RPL14
2.90767	0.0417451	2.79951	0.0463337	0.0187566	0.0548929	-0.40027	0	CADM1
2.351	0.0417497	2.33894	0.0403308	0.0196613	0.0441851	-0.384603	0	APOM
-174.594	0.0417642	-169.636	0.0342469	-0.0133186	0.172856	0.360962	6.73115035894114e-320	PHLDA3
2.38182	0.0418731	2.23553	0.0569394	0.0183533	0.0603218	-0.081366	7.38e-17	POU6F1
-0.848231	0.0419639	-0.716405	0.0847796	-0.0143073	0.143116	0.0839279	7.67e-18	POLR2B
0.936251	0.0420043	1.14103	0.0132475	0.0205396	0.0355312	-0.260505	4.38e-162	EHD4
5.02992	0.0420565	4.43232	0.051728	0.0202997	0.0377384	-0.17362	1.09e-71	LINC01257
-1.78591	0.042064	-1.64124	0.0601187	-0.0162548	0.0961873	-0.295584	3.05e-210	TTN-AS1
-0.838432	0.0422507	-0.760305	0.0647789	-0.0200046	0.0406112	0.0963226	5.05e-23	TTC1
1.56279	0.0423445	1.58764	0.0399496	0.0248453	0.0109884	0.072945	7.71e-14	GTF2H2
-160.071	0.0423497	-157.425	0.0451276	-0.00753936	0.440358	0.493936	0	ADAMTSL4
-1.73744	0.0423751	-1.60555	0.0605708	-0.0173213	0.0762631	0.357585	1.47828139129315e-313	ADORA2A
-1.49189	0.0424042	-1.46419	0.0483556	-0.0153649	0.115825	0.199498	1.66e-94	HIRIP3
-2.33919	0.0426467	-2.16795	0.0583466	-0.017293	0.0767437	-0.268439	2.32e-172	SLC39A9
1.68276	0.0427107	1.74716	0.0361625	0.0152338	0.118968	-0.325619	2.9e-257	SLC25A14
-0.540978	0.0427166	-0.334636	0.210699	-0.00950008	0.33092	-0.0832252	1.44e-17	AKAP13
5.26552	0.0428058	4.80171	0.0559278	0.0161401	0.0985568	-0.181836	1.44e-78	AL451050.2
1.247	0.0428061	1.24248	0.0417804	0.024576	0.0118866	-0.0609226	4.36e-10	KAT2A
-3.00077	0.0429695	-2.83053	0.0542566	-0.0208084	0.0331914	0.0223183	0.0223516	C22orf46
-1.19489	0.043468	-1.06662	0.0698978	-0.0175582	0.0723289	0.281378	6.95e-190	MRPL44
3.40643	0.043617	3.65026	0.0288818	0.0183508	0.0603569	-0.071578	2.22e-13	TMEM139
-0.980606	0.0436256	-0.833206	0.0870057	-0.0132217	0.176001	-0.0798044	2.83e-16	PSMA3-AS1
1.10015	0.0439288	1.43592	0.0100828	0.0271607	0.00543358	-0.118253	6.12e-34	PAM
-5.35706	0.0439836	-5.38509	0.0437398	-0.0194967	0.04599	-0.252318	7.53e-152	KRBA2
-3.61264	0.0440896	-3.34116	0.0600136	-0.0177824	0.0687602	-0.0346359	0.00039157	ZBED6
0.869374	0.0441411	1.07298	0.0135353	0.0216892	0.0264231	-0.194611	6.14e-90	HAPLN3
3.64826	0.0441632	3.7938	0.0353468	0.0111278	0.254763	-0.312652	2.76e-236	SPDYE16
-6.05712	0.0442909	-6.08761	0.0451968	-0.0186141	0.0567632	0.178126	2.03e-75	XYLT1
-1.82512	0.0443079	-1.8891	0.0383425	-0.0190738	0.050915	-0.27812	2.21e-185	GGT7
-225.471	0.0443499	-215.352	0.0462794	-0.0061082	0.531893	0.729293	0	AC087203.3
-1.06873	0.0444991	-0.770301	0.144178	-0.0170083	0.0817255	-0.208811	1.5e-103	DOCK11
-4.24366	0.0445927	-4.13502	0.0477508	-0.0180367	0.0648876	-0.117437	1.71e-33	LINC00528
1.28932	0.0448627	1.34993	0.0347327	0.0110208	0.259362	-0.222825	5.21e-118	ATF5
-1.34197	0.0449358	-1.22043	0.0682724	-0.0200885	0.0397761	0.0993076	2.24e-24	ARMCX6
2.14848	0.0450746	2.36559	0.0272246	0.0195405	0.0455035	-0.037382	0.000129707	UBXN10-AS1
-1.06797	0.0450789	-1.02088	0.0552256	-0.0180513	0.064671	-0.0732969	5.85e-14	UBE2D1
-1.73524	0.0450985	-1.66494	0.0546063	-0.0175775	0.0720155	0.198491	1.49e-93	NAPG
-4.50598	0.0452354	-4.41068	0.0468786	-0.0187857	0.0545177	0.0502612	2.65e-07	LINC02325
-0.531327	0.0452535	-0.448112	0.0903807	-0.0165415	0.0904612	-0.127645	2.64e-39	ATM
1.20559	0.045256	1.33337	0.0264997	0.0142283	0.145337	-0.205538	2.54e-100	MIEF1
0.495872	0.0453342	0.634502	0.0100833	0.0198731	0.0419505	0.0437811	7.37e-06	POMP
-2.47724	0.045375	-2.40421	0.0515844	-0.0161663	0.0980118	-0.268648	1.23e-172	ERCC8
1.64499	0.045405	1.8588	0.025127	0.0209526	0.0319909	0.150021	8.72e-54	MAP3K8
-2.05225	0.0454206	-1.94452	0.0563039	-0.0184754	0.0586325	0.376762	0	SNAPC3
-0.823626	0.0454718	-0.765438	0.0630513	-0.0176434	0.0709548	-0.0691662	1.37e-12	XPA
-0.5915	0.0454847	-0.485731	0.100029	-0.0192714	0.048562	-0.111467	2.54e-30	SSR1
-4.00038	0.0456308	-3.81392	0.0560788	-0.017866	0.0674669	-0.183761	3.14e-80	AC008764.8
1.56311	0.0456531	1.72839	0.0257228	0.0170935	0.0802077	-0.0926655	2.02e-21	GSE1
-1.18807	0.0456569	-1.15137	0.0541671	-0.0166209	0.0889235	0.412609	0	ZNF688
-2.3637	0.0458102	-2.37786	0.0469187	-0.0164521	0.0922165	0.336632	6.55e-276	HSDL1
2.08488	0.0459444	2.24797	0.0302954	0.0215577	0.0273512	0.328672	2.35e-262	FBXO45
-0.830994	0.045957	-0.700551	0.0915011	-0.0167461	0.0865439	-0.207023	8.86e-102	NPEPPS
-2.44789	0.0459802	-2.29433	0.057888	-0.0161382	0.0985978	-0.280227	2.75e-188	SNAPC1
-2.29833	0.046004	-2.11454	0.0634958	-0.015038	0.123784	-0.453221	0	FAHD1
-1.27205	0.0460972	-1.30832	0.0418977	-0.0216179	0.0269225	-0.352227	1.18e-303	LINC02361
-1.12046	0.0461044	-0.991261	0.0766199	-0.0160411	0.100642	-0.186235	2.17e-82	BIRC2
-1.10449	0.0461994	-0.956907	0.082425	-0.0143986	0.140581	-0.102687	5.84e-26	EHMT2
-1.13317	0.046324	-1.02761	0.0714173	-0.0178578	0.0675923	0.242878	1.66e-140	DYRK2
-0.826998	0.0463381	-0.588351	0.153687	-0.0161106	0.0991745	0.0509833	1.78e-07	CEP350
0.444116	0.0463773	0.571767	0.0093382	0.0265731	0.00652878	-0.0746448	2.01e-14	NONO
-0.545755	0.0464313	-0.486974	0.0755032	-0.0164542	0.0921738	-0.0697426	8.92e-13	GCC2
-0.336026	0.0465223	-0.25878	0.126681	-0.0130702	0.181007	-0.0284443	0.00359602	PNISR
1.51807	0.0465382	1.4976	0.0479594	0.0176175	0.07137	-0.172313	1.26e-70	CFH
-0.579657	0.0465462	-0.418773	0.159331	-0.0127949	0.19037	-0.168046	3.26e-67	NR3C1
-3.40941	0.0465727	-3.22947	0.0568846	-0.0165114	0.0910473	0.0047235	0.628808	EXOC6B
0.869166	0.0465736	1.02575	0.0179531	0.0189745	0.0521343	0.049775	3.45e-07	DTX3L
2.8823	0.0467829	2.64838	0.0635627	0.0222793	0.0225871	0.0503943	2.46e-07	ABCA1
-2.29406	0.0468898	-2.17969	0.0580875	-0.0180997	0.0639569	-0.148232	1.54e-52	TTLL1
-1.68846	0.0470174	-1.56078	0.0659336	-0.0197808	0.0429123	0.061829	2.39e-10	HSD17B7
2.10552	0.0470625	2.17867	0.0452308	0.0135011	0.167044	0.12809	1.43e-39	KLF11
-1.5552	0.0473515	-1.37382	0.0809008	-0.0186294	0.0565593	-0.142638	9.64e-49	SEL1L3
-204.278	0.0473841	-172.665	0.107695	-0.00668689	0.493757	0.466187	0	OMG
0.923457	0.0474519	1.05979	0.0236612	0.0189382	0.0525849	0.0384379	8.31e-05	MTO1
-1.33168	0.0474532	-1.28638	0.0543138	-0.0159389	0.102829	-0.11769	1.25e-33	HADH
3.41231	0.0474806	3.60871	0.0354369	0.0207842	0.033396	0.00981167	0.315306	HOXB7
-7.0279	0.0475292	-6.35814	0.060876	-0.0185631	0.0574445	-0.21003	9.09e-105	HSF5
-0.215488	0.0475431	-0.290962	0.00798205	-0.021279	0.0294101	-0.00209975	0.829854	RPS20
4.16696	0.0475779	4.16675	0.0482619	0.0176313	0.0711484	-0.232171	3.15e-128	SYCE1
-0.41776	0.0476292	-0.361627	0.0855737	-0.018064	0.0644831	-0.0444279	5.39e-06	CAMK4
-130.134	0.0477589	-136.572	0.0430415	-0.00875021	0.370512	0.166503	5.3e-66	TMCC1-AS1
1.41188	0.0480543	1.48271	0.0384998	0.0196367	0.0444502	-0.187448	1.84e-83	POFUT2
-1.3047	0.0480753	-1.15538	0.0780965	-0.014452	0.139115	-0.28038	1.69e-188	PARN
-4.35335	0.0480874	-4.33208	0.0450453	-0.0179544	0.0661205	0.480204	0	TRBV12-3
2.19999	0.0481049	2.35598	0.033418	0.0279473	0.00422719	0.325023	2.82e-256	BBS12
-1.4859	0.048231	-1.40029	0.0605813	-0.017404	0.0748693	0.31475	1.31e-239	POLR1C
-5.21419	0.0484123	-4.90153	0.0577195	-0.0177625	0.0690696	0.18074	1.25e-77	ZNF512B
1.41628	0.04845	1.48423	0.04004	0.0208555	0.0327947	-0.307564	2.44e-228	MON1A
1.42224	0.0485467	1.46689	0.0433768	0.018349	0.0603815	-0.503729	0	AC007388.1
-0.78614	0.0485534	-0.787257	0.0500285	-0.0210191	0.0314501	-0.135775	2.74e-44	THAP7
0.922403	0.0485757	1.02642	0.0276452	0.0176462	0.0709105	-0.0263449	0.007005	GNL2
-6.26264	0.048591	-5.96815	0.0531314	-0.0196034	0.0448129	-0.162711	4.5e-63	USP44
1.05424	0.0486958	1.22965	0.0200497	0.0212299	0.0297865	-0.0526226	7.08e-08	SIMC1
-0.78379	0.0487321	-0.594231	0.132455	-0.0150696	0.122997	-0.0569196	5.55e-09	BIRC6
1.39694	0.0488121	1.38345	0.0524492	0.019479	0.0461878	0.371462	0	FAM174A
-0.244719	0.0488187	-0.219302	0.0793141	-0.0201747	0.0389336	-0.0127985	0.190245	CNBP
-0.591459	0.0488366	-0.534735	0.0753937	-0.0174477	0.0741418	-0.0211721	0.0302353	ZNF428
-2.93684	0.0488753	-2.78807	0.060124	-0.0155493	0.111516	0.239226	3e-136	ZNF583
-0.851926	0.048997	-0.739186	0.0859053	-0.0178442	0.0678017	-0.213765	1.52e-108	CPNE1
-2.47239	0.0490722	-2.08495	0.0792009	-0.0161818	0.0976901	0.0136217	0.163283	LRRN3
-0.942135	0.04913	-0.833987	0.0811006	-0.0170565	0.0808638	-0.144009	1.17e-49	AGGF1
1.03388	0.0492108	1.0636	0.0414223	0.0148647	0.128176	-0.068391	2.43e-12	PRR7
0.76479	0.0492195	1.14891	0.00362122	0.0245175	0.0120901	0.0812303	8.3e-17	TPST2
0.411924	0.0493637	0.528083	0.0116536	0.0228898	0.0191368	-0.0635174	7.67e-11	R3HDM4
0.378772	0.0494334	0.62052	0.00194883	0.0277614	0.00448805	0.0371314	0.000143916	ITGB1
-1.06621	0.049622	-0.925341	0.0888465	-0.0205875	0.0351045	-0.123896	4.1e-37	CCAR2
-0.906959	0.0496331	-0.743551	0.105711	-0.0166598	0.0881794	0.102943	4.41e-26	CDC73
3.24157	0.049642	3.92021	0.0190532	0.0200898	0.0397628	0.24944	2.43e-148	SDC4
4.43066	0.049643	4.88932	0.0337637	0.0224776	0.0214115	0.130332	6.44e-41	CELF5
1.8929	0.0498023	2.1281	0.0295746	0.0157485	0.107004	-0.218689	1.24e-113	HLA-G
-1.34169	0.0498723	-1.2218	0.0725927	-0.0178045	0.068416	-0.272533	8.4e-178	APTX
-191.081	0.0498745	-196.34	0.0449375	-0.00650116	0.505835	0.53755	0	AL365226.1
1.04152	0.0499009	0.964746	0.0680302	0.0137923	0.158075	0.115027	3.42e-32	PDE4D
1.36653	0.0501236	1.62027	0.0198954	0.0324491	0.000894632	0.0741725	2.93e-14	IL18R1
6.53122	0.0502636	6.50093	0.0423526	0.0365814	0.000180395	0.250286	2.29e-149	C4orf50
5.0219	0.0502923	5.06182	0.0459709	0.0217956	0.0256923	-0.312359	7.98e-236	ALPK2
2.85317	0.050395	3.03238	0.0428189	0.0139488	0.15341	0.4133	0	FAM215A
-2.20841	0.0504364	-2.07436	0.0649793	-0.01555	0.1115	0.105727	1.98e-27	ELMOD2
-0.727612	0.0506559	-0.687676	0.0664521	-0.0191069	0.0505141	-0.248486	3.47e-147	WBP11
-1.17376	0.0507825	-1.09292	0.06692	-0.0212824	0.0293846	-0.199446	1.86e-94	SDCCAG8
0.933853	0.0507829	1.07085	0.0242536	0.0182934	0.0611641	-0.408097	0	PUS7L
-2.21388	0.0508068	-2.14319	0.0593174	-0.0195799	0.04507	0.0655722	1.84e-11	PCGF6
0.640074	0.0508238	0.635499	0.0516647	0.0229628	0.0187572	0.220572	1.29e-115	EBPL
2.03765	0.050911	1.91683	0.0624412	0.0136412	0.162683	0.207265	5.11e-102	LENG9
1.50689	0.0511455	1.60175	0.0377826	0.0190796	0.0508453	-0.0996939	1.48e-24	DPY19L4
-1.12165	0.0511827	-1.10465	0.056701	-0.0180668	0.0644421	-0.208297	4.86e-103	CEP68
0.100165	0.0512114	0.00117012	0.983434	0.00405037	0.678496	0.00266254	0.785249	RPSA
1.45305	0.0512367	1.69479	0.0205927	0.0242417	0.0130917	0.204561	2.28e-99	C10orf88
-0.233548	0.0512523	-0.257633	0.033047	-0.0212658	0.0295114	-0.017068	0.0806602	IL7R
-3.98881	0.0512638	-4.12897	0.0470621	-0.0166604	0.0881665	-0.098644	4.51e-24	MAMSTR
-1.59354	0.0514709	-1.40111	0.0840797	-0.0171852	0.0786011	0.0592471	1.29e-09	KDM3B
0.760829	0.0514987	0.901778	0.0210406	0.0173887	0.0751249	0.0268196	0.0060471	TRIM69
-2.70156	0.0515619	-2.64528	0.0559255	-0.0184482	0.0590056	-0.323527	8.29e-254	GPAT3
-0.941004	0.0516315	-0.735612	0.123795	-0.0157708	0.106509	0.247957	1.5e-146	TIPRL
4.27727	0.0516512	4.72133	0.0337012	0.014688	0.132774	0.301161	1.47e-218	CDCA5
-1.89584	0.0517493	-1.82098	0.061338	-0.0148996	0.127282	0.316143	7.84e-242	DOHH
-1.60421	0.0519716	-1.50029	0.0684789	-0.0171592	0.079053	-0.248721	1.8e-147	THOC1
0.383948	0.0520135	0.616294	0.00214598	0.0301273	0.00204282	-0.00858431	0.379653	YWHAQ
0.0749368	0.0520155	-0.0292771	0.525434	-0.00328613	0.736641	0.00473711	0.627819	RPS2
-1.90176	0.0520183	-1.79772	0.0672467	-0.013602	0.163894	-0.39355	0	SKP2
-5.27559	0.0520507	-5.36088	0.0499002	-0.0183945	0.0597472	-0.297603	3.13e-213	AC007114.1
-2.77093	0.0520643	-2.39597	0.0859815	-0.0163442	0.0943702	-0.154545	5.25e-57	IFFO2
0.0855356	0.0521415	-0.0124485	0.798646	-0.00298786	0.759774	-0.00674888	0.489761	RPL8
-0.796612	0.0522389	-0.681532	0.0927855	-0.0196936	0.0438374	0.0917313	5.07e-21	TIMM13
-1.1635	0.0523376	-1.04006	0.0830997	-0.0187157	0.0554247	0.179298	2.09e-76	MCMBP
-0.972176	0.0524705	-0.886759	0.0765418	-0.0199191	0.0414773	-0.0417684	1.9e-05	SMYD2
-2.71075	0.0525561	-2.71416	0.0538301	-0.0172458	0.0775526	0.284612	2.04e-194	SRP14-AS1
-1.7022	0.0526054	-1.56725	0.072756	-0.0163449	0.0943564	0.338677	1.86e-279	ZC3H11A
1.06299	0.0526116	1.28743	0.0182049	0.0183835	0.0598999	-0.0457926	2.75e-06	TMEM33
1.26356	0.0526437	1.39999	0.029879	0.0231148	0.0179867	-0.123472	7.19e-37	MBD2
-1.21776	0.0530246	-1.17444	0.0616099	-0.0191068	0.0505157	-0.0900313	2.64e-20	FARSB
-179.082	0.0530876	-139.692	0.0822407	-0.00684655	0.483499	0.528516	0	SPTLC3
1.79941	0.0531257	1.79647	0.0511124	0.0360615	0.000222727	0.50307	0	PDXP
0.714584	0.0531642	0.763942	0.0393718	0.02002	0.040457	-0.203476	2.58e-98	PRPS1
0.453748	0.0533134	0.555974	0.0180243	0.02161	0.0269787	0.118777	3.15e-34	SRI
3.79669	0.0533659	3.75609	0.0532667	0.0202942	0.0377901	-0.261563	1.96e-163	CYP2E1
-2.72669	0.0533921	-2.62066	0.0603786	-0.0190179	0.0515977	0.0820751	3.97e-17	GTSF1
-1.54448	0.0535584	-1.26368	0.113332	-0.014471	0.138596	0.210906	1.2e-105	LAX1
-1.28396	0.0535667	-1.07822	0.101192	-0.0145012	0.137773	0.0220987	0.0237061	PLAA
-4.48208	0.0535966	-4.17775	0.0649014	-0.0155802	0.110807	0.365691	0	ZNF197
1.34741	0.0536098	1.52496	0.0272866	0.0169627	0.0825472	-0.0929915	1.46e-21	TMEM189
-2.29806	0.0536754	-2.0486	0.0896202	-0.0152433	0.118739	0.244744	1.04e-142	CDKN2C
-0.0718157	0.0537988	-0.157125	0.00024442	-0.0290035	0.00298924	-0.00949176	0.331344	RPS25
1.78488	0.0538175	1.64719	0.0676531	0.0136006	0.163938	0.453191	0	ALOX5
-0.0591879	0.0538901	-0.149956	3.92e-05	-0.0349707	0.000343599	-0.0111919	0.252037	RPS15A
-4.44848	0.0539638	-4.32171	0.0669248	-0.0162569	0.0961438	0.603767	0	KANK3
-5.4702	0.0540752	-5.52061	0.0537169	-0.0182282	0.0620934	0.409824	0	C17orf100
5.00413	0.0540862	4.81514	0.0562694	0.0196331	0.0444892	-0.296707	6.67e-212	CTHRC1
-3.62029	0.0541632	-3.53813	0.0587316	-0.0182849	0.0612849	-0.286057	1.85e-196	PACS2
0.653875	0.0543074	0.709367	0.0366035	0.0189993	0.0518272	0.170061	8.17e-69	TMEM35B
0.461979	0.0543365	0.551786	0.0214687	0.0282019	0.00389229	0.000843544	0.931205	NECAP2
0.807716	0.0543606	1.02935	0.0140094	0.0331278	0.000695777	0.103335	2.86e-26	PARP4
-0.414365	0.0543877	-0.334609	0.122165	-0.0186082	0.0568417	-0.0492315	4.62e-07	TRAT1
1.39926	0.0544421	1.6486	0.0235471	0.0272135	0.00534376	0.197358	1.72e-92	SARNP
-1.11738	0.0545327	-0.954448	0.0975615	-0.0166589	0.0881964	-0.207979	1e-102	GATAD2A
-2.45638	0.0545394	-2.24961	0.0741264	-0.0160995	0.0994084	-0.16677	3.28e-66	GTPBP1
-1.00923	0.0545536	-0.913423	0.0800034	-0.0195018	0.0459337	-0.321345	3.11e-250	NSRP1
-0.896355	0.0545548	-0.736639	0.113869	-0.0151003	0.122236	-0.279961	6.42e-188	KIF22
-1.02149	0.0545891	-1.03255	0.0535045	-0.018216	0.0622685	0.327674	1.1e-260	ZNF862
-0.40367	0.0546392	-0.351622	0.0955712	-0.016094	0.0995239	-0.0708898	3.76e-13	RHOH
3.14591	0.054674	2.77404	0.077006	0.0231617	0.017755	0.305167	1.2e-224	AC009237.14
3.12338	0.0546857	3.2405	0.0444604	0.0245165	0.0120939	0.100407	6.92e-25	ICOSLG
-0.824183	0.0547025	-0.697958	0.101536	-0.0137811	0.158414	-0.104	1.37e-26	STX8
-5.33139	0.0547136	-4.86118	0.0746547	-0.015898	0.103714	0.208689	1.98e-103	LINC00539
1.03742	0.0547344	1.14272	0.033857	0.0173916	0.0750776	-0.244893	6.9e-143	UBALD1
2.65968	0.0548712	2.49158	0.0671207	0.0180422	0.0648059	0.238337	3.18e-135	LONRF3
-5.53207	0.0549401	-5.7338	0.047945	-0.0162262	0.0967729	0.212077	7.91e-107	PTPRO
4.01903	0.0550787	3.97752	0.0532565	0.0207249	0.0339039	-0.113137	3.43e-31	AC110597.3
-0.324292	0.0552296	-0.268547	0.11165	-0.0128453	0.188628	-0.02784	0.00437609	CSDE1
1.0478	0.0552583	1.11525	0.041749	0.0152289	0.119087	0.243163	7.66e-141	PET117
4.45892	0.0552891	4.39836	0.052761	0.0242088	0.0132159	-0.264504	3.21e-167	AC020978.5
0.634427	0.0553069	0.779418	0.0189896	0.020482	0.0360515	0.262397	1.67e-164	TUBB4B
-10.8183	0.0553447	-9.34439	0.071427	-0.0114288	0.242136	0.471453	0	TRBV10-1
0.909482	0.0553748	1.10676	0.0204851	0.0190505	0.0511994	-0.233494	1.04e-129	SLC25A24
0.764918	0.0554325	0.879805	0.0271259	0.0200388	0.0402689	0.0415842	2.07e-05	ARID1B
1.10138	0.055531	1.22435	0.0317911	0.0130624	0.181267	0.26731	7.08e-171	TRIM47
-0.631285	0.0556612	-0.571497	0.0827501	-0.0191694	0.0497654	-0.213524	2.68e-108	GORASP2
-0.878581	0.0556617	-0.737511	0.108012	-0.0125822	0.197845	-0.300996	2.6e-218	QRICH1
-0.075271	0.0559003	-0.157187	0.00124098	-0.0266458	0.00638327	-0.00412298	0.673063	RPS18
1.27382	0.0560137	1.25732	0.0590284	0.0218679	0.0252063	-0.0216739	0.02653	TMEM99
-1.53103	0.0560529	-1.4177	0.0756833	-0.0193925	0.0471644	-0.16437	2.4e-64	NCBP1
1.08099	0.056164	1.20604	0.0317494	0.0183262	0.0607017	-0.0372227	0.000138576	NAMPT
-3.97288	0.056202	-3.89611	0.06232	-0.0170003	0.0818705	0.230929	7.65e-127	SPDL1
-0.77586	0.0562868	-0.632824	0.119708	-0.0137406	0.159642	-0.251502	7.52e-151	CABIN1
0.692346	0.0562992	0.777448	0.0321157	0.0195533	0.0453626	-0.0919924	3.93e-21	TMEM43
-0.79308	0.0563583	-0.794446	0.0565892	-0.0175082	0.0731438	0.113851	1.44e-31	C15orf40
3.97789	0.0564005	4.48284	0.0237097	0.0216911	0.0264096	-0.152291	2.17e-55	RAB4B-EGLN2
-3.00401	0.0564615	-2.62918	0.0877117	-0.0144554	0.139022	-0.0999202	1.17e-24	NAIP
0.965362	0.056508	0.854724	0.102242	0.0164537	0.0921839	-0.159612	9.86e-61	HOPX
-1.00632	0.0565263	-0.889813	0.0903497	-0.0141474	0.147638	0.271978	4.64e-177	MLLT10
-1.2981	0.0566297	-1.24293	0.06957	-0.0146979	0.132512	-0.518028	0	AC025164.1
0.883694	0.0567019	1.10229	0.0165318	0.021044	0.0312494	0.124907	1.07e-37	RAB35
-1.27141	0.0567331	-1.18877	0.0748054	-0.0164478	0.0923009	-0.287964	3.55e-199	DCAF10
-1.19998	0.0568148	-1.02877	0.101521	-0.0119563	0.221084	-0.0466306	1.8e-06	EP300
-0.969506	0.0568656	-0.896966	0.0768727	-0.0139391	0.153697	-0.308683	4.5e-230	DCTD
-1.75673	0.0568659	-1.67482	0.0677397	-0.0177129	0.0698507	0.271349	3.22e-176	RFC4
-164.656	0.0568779	-138.225	0.0888607	-0.00719772	0.46135	0.577651	0	AC080112.1
0.247386	0.0568836	0.270164	0.0351431	0.0195491	0.0454086	0.0122247	0.210889	SSR4
2.40834	0.056886	2.674	0.0326878	0.0207307	0.0338539	0.407422	0	RMI2
-155.883	0.0569132	-156.823	0.0581382	-0.00711067	0.466788	0.443075	0	DCDC2
1.04493	0.0571182	1.16736	0.0341228	0.0138399	0.156644	0.0410117	2.68e-05	SLC35C1
1.23374	0.0571898	1.31286	0.0410788	0.0214741	0.0279551	-0.51208	0	KCNN4
-145.066	0.0572135	-133.215	0.0685322	-0.00777911	0.425958	0.663285	0	C19orf57
-2.93175	0.0572333	-2.90761	0.0560614	-0.0190514	0.0511887	0.0840018	7.18e-18	HNRNPA1P48
-150.766	0.0572506	-154.84	0.0529235	-0.00924448	0.344097	0.0749322	1.6e-14	SHISA4
-0.844783	0.0573096	-0.660568	0.131911	-0.016198	0.0973541	0.133974	3.7e-43	IARS2
-0.538603	0.0573289	-0.526735	0.0619375	-0.0156869	0.108384	-0.1399	6.14e-47	DAP3
0.678842	0.0573378	0.757116	0.032709	0.0274617	0.00493935	-0.0376517	0.000115895	HDLBP
0.799707	0.0573483	0.8935	0.0316516	0.0157316	0.107381	0.0191369	0.0501535	TRAF7
0.800559	0.0573632	0.913773	0.0301652	0.0206194	0.0348221	0.226378	7.72e-122	RHNO1
1.45218	0.0575335	1.53191	0.0461608	0.0172442	0.0775801	-0.0997528	1.39e-24	MVK
2.59789	0.0575466	2.70205	0.0580435	0.0242275	0.0131453	0.266898	2.45e-170	ETNK2
3.94459	0.0576546	3.86201	0.0512918	0.0117936	0.227431	-0.388205	0	SGO1
1.54245	0.0576841	1.62006	0.0446002	0.0208643	0.0327215	0.210271	5.21e-105	NOL12
0.934588	0.0577161	1.131	0.0205704	0.0210915	0.0308696	-0.139492	1.13e-46	ZNF451
2.39691	0.057736	2.3034	0.0633287	0.017235	0.0777381	-0.40216	0	WWC2
-1.45164	0.0577561	-1.36827	0.0744179	-0.0157141	0.107774	-0.15559	9.15e-58	CC2D1A
3.6272	0.0577681	3.85636	0.0426157	0.0266787	0.00631842	-0.602859	0	TRIM7
-0.654732	0.057804	-0.578434	0.0936299	-0.0163113	0.095035	0.00988805	0.311553	KXD1
4.40045	0.0579158	4.56974	0.0423861	0.0196906	0.0438701	0.406197	0	HIST1H3J
2.32793	0.0579462	2.29808	0.0580676	0.0275742	0.00476526	-0.284368	4.52e-194	EEF1AKMT3
0.428175	0.0579508	0.433426	0.0541237	0.024233	0.0131245	-0.0439319	6.85e-06	CCT8
0.218763	0.058025	0.431666	0.000504145	0.029773	0.00230641	-0.00219646	0.822145	CD99
-2.81715	0.0580505	-2.69422	0.0652283	-0.0197486	0.0432519	-0.0370835	0.00014679	NEMP1
3.63498	0.0581303	3.76009	0.0539413	0.0168169	0.0852199	-0.266675	4.8e-170	AC108718.1
1.25562	0.0582594	1.32627	0.042889	0.0217515	0.0259928	-0.0422438	1.52e-05	ASB7
-1.71202	0.0582647	-1.56976	0.078473	-0.0140718	0.149816	0.315655	4.73e-241	SERTAD2
2.19241	0.0582676	2.32873	0.0435783	0.0164808	0.0916496	-0.225436	8.12e-121	GINS4
-1.11926	0.0582874	-0.988654	0.0976938	-0.0161425	0.0985077	-0.272759	4.17e-178	ZNF831
-1.79932	0.0582909	-1.57089	0.0955055	-0.0160677	0.100077	-0.131989	6.27e-42	ST3GAL2
0.212621	0.0583999	0.280942	0.0130598	0.0269947	0.00572472	0.00763007	0.434877	LIMD2
-1.44074	0.0584605	-1.30552	0.0849101	-0.0137228	0.160182	0.139764	7.52e-47	METTL18
-1.60466	0.0585265	-1.65634	0.0429505	-0.0181582	0.0631029	-0.0984199	5.71e-24	AIF1
-107.968	0.0586704	-103.148	0.0717217	-0.0087748	0.369169	0.450748	0	LINC01358
1.95756	0.0587572	2.61418	0.0142237	0.0230422	0.0183513	-0.0859982	1.17e-18	MSC
1.6473	0.0589099	1.72712	0.0456917	0.0214761	0.0279402	-0.12727	4.4e-39	NPIPB4
0.605442	0.0589782	0.991515	0.0026328	0.027049	0.00562802	0.105075	4.13e-27	PLEC
-1.47278	0.0590873	-1.34064	0.0865557	-0.0128194	0.189523	-0.0394863	5.29e-05	CCDC14
0.983516	0.0590986	1.22657	0.0191	0.0279618	0.00420745	0.162294	9.36e-63	PTPRE
0.855142	0.0592302	0.847119	0.0607085	0.0189782	0.0520883	-0.192651	3.86e-88	HSD17B8
3.80199	0.0592605	4.2524	0.0364674	0.020959	0.0319382	-0.0451293	3.82e-06	AL133342.1
-1.22009	0.0592824	-1.15118	0.0742943	-0.0209545	0.0319748	0.0994706	1.88e-24	FAM210B
0.159051	0.0593657	0.0830604	0.338442	0.011309	0.247108	0.00935301	0.338462	RPS11
0.919368	0.059396	0.99875	0.0398097	0.0156768	0.108611	-0.332971	1.26e-269	PTP4A3
1.13629	0.0594853	1.21648	0.0419533	0.0226725	0.0203083	0.107467	2.73e-28	AUTS2
0.582258	0.0595038	0.689179	0.0246045	0.0193395	0.0477714	0.0316412	0.0011996	HTATSF1
-1.29388	0.0596675	-1.15195	0.091722	-0.0156737	0.108681	-0.151472	8.29e-55	HIBCH
1.78497	0.0597043	1.83821	0.0515975	0.0166955	0.0874992	-0.335382	9.39e-274	DTD2
-1.22803	0.0598432	-1.16114	0.0769553	-0.0158941	0.103798	-0.339991	9.46e-282	ZNF274
2.87997	0.0598888	3.40216	0.0333877	0.016701	0.087396	-0.139716	8.09e-47	PROK2
-1.18648	0.0601746	-1.04692	0.0957353	-0.0174302	0.0744322	0.49757	0	CUL3
-1.94757	0.0601919	-1.80808	0.0770812	-0.0149428	0.126182	0.254405	2e-154	TARBP1
1.34071	0.0602796	1.42995	0.0452999	0.014627	0.13439	-0.0180312	0.0649697	ADCK2
-7.56747	0.060349	-6.57525	0.0985753	-0.0133366	0.172275	-0.238799	9.35e-136	IFI27
-170.575	0.0603615	-158.244	0.0718851	-0.00634855	0.515874	0.324087	9.91e-255	AL136038.2
0.188931	0.0604835	0.24466	0.0155136	0.0292108	0.00278905	0.0160894	0.0996197	YBX1
-1.00735	0.0604985	-0.847882	0.11448	-0.0161293	0.0987822	-0.21711	5.47e-112	CHMP1A
-1.12957	0.0605012	-1.02515	0.091154	-0.0154099	0.114761	-0.237438	3.43e-134	TSPYL2
1.19236	0.060538	1.25341	0.04843	0.0103677	0.288663	-0.0525545	7.36e-08	KAT2B
-0.541162	0.0605791	-0.405263	0.159069	-0.0104192	0.286275	-0.191096	9.99e-87	LUC7L3
-1.16328	0.0607157	-1.11696	0.0666109	-0.0173301	0.0761133	-0.0766703	3.9e-15	AHCY
-0.72481	0.0607161	-0.671265	0.082977	-0.0191868	0.0495584	-0.159532	1.13e-60	BCCIP
-0.830146	0.0608384	-0.675206	0.12396	-0.0110914	0.256322	-0.0536009	4.03e-08	SNRK
1.40864	0.0608755	1.56024	0.036122	0.0186456	0.0563445	0.233103	2.85e-129	ZMYM3
-3.33908	0.0608772	-3.27285	0.0643856	-0.0183348	0.0605803	0.157621	2.97e-59	DNAJB4
4.76492	0.0608961	5.00026	0.0509308	0.0147718	0.130577	-0.365369	0	AC007950.2
0.461591	0.0611153	0.504472	0.0390564	0.0241721	0.0133559	-0.075717	8.49e-15	SSR3
0.485656	0.0611857	0.630405	0.0151551	0.0165919	0.0894827	-0.0400597	4.11e-05	TEX264
0.33339	0.0612398	0.463738	0.00991762	0.0177684	0.0689786	-0.0157086	0.107897	TAPBP
2.16942	0.0613489	2.09872	0.069695	0.0254978	0.00905765	-0.152878	8.29e-56	GVQW3
1.33564	0.0613806	1.39623	0.0500277	0.0142755	0.144007	-0.0534741	4.34e-08	CXorf40A
0.425549	0.0614036	0.555269	0.0145131	0.0191121	0.0504514	-0.030737	0.00165309	PDIA6
4.85344	0.061426	5.17914	0.0586016	0.0214186	0.0283624	-0.125699	3.69e-38	LINC01229
1.27284	0.0615333	1.2771	0.063491	0.0196816	0.0439663	-0.167657	6.6e-67	HAGHL
0.796298	0.0615465	0.847925	0.0463239	0.0222034	0.0230515	0.1277	2.45e-39	ZPR1
-1.04186	0.0616293	-0.956571	0.0859783	-0.0204339	0.0364897	0.0729467	7.7e-14	DPM2
-5.53598	0.0616568	-5.27421	0.0724603	-0.0173084	0.0764819	0.000851607	0.930549	USP40
1.359	0.0618363	1.43847	0.051253	0.0195061	0.0458859	-0.0667371	8.06e-12	PPP2R2B
-3.51147	0.0618458	-3.36017	0.0709879	-0.0183092	0.0609415	-0.320978	1.23e-249	SGPL1
-2.73211	0.0619361	-2.59592	0.0759994	-0.0156365	0.109523	0.0733961	5.41e-14	ZNF18
-1.83956	0.0619584	-1.71514	0.080584	-0.0123269	0.2071	0.026738	0.00620284	SLC16A1-AS1
-3.59277	0.0620099	-3.54323	0.0673595	-0.0180186	0.0651576	-0.0812024	8.5e-17	PPIP5K1
1.11115	0.0620751	1.50496	0.0107388	0.027537	0.00482226	0.00170257	0.861676	PARVB
0.81569	0.0620751	0.965122	0.0272185	0.0208816	0.0325772	-0.331042	2.39e-266	IKBKB
1.95732	0.0621725	2.20545	0.0386675	0.02042	0.0366178	0.385585	0	PPP1R3B
-1.49956	0.0622006	-1.3726	0.0852673	-0.0172548	0.0773969	0.221613	1.02e-116	PSMD5
0.589177	0.0622268	0.652651	0.0395009	0.0172936	0.0767341	0.305225	9.75e-225	POLR2J
-0.592412	0.0622484	-0.498856	0.116311	-0.0139962	0.152016	-0.0245502	0.011976	DOCK10
-0.363407	0.0622607	-0.269248	0.166333	-0.0159626	0.102317	-0.0468031	1.65e-06	ATP5IF1
-0.787187	0.0622668	-0.675103	0.105591	-0.0157816	0.106269	0.0625932	1.44e-10	LARS
0.886268	0.0623178	0.994738	0.0378463	0.0194426	0.0465969	-0.363342	0	HDAC5
1.93538	0.0623819	2.08758	0.0428574	0.0230417	0.0183538	-0.228751	1.96e-124	ZNF841
-184.988	0.062443	-177.299	0.0644719	-0.00595863	0.541986	0.744008	0	TTC23
-7.66008	0.062448	-7.30161	0.0712923	-0.0167591	0.0862993	-0.0165734	0.0898407	FAM184A
-3.19006	0.0624662	-3.12078	0.0680799	-0.018851	0.0536825	0.187383	2.1e-83	CPNE8
4.09959	0.0625912	3.918	0.0721763	0.0170722	0.0805853	-0.0115939	0.235401	CLIC4
-1.14515	0.0626485	-0.940216	0.122945	-0.0120957	0.215746	0.121731	7.05e-36	ODF2
0.544637	0.0626566	0.629946	0.0308359	0.0192885	0.0483628	0.0951371	1.7e-22	MPC2
1.50715	0.0626881	1.58259	0.0510223	0.0251904	0.00992596	-0.213284	4.71e-108	TECPR2
2.74114	0.0628571	2.97329	0.0449526	0.0143565	0.141747	-0.339699	3.06e-281	PAK3
0.728108	0.0629281	0.875559	0.0254459	0.0230144	0.0184922	0.160533	2.01e-61	SFT2D1
1.00888	0.0630194	1.24529	0.0201737	0.0272385	0.00530174	-0.213686	1.83e-108	THADA
-4.39659	0.0630584	-4.1956	0.0733367	-0.0178152	0.0682492	0.42442	0	OPN3
-2.30164	0.0630832	-2.3382	0.0618918	-0.0164786	0.0916916	-0.218069	5.49e-113	TNFAIP1
-7.42979	0.0632272	-7.52217	0.0637279	-0.0185867	0.0571278	-0.11565	1.59e-32	HLA-DMB
2.74749	0.0632868	2.78899	0.0567991	0.019233	0.0490115	0.466559	0	STAP2
-12.6332	0.0633582	-12.5602	0.0632941	-0.0190212	0.0515581	0.00131354	0.893064	LINC00115
-2.58994	0.0635151	-2.48848	0.0734178	-0.0201585	0.0390904	-0.472643	0	MLLT11
-1.11146	0.0635587	-0.925501	0.123333	-0.0157303	0.107411	-0.149718	1.42e-53	TMEM116
-0.845764	0.0636689	-0.828442	0.0681646	-0.0210879	0.0308981	0.312564	3.79e-236	NDUFS4
-4.40361	0.0638537	-3.63721	0.117638	-0.0141656	0.14712	0.462964	0	CPNE7
0.496307	0.0638615	0.627129	0.0190417	0.0239019	0.0144261	0.142818	7.32e-49	TMCO1
-0.927909	0.0640637	-0.855631	0.0877651	-0.0175457	0.0725322	-0.17305	3.18e-71	C1orf52
-1.15552	0.064276	-1.10213	0.0768885	-0.0160664	0.100105	-0.240975	2.8e-138	YPEL2
-1.50882	0.0643876	-1.57896	0.0558984	-0.0184727	0.0586699	-0.170674	2.64e-69	ZSCAN18
0.0500366	0.0645692	-0.0149592	0.625469	-0.0024462	0.802321	0.000313141	0.974435	RPL41
-2.08134	0.064585	-1.9356	0.0842615	-0.0169249	0.0832338	0.0457416	2.82e-06	TMCO4
1.22784	0.064638	1.28459	0.0495717	0.0186911	0.0557463	0.012345	0.206432	C11orf21
1.41358	0.0647191	1.37678	0.076849	0.0119497	0.221337	0.102654	6.06e-26	MMD
2.5635	0.0647503	2.85208	0.0383793	0.0194299	0.0467407	0.0429982	1.07e-05	ATP8B3
-2.17266	0.0647664	-1.94307	0.0924725	-0.016418	0.0928929	0.0274261	0.00499555	TMEM94
-1.68676	0.0648912	-1.54808	0.0883205	-0.0176743	0.0704615	0.189692	1.84e-85	PAAF1
-0.959127	0.0649367	-0.947507	0.0687185	-0.0194398	0.0466289	-0.258492	1.56e-159	P4HTM
-5.50344	0.0649458	-5.45249	0.0703542	-0.0192962	0.0482732	-0.237781	1.39e-134	SLC29A2
2.76386	0.0649683	3.14176	0.0368419	0.0213562	0.0288266	-0.119273	1.68e-34	AL031777.3
1.14642	0.0649786	1.22945	0.0478794	0.0208662	0.0327057	-0.458343	0	ALKBH5
3.25179	0.0652016	3.0588	0.0764242	0.0279521	0.00422073	-0.183727	3.36e-80	KLHDC9
-3.24705	0.0652081	-2.80339	0.103141	-0.0157532	0.1069	0.0666287	8.71e-12	JAKMIP2
2.94495	0.0653099	3.03154	0.0566134	0.00856534	0.380707	-0.21981	8.22e-115	BRCA1
4.02772	0.065731	3.77191	0.0737999	0.0201158	0.0395074	-0.431925	0	HIST2H3PS2
-0.724425	0.0657569	-0.624474	0.111226	-0.014315	0.142901	-0.108502	8.29e-29	ATXN7L3B
-1.19001	0.0657652	-1.08172	0.093846	-0.0175761	0.0720376	0.000322403	0.973679	PIGH
-0.938491	0.0657905	-0.792445	0.117982	-0.0130557	0.181491	-0.121676	7.58e-36	MDM4
4.37164	0.0658226	4.06501	0.07652	0.0143743	0.141251	0.385122	0	LRG1
1.14068	0.0659147	1.33239	0.031511	0.0207091	0.0340396	-0.344284	2.52e-289	ATF7
2.13154	0.0660359	2.37503	0.0385525	0.0220814	0.0238159	0.451381	0	UTS2
2.1931	0.0660884	2.33309	0.0454277	0.0218853	0.0250904	-0.142198	1.89e-48	AC242426.2
2.57763	0.0661597	2.80468	0.0451581	0.0273162	0.00517294	0.317618	3.39e-244	FAM129B
-0.799987	0.0662855	-0.716781	0.0970055	-0.0158937	0.103808	-0.151579	6.96e-55	PRPF38A
3.26882	0.0663673	3.23042	0.0713485	0.0160797	0.0998245	-0.301551	3.79e-219	AC087071.1
-0.774297	0.066552	-0.686902	0.104291	-0.0104814	0.283405	-0.193683	4.39e-89	TBCC
-1.46405	0.0666244	-1.36799	0.0839009	-0.0156503	0.10921	0.21703	6.61e-112	PAN3
-178.802	0.0666703	-179.17	0.0622196	-0.00629282	0.519566	0.260999	1.03e-162	AC073842.2
0.539725	0.0667344	0.611702	0.0360984	0.0173101	0.0764518	0.26515	4.65e-168	DNPH1
-1.22658	0.066827	-1.2059	0.0737921	-0.0210749	0.0310016	-0.160513	2.08e-61	ANKRA2
-178.082	0.0668922	-176.965	0.0648762	-0.00692069	0.478776	0.389446	0	AP003068.1
0.425899	0.0669296	0.72722	0.00245237	0.0233347	0.0169217	0.00129677	0.894422	CD82
-2.31454	0.0670297	-1.9544	0.119866	-0.0144219	0.139939	0.262859	4.26e-165	MARK4
-0.540653	0.0671083	-0.508324	0.0883187	-0.0114628	0.240738	-0.0676223	4.26e-12	CD69
0.74964	0.0672716	0.834446	0.0423093	0.0276139	0.00470522	-0.173505	1.35e-71	PDE6D
-1.52334	0.0673128	-1.42243	0.0897973	-0.0112251	0.250633	-0.222132	2.86e-117	RBM34
2.24375	0.0673321	2.30871	0.0551195	0.0170418	0.0811264	0.389993	0	ZNF324B
-0.959263	0.0673382	-0.85204	0.104887	-0.0181175	0.0636957	-0.117216	2.26e-33	LZIC
1.94049	0.0673385	2.15769	0.0408917	0.0223766	0.0220033	-0.336085	5.78e-275	PSMA2
-9.23855	0.0674601	-9.1542	0.0705334	-0.0177223	0.069701	0.396786	0	HIP1
2.88188	0.0674984	3.01457	0.0573256	0.0179603	0.0660323	0.00113059	0.907886	DMKN
1.12551	0.0675106	1.19733	0.0512203	0.0196765	0.0440206	0.0476104	1.09e-06	COQ5
-1.18677	0.0675154	-1.16788	0.0761263	-0.0186745	0.0559636	-0.443761	0	VIM-AS1
-0.389831	0.0675603	-0.313923	0.14443	-0.014073	0.149781	-0.0415776	2.07e-05	DDX24
-2.16277	0.0676192	-2.08876	0.0757997	-0.0173441	0.0758763	-0.0787306	7.04e-16	G6PC3
-0.856527	0.067714	-0.745581	0.110272	-0.021206	0.0299714	-0.149837	1.17e-53	SRP68
0.937003	0.0677559	1.03615	0.0427071	0.024344	0.012712	-0.0575211	3.82e-09	P2RX4
-1.51588	0.0677699	-1.49535	0.0725802	-0.0168213	0.0851397	-0.289319	4.06e-201	PUDP
2.95881	0.0677983	2.71608	0.0855292	0.0211419	0.0304717	-0.0385956	7.77e-05	SEMA6C
3.95278	0.06792	3.66115	0.0802638	0.0222292	0.0228929	-0.143326	3.36e-49	PPP1R26
3.95099	0.0679205	4.41937	0.0486628	0.0120855	0.216134	-0.0806554	1.37e-16	NEK10
0.432229	0.0680419	0.59859	0.0119078	0.0236099	0.0156672	-0.0652561	2.3e-11	ADAR
-1.07248	0.0682142	-1.01851	0.0837924	-0.0183582	0.0602534	0.0929895	1.47e-21	SNUPN
1.04165	0.068244	1.23034	0.0307637	0.0256679	0.00860679	0.135509	4.03e-44	ZNF460
1.86816	0.0683507	2.02233	0.0469255	0.0232225	0.0174581	-0.12992	1.14e-40	DONSON
1.02698	0.0684352	1.14966	0.0388441	0.0187882	0.054486	-0.342913	6.82e-287	AKAP8
-5.51093	0.0684379	-5.35284	0.0736174	-0.0180984	0.063976	0.584088	0	AC136475.3
0.464559	0.0684814	0.613399	0.0165075	0.0206732	0.0343512	0.142796	7.58e-49	FBXW5
4.25296	0.068482	3.80749	0.0870032	0.021288	0.0293419	0.109749	1.94e-29	TAS2R14
-1.06292	0.0686565	-1.0569	0.070618	-0.0233336	0.016927	-0.413625	0	FOPNL
9.40463	0.0686765	9.16002	0.0627178	0.0255915	0.00880688	0.173732	8.82e-72	TNFRSF9
2.4488	0.0687246	2.51168	0.0599096	0.0313955	0.00130984	-0.577327	0	AC243547.2
-3.82642	0.0687299	-3.74508	0.0757197	-0.014403	0.140459	0.045969	2.51e-06	PIGA
0.58071	0.0688233	0.726772	0.0233785	0.0207537	0.0336567	-0.183306	7.8e-80	HACD4
2.77115	0.0688365	2.81706	0.0621881	0.0244273	0.01241	0.0690057	1.54e-12	BHLHE40-AS1
0.855051	0.0688492	1.02145	0.0300134	0.0174425	0.0742284	-0.00831036	0.395048	IQSEC1
0.677418	0.0689554	0.767483	0.0393346	0.0201252	0.0394155	0.0775855	1.83e-15	C6orf89
1.84211	0.0691677	1.91488	0.0562759	0.018332	0.0606201	-0.256004	2.06e-156	AFDN
0.41693	0.0692236	0.483299	0.0354644	0.0148687	0.128072	0.0815399	6.34e-17	SERPINB1
-90.3053	0.0692632	-82.3857	0.06536	-0.0105538	0.280092	0.0559039	1.03e-08	PADI4
-2.75316	0.0696991	-2.39472	0.110443	-0.013506	0.166888	-0.195751	5.42e-91	BICDL1
1.03486	0.0697006	0.934668	0.105901	0.0147259	0.131776	-0.0299457	0.00217428	WNT7A
0.602503	0.0697945	0.710392	0.032743	0.0271971	0.00537138	0.0333744	0.000634346	SCNM1
0.345671	0.0698908	0.43074	0.0251135	0.020585	0.0351265	-0.0506094	2.19e-07	TRADD
-2.25747	0.0702895	-2.25535	0.0726889	-0.0169526	0.0827316	-0.269568	7.48e-174	FAM153B
2.23334	0.0702966	2.31555	0.0587639	0.0236089	0.0156716	0.460271	0	HYAL2
1.59272	0.0703435	1.5139	0.0803818	0.0168312	0.0849561	0.204546	2.36e-99	OSM
-12.568	0.0703904	-12.1935	0.0765651	-0.0187361	0.0551582	0.100092	9.7e-25	DHCR24
0.690323	0.0704425	0.83463	0.0288188	0.0227103	0.0200999	-0.103395	2.68e-26	COMTD1
-2.73621	0.0704608	-2.34543	0.115229	-0.0109956	0.260451	-0.0612497	3.51e-10	SLC16A1
-0.915354	0.0704696	-0.876414	0.0832112	-0.0151115	0.121959	0.0439155	6.91e-06	NFIC
-1.32255	0.0706715	-1.17675	0.105763	-0.0144954	0.13793	0.0448647	4.35e-06	DDX19A
1.71853	0.0707113	1.77271	0.0576619	0.0253751	0.00939575	-0.369931	0	SETMAR
-0.450836	0.0707643	-0.421527	0.0909664	-0.0128298	0.189162	-0.0719462	1.67e-13	RBMX
-1.23158	0.0707712	-1.05039	0.119965	-0.00993808	0.309111	-0.161534	3.53e-62	LCOR
-1.16099	0.0707769	-0.976703	0.12508	-0.0168103	0.0853438	0.245115	3.77e-143	ACOT8
0.70882	0.0709048	0.800843	0.0389077	0.0246128	0.0117601	-0.076206	5.71e-15	KPNA3
3.27335	0.0709956	2.98709	0.0888751	0.0123433	0.206496	-0.18604	3.22e-82	AC011468.5
0.67011	0.0712042	0.856285	0.0210332	0.0194352	0.0466803	-0.180882	9.42e-78	CAND1
2.30296	0.0712811	2.37038	0.0713192	0.0119015	0.223207	-0.0341597	0.000470648	FCHO2
-2.49004	0.0713359	-2.48683	0.0703666	-0.0181829	0.0627452	0.376599	0	IER3
-4.05338	0.0716362	-3.37673	0.126831	-0.0165491	0.090312	-0.173377	1.72e-71	WEE1
5.04224	0.071679	5.19239	0.0633199	0.0279632	0.00420558	0.35942	5.41713534352435e-317	CHRFAM7A
5.58909	0.0716802	7.23973	0.0441342	0.0293807	0.00263431	0.534609	0	SMOX
-1.20008	0.0716826	-1.08712	0.101358	-0.0199714	0.0409454	0.0746616	1.99e-14	GEMIN7
-4.64776	0.0718115	-4.30453	0.0894179	-0.0151522	0.120957	0.130087	9.06e-41	FARP2
2.07471	0.0718325	2.33423	0.0422734	0.0199409	0.0412551	-0.390523	0	ZSCAN12
-1.76995	0.0718853	-1.62872	0.096338	-0.0142957	0.14344	-0.293051	1.59e-206	ING2
-0.0516159	0.0718955	-0.172376	2.12e-05	-0.0397943	4.62e-05	-0.0182448	0.0618548	RPS12
4.76844	0.071911	4.73446	0.0660919	0.0162696	0.095884	0.320236	1.99e-248	HOXB6
-1.47908	0.0720345	-1.39829	0.0868035	-0.0174593	0.0739494	0.15658	1.73e-58	PAK1IP1
-0.562359	0.0721518	-0.500346	0.109392	-0.0152658	0.118196	-0.0117436	0.229408	MFF
-1.04714	0.072152	-0.966315	0.0979644	-0.0187891	0.0544739	-0.11879	3.1e-34	RP9
3.08506	0.072241	2.84122	0.0964771	0.0171996	0.078351	-0.571247	0	ZNF492
0.706096	0.0724168	0.78652	0.0457895	0.0210551	0.0311603	0.0103284	0.290495	JOSD2
-1.3679	0.0724413	-1.28113	0.0915584	-0.014557	0.136265	0.0640135	5.46e-11	MRPL35
0.67954	0.0725199	0.823987	0.0291841	0.0161883	0.0975563	0.140392	2.93e-47	PTTG1IP
2.23737	0.0725826	2.37602	0.0564451	0.0239739	0.0141337	-0.0645255	3.83e-11	GAS6
2.41394	0.0726517	2.98281	0.0256703	0.03883	7.03e-05	-0.0205495	0.0354428	TRAV35
-1.0695	0.0729197	-0.854801	0.148535	-0.0151724	0.120462	0.0412197	2.44e-05	ITGAE
0.574975	0.0729796	0.710511	0.0261704	0.0236316	0.0155717	0.100673	5.2e-25	GOLGA4
0.371595	0.0729949	0.492397	0.0174921	0.0243057	0.0128531	-0.0108928	0.264933	SYTL1
0.740344	0.0730151	0.806913	0.0538454	0.0173486	0.0758007	0.286175	1.26e-196	MYBL1
-0.702236	0.0730689	-0.676178	0.0826583	-0.0201402	0.0392688	-0.066212	1.17e-11	NIFK
0.861805	0.0731452	0.939472	0.0503428	0.0207724	0.0334968	0.338222	1.15e-278	FAM217B
0.296758	0.0731725	0.392893	0.0185274	0.0227048	0.02013	0.0458741	2.64e-06	EID1
1.11848	0.0733722	1.10805	0.0748022	0.0114571	0.240972	0.0273267	0.00515573	TGIF2
2.47927	0.0737372	2.76032	0.041695	0.0157148	0.107759	-0.301824	1.46e-219	C1orf198
5.17242	0.0737608	4.11065	0.11931	0.009234	0.344644	-0.589065	0	MRAS
-1.59851	0.0737619	-1.35325	0.122438	-0.0129066	0.186529	0.162599	5.48e-63	WDR7
0.40895	0.073805	0.471336	0.0396963	0.0199462	0.041201	0.188156	4.33e-84	MRPS34
-0.708772	0.0738101	-0.634389	0.109819	-0.0174224	0.0745633	0.169477	2.39e-68	URI1
-0.56692	0.073865	-0.477975	0.130829	-0.0164033	0.093185	0.04741	1.21e-06	UBA2
-2.2732	0.073961	-2.15434	0.087402	-0.015749	0.106993	-0.16314	2.11e-63	ALS2CL
0.890561	0.0741608	1.0064	0.0438131	0.0169567	0.0826557	-0.10881	5.79e-29	BHLHE40
4.39798	0.0741892	4.75221	0.0468072	0.0199029	0.0416436	-0.220102	4.05e-115	MEF2C
-7.6996	0.07425	-7.60662	0.0763737	-0.0169548	0.0826905	-0.357391	3.40681590413447e-313	NUDT17
1.44614	0.0743112	1.62802	0.0456172	0.0243891	0.0125478	-0.233628	7.33e-130	IL11RA
2.65324	0.0743789	2.9318	0.0504823	0.0220932	0.0237409	0.362544	6.91691904177745e-323	LINC00852
-1.19188	0.0743847	-1.16206	0.0831358	-0.0145235	0.137171	-0.297029	2.23e-212	ZNF331
-0.424485	0.074433	-0.308254	0.194226	-0.0124137	0.203919	-0.0432961	9.29e-06	BUB3
0.833229	0.0744587	0.858178	0.0650805	0.0163894	0.0934635	0.204534	2.43e-99	MRTO4
-135.268	0.0744848	-127.058	0.0916412	-0.00668472	0.493898	0.521622	0	AL138720.1
-1.43481	0.0745468	-1.33045	0.0989081	-0.0158774	0.104164	0.00141995	0.88446	BAG4
1.53201	0.0746852	1.83985	0.0310458	0.020217	0.038525	-0.0827106	2.27e-17	ARHGAP31
3.81436	0.0746955	3.96377	0.0703607	0.0297574	0.00231866	0.0696242	9.75e-13	SLC4A4
-1.79118	0.0748748	-1.67382	0.0906835	-0.0173195	0.076293	0.0666963	8.3e-12	RREB1
1.58791	0.0749065	1.66403	0.057193	0.0193974	0.0471088	0.29141	3.87e-204	URB1
0.776857	0.0749168	0.963236	0.0264012	0.024799	0.0111386	0.00771924	0.429528	YLPM1
1.19536	0.0749436	1.16889	0.0788018	0.0149557	0.125856	-0.0582762	2.39e-09	RNF157
1.78333	0.0750208	1.98958	0.0435127	0.0152024	0.119732	0.16181	2.18e-62	CARM1
1.14561	0.0750372	1.30718	0.0402674	0.0225377	0.021066	0.0684342	2.35e-12	WDR3
1.06731	0.0750539	1.08538	0.070036	0.0154051	0.114876	-0.218146	4.56e-113	LACTB2
-1.37552	0.0750754	-1.26642	0.0995077	-0.0134065	0.170036	0.0371605	0.00014219	ANAPC10
1.02671	0.0751055	1.10978	0.0564476	0.0144449	0.13931	0.38773	0	CCDC92
-1.0882	0.075211	-1.07748	0.0793107	-0.0170134	0.0816346	-0.0521672	9.17e-08	AC026979.2
-0.373275	0.0752996	-0.308421	0.14378	-0.0148063	0.12968	-0.0462823	2.15e-06	SIGIRR
-1.54226	0.0753445	-1.29954	0.1298	-0.0157345	0.107318	0.156765	1.27e-58	FCHSD2
3.45718	0.0754043	4.00395	0.0390075	0.0276751	0.00461394	0.349476	1.21e-298	CNTLN
4.41057	0.0754262	4.03876	0.0837907	0.0166632	0.0881136	-0.104963	4.68e-27	PTPRS
-0.931125	0.0754562	-0.832587	0.111038	-0.0127754	0.191047	-0.0219711	0.0245257	MTF2
-10.4188	0.0754912	-10.2066	0.078165	-0.015991	0.101709	0.476506	0	SENP3
-0.509009	0.0754998	-0.436191	0.127519	-0.00889501	0.362646	0.0442629	5.84e-06	TES
-60.9734	0.0755337	-55.2086	0.104444	-0.0137588	0.15909	0.429999	0	PC
0.911652	0.0757778	1.07192	0.0355499	0.0221466	0.0234048	0.322098	1.83e-251	PHF23
-6.95819	0.0758041	-6.60938	0.0864768	-0.0146912	0.132689	-0.00675606	0.489299	IL6R-AS1
-1.65014	0.0758146	-1.49917	0.104951	-0.0145974	0.135181	-0.0569519	5.44e-09	PIP4K2B
0.537346	0.0759338	0.62755	0.0379453	0.0217724	0.0258499	0.0892375	5.65e-20	MRPS18C
-0.733958	0.076016	-0.654133	0.113174	-0.0171461	0.0792822	0.0419634	1.74e-05	TRIM27
1.16837	0.0760287	1.28056	0.0502922	0.0199515	0.0411475	-0.181865	1.36e-78	KLHL21
-106.197	0.0760881	-94.5487	0.106823	-0.00928343	0.342068	0.472578	0	AL391152.1
3.70025	0.0761588	3.89236	0.0567435	0.0200408	0.040249	-0.166752	3.39e-66	AC016999.1
0.327566	0.0761696	0.239806	0.194543	0.012743	0.192175	-0.0423958	1.42e-05	SNHG8
4.68051	0.0762405	4.26766	0.0920743	0.0196174	0.0446598	-0.108092	1.33e-28	SEMA7A
-1.45021	0.0762686	-1.39943	0.0859079	-0.0166908	0.0875891	0.212054	8.35e-107	PIGK
-1.42636	0.0763833	-1.2189	0.125696	-0.00978958	0.316396	0.0433257	9.16e-06	RNF170
0.559776	0.0764145	0.601338	0.0559789	0.0182368	0.0619703	-0.0538518	3.48e-08	MED28
-0.741757	0.0766667	-0.659006	0.115917	-0.0187279	0.0552655	0.00540202	0.580368	RANGRF
3.34217	0.0767172	3.42173	0.0721673	0.0171994	0.078354	-0.179294	2.1e-76	PACRG
0.502995	0.0767202	0.590455	0.0368202	0.0166922	0.0875617	0.0630874	1.03e-10	ZNRD1
1.24747	0.0767347	1.35515	0.0545704	0.0272036	0.00536053	-0.160013	4.94e-61	ZNF71
2.21479	0.0768076	2.26472	0.0662978	0.0136568	0.162202	-0.0458162	2.71e-06	CCDC15
-4.22492	0.0768448	-4.24641	0.0752637	-0.0174557	0.0740097	0.272101	3.18e-177	HIC2
0.694899	0.0770302	0.772	0.048849	0.0184545	0.0589194	-0.000458996	0.962534	NDRG3
-116.66	0.077085	-120.479	0.0707165	-0.00794533	0.416138	0.558716	0	PIPOX
0.860571	0.0771399	1.03186	0.0346911	0.0212609	0.0295489	-0.0507985	1.97e-07	SBF1
-2.3907	0.0773172	-2.24679	0.099765	-0.0154914	0.112855	0.446448	0	GFI1
1.0759	0.0773732	1.22731	0.042667	0.0190357	0.0513797	-0.334512	2.93e-272	YIPF1
-2.80227	0.0774297	-2.59553	0.0953971	-0.0147827	0.130294	0.23956	1.23e-136	PDCD2L
0.954551	0.0774511	1.11593	0.0409599	0.0171141	0.0798456	-0.0965384	4.04e-23	ABCC1
-1.92386	0.07748	-1.76636	0.104644	-0.0133301	0.172486	-0.172379	1.11e-70	RRP36
-12.7288	0.0775215	-11.7357	0.0878812	-0.017593	0.0717652	-0.0656636	1.73e-11	LRRC1
4.71209	0.0775571	4.82329	0.0636131	0.0141827	0.146632	0.171348	7.58e-70	FGF11
1.32576	0.0776254	1.54869	0.0418334	0.0129854	0.183852	-0.136858	5.62e-45	PLEKHA5
-0.294933	0.0776536	-0.109447	0.519558	-0.00879705	0.367956	0.0258332	0.00818812	LAT
0.483068	0.0779008	0.505097	0.0640463	0.0128679	0.187852	-0.0849226	3.13e-18	UGP2
-0.435166	0.0779754	-0.298369	0.226461	-0.00729583	0.455265	-0.00974003	0.318852	DEF6
2.32238	0.0780073	2.4661	0.0564255	0.034276	0.000450071	-0.0961315	6.15e-23	CASTOR3
-1.19995	0.0780971	-1.14653	0.0920979	-0.0176221	0.0712952	-0.109643	2.19e-29	TMEM159
-1.56632	0.0782592	-1.55148	0.0817386	-0.0145079	0.137592	-0.0239338	0.0142959	LINC00954
-1.81139	0.0783243	-1.71904	0.0947718	-0.0123974	0.204511	0.184151	1.44e-80	TPRG1L
1.01796	0.0783258	1.03294	0.0742402	0.0185833	0.0571737	-0.517058	0	ZNF7
-0.965705	0.0783499	-0.956523	0.0811327	-0.0166806	0.0877825	0.27917	7.94e-187	NDUFAF2
0.496572	0.0783679	0.695338	0.0148023	0.0233491	0.016854	0.119003	2.37e-34	IQGAP2
1.21297	0.0784197	1.2217	0.0779624	0.0154951	0.112769	0.06862	2.05e-12	SOS2
-1.28989	0.0784925	-1.09749	0.132841	-0.0158673	0.104384	0.0384685	8.2e-05	CKAP2
0.913807	0.0787232	1.01579	0.0506956	0.0192538	0.0487672	0.421883	0	OTUD5
-1.97762	0.0790107	-1.85464	0.0957111	-0.0141421	0.147791	0.198204	2.77e-93	GOLGA8A
0.637445	0.0790301	0.749858	0.0379007	0.0143512	0.141894	0.00287623	0.768487	CSNK1D
1.2847	0.0791292	1.30474	0.0740203	0.0139831	0.152401	0.239465	1.59e-136	STK11
-10.5007	0.0792073	-10.4543	0.0789268	-0.0175299	0.0727898	-0.237778	1.4e-134	AL117332.1
-182.915	0.0792747	-185.359	0.0760477	-0.00590737	0.545467	0.149972	9.45e-54	ZNF774
-3.68061	0.0792863	-3.7771	0.0758078	-0.0174731	0.0737227	0.182575	3.33e-79	KRBA1
-1.95923	0.0792937	-1.90771	0.0868454	-0.0164913	0.0914417	0.44998	0	PARP3
-1.16482	0.0795655	-0.713725	0.279459	-0.00913006	0.350103	0.000773184	0.936931	FAM160B1
-3.03719	0.0796206	-2.86435	0.0972521	-0.0127825	0.190802	-0.141794	3.5e-48	AL359915.2
-0.842052	0.0797235	-0.706931	0.137222	-0.0155276	0.112017	-0.253617	1.89e-153	FPGS
3.99319	0.0797776	3.49061	0.0996144	0.0331561	0.000688468	0.245417	1.64e-143	WDR11-AS1
-0.945993	0.0799443	-0.834229	0.122948	-0.0138619	0.155986	0.0398565	4.49e-05	NUP107
-233.889	0.0799767	-255.014	0.0714665	-0.00734341	0.452331	0.582194	0	AC069213.1
-1.49767	0.0801588	-1.43854	0.0944503	-0.0193785	0.0473247	-0.375351	0	HIPK1
-0.820083	0.0802275	-0.739134	0.114189	-0.0132017	0.176657	0.183907	2.35e-80	ZNF131
-6.48152	0.0802752	-6.43173	0.0835809	-0.0158787	0.104135	-0.16812	2.85e-67	GAS8
1.6057	0.0804425	1.81484	0.0494093	0.0208135	0.0331482	0.0198768	0.0419119	FLVCR1-DT
1.44795	0.0805105	1.50852	0.0691662	0.0185824	0.0571853	-0.245782	6.05e-144	PAK4
-191.615	0.0805146	-177.113	0.0872074	-0.00632526	0.517415	0.499563	0	LINC01176
-1.1382	0.0805165	-1.00302	0.134472	-0.0124229	0.203584	-0.274976	4.28e-181	TIGIT
-0.460089	0.0805735	-0.304487	0.248194	-0.0136116	0.163597	-0.0584714	2.11e-09	AC119396.1
4.06377	0.0807595	4.61353	0.0490844	0.0192663	0.0486218	-0.31367	6.78e-238	AC006064.2
-0.936559	0.0807976	-0.788151	0.138383	-0.0125348	0.19954	0.0374921	0.000123894	ECE1
2.85855	0.0810638	3.4674	0.0249527	0.0293022	0.00270483	0.0330417	0.000718509	ZC3HAV1L
6.11253	0.0811216	4.51015	0.119029	0.0161383	0.0985956	-0.225547	6.16e-121	AC022893.1
1.41379	0.0811834	1.41839	0.0852084	0.0197919	0.0427951	-0.107496	2.64e-28	LTC4S
-0.61612	0.0812052	-0.54097	0.126403	-0.0115696	0.236382	-0.000469634	0.961667	MT1X
0.812473	0.0812165	0.891506	0.0574002	0.0171728	0.0788161	-0.128453	8.7e-40	ORC4
-1.46457	0.0812359	-1.26303	0.128128	-0.012736	0.192419	0.0574503	4e-09	EIF2AK4
-1.25845	0.0813739	-1.10199	0.128286	-0.0156922	0.108266	0.469724	0	IL10RB
-1.29969	0.0814426	-1.25398	0.0912246	-0.0127353	0.192443	0.0705927	4.71e-13	NXF1
-1.32527	0.0816247	-1.26194	0.0985775	-0.00645715	0.50872	-0.134574	1.56e-43	GTF2IRD2B
-0.739027	0.0817042	-0.738292	0.082419	-0.0188333	0.0539088	-0.0687151	1.91e-12	ANAPC13
1.39939	0.0817542	1.57001	0.0491642	0.0128724	0.187697	-0.168054	3.21e-67	SEMA4C
0.636876	0.0817793	0.689978	0.0584715	0.0146043	0.134997	0.0796563	3.21e-16	PDCL3
-1.6277	0.0818292	-1.47247	0.112827	-0.0169566	0.0826577	0.194005	2.22e-89	HLTF
-1.1069	0.0819263	-0.928587	0.143592	-0.0161923	0.0974725	-0.0584173	2.18e-09	ELP3
0.287574	0.0821049	0.352201	0.0328814	0.0202009	0.0386799	0.0549597	1.81e-08	C9orf16
-1.62498	0.0821536	-1.54092	0.100721	-0.0148381	0.12886	-0.157183	6.25e-59	NUP85
0.580116	0.0822567	0.794833	0.017544	0.0208266	0.0330373	-0.160012	4.95e-61	PPM1M
0.65349	0.0823485	0.690348	0.0689289	0.0124576	0.202323	0.106158	1.22e-27	LINC00667
-0.995648	0.0824215	-0.908785	0.114476	-0.0126643	0.194936	-0.112591	6.62e-31	VAMP4
0.720742	0.0824838	1.20351	0.00543791	0.0294359	0.00258569	0.0828089	2.08e-17	CST7
-12.0599	0.0825139	-11.4218	0.0980964	-0.0166968	0.0874751	-0.273078	1.56e-178	GCNA
0.436126	0.0825153	0.567991	0.0244845	0.0189361	0.0526116	0.186458	1.38e-82	CARD16
0.852832	0.0826707	0.888803	0.0692232	0.0196703	0.0440872	0.218434	2.28e-113	YJU2
-0.774547	0.0826895	-0.717429	0.10749	-0.0123891	0.204815	-0.197631	9.55e-93	NDUFA11
-2.08376	0.082694	-1.89101	0.111437	-0.0120651	0.216909	-0.00509304	0.602209	TTI2
1.45776	0.0826975	1.50165	0.0725361	0.0221354	0.0234748	-0.439967	0	ARMC2
-1.49411	0.0827246	-1.2327	0.147665	-0.0119763	0.22031	0.287712	8.13e-199	UTY
-0.243091	0.0828618	-0.0496351	0.727323	-0.00880187	0.367694	-0.00588937	0.546692	CAPZB
-145.685	0.082879	-136.835	0.0916691	-0.00660405	0.499126	0.439664	0	CMTM4
2.47049	0.0829563	2.53254	0.0768145	0.0260213	0.00773393	0.314475	3.58e-239	LINC02100
3.37837	0.0829709	3.48378	0.0684966	0.0285316	0.0034944	0.409917	0	AL357033.3
2.31385	0.0830544	2.42698	0.0674109	0.0149951	0.12486	-0.192034	1.41e-87	AC010654.1
1.53673	0.0831074	1.76443	0.0475284	0.0228562	0.0193143	0.200621	1.42e-95	PPP1R3D
2.52338	0.0831984	2.5075	0.0817968	0.0153973	0.115058	-0.456566	0	SLC16A11
-2.45714	0.0833382	-2.35439	0.0946002	-0.0171034	0.080033	0.426525	0	UBOX5
5.03345	0.0834241	4.42914	0.106377	0.012896	0.186891	-0.130313	6.61e-41	PDZK1
1.88257	0.0834409	2.07642	0.0553005	0.0193858	0.0472416	0.207512	2.91e-102	IL12RB2
-0.134104	0.0834543	-0.0858356	0.275828	-0.0111736	0.252811	-0.00613453	0.530126	CD3E
-1.80385	0.0835735	-1.92454	0.0645237	-0.0171422	0.0793513	-0.00964602	0.323546	TLR1
1.62263	0.0837236	1.7009	0.0677833	0.0181376	0.0634026	-0.306466	1.21e-226	C4orf46
0.290393	0.0837856	0.366641	0.03125	0.0203312	0.0374419	-0.0281076	0.00401343	PLP2
3.73713	0.0838034	3.75946	0.0845544	0.00779885	0.424785	-0.286187	1.21e-196	IGKV4-1
-1.72961	0.083894	-1.63684	0.0987171	-0.0131672	0.177789	0.0205491	0.0354463	PRMT5
6.22933	0.0840801	4.08061	0.177002	0.0159998	0.10152	0.00836903	0.39172	CA6
-0.45116	0.0840901	-0.270594	0.303177	-0.0158832	0.104036	-0.0997914	1.34e-24	EMB
0.118107	0.0841753	0.174995	0.0116392	0.0213435	0.0289222	0.0134873	0.167479	EIF1
-0.836799	0.0842509	-0.641801	0.187339	-0.0129555	0.184866	-0.276972	8.23e-184	CD226
1.02661	0.0842537	1.07658	0.0702447	0.0289173	0.00307625	0.227819	2.06e-123	PUS3
-0.775392	0.0843041	-0.625767	0.160522	-0.0158862	0.103971	-0.219269	3.04e-114	NBR1
-3.8314	0.0843282	-3.55877	0.102926	-0.0149741	0.12539	-0.455231	0	ZRANB3
3.64714	0.0844153	3.50413	0.0848451	0.0175039	0.0732144	-0.0394912	5.27e-05	MYOT
0.361665	0.0844194	0.292736	0.161525	0.0124916	0.201095	0.0924989	2.38e-21	ALKBH7
2.01063	0.0844796	2.1975	0.0558995	0.0225699	0.0208825	0.0398553	4.5e-05	PLEKHO2
4.62368	0.0846029	4.55334	0.0622585	0.017779	0.0688132	-0.0226894	0.0202147	DISP3
-1.73161	0.0846233	-1.29216	0.198123	-0.0156199	0.109901	-0.340992	1.66e-283	NINJ2
-0.513226	0.0846372	-0.437381	0.140231	-0.0136526	0.162332	-0.0751921	1.3e-14	RPS19BP1
0.854814	0.0847703	0.995832	0.0426055	0.0193167	0.0480351	0.0106417	0.276107	YTHDC2
2.30185	0.0848455	2.30308	0.0838298	0.0153764	0.115553	0.349896	2.1e-299	FKBPL
-0.51792	0.084854	-0.437715	0.142798	-0.0138754	0.155584	-0.00392771	0.687711	ABLIM1
-1.50218	0.0848897	-1.45119	0.0966381	-0.0147286	0.131707	0.217261	3.81e-112	ENOX2
0.993415	0.0850229	1.15334	0.0450003	0.0243806	0.0125787	0.11924	1.75e-34	ASB6
-92.1943	0.0850524	-95.6878	0.0755861	-0.00960787	0.325463	0.48304	0	AC009118.2
1.50942	0.0851499	1.60839	0.0637192	0.0173213	0.0762631	-0.0566459	6.56e-09	ARL5B
1.74076	0.085294	1.90347	0.0581911	0.020712	0.0340151	0.321957	3.11e-251	PARD6B
-4.1032	0.0853053	-3.93817	0.0957432	-0.0165422	0.0904467	-0.425001	0	ZNF837
1.14278	0.0853944	1.17767	0.077536	0.0196795	0.0439891	-0.530342	0	RABL2B
-24.009	0.0854366	-23.4137	0.0876059	-0.0229478	0.0188343	-0.166718	3.61e-66	ZNF57
-0.390687	0.0854892	-0.254182	0.265545	-0.0105829	0.278771	-0.069639	9.64e-13	ARGLU1
-3.65246	0.0855332	-3.47673	0.104261	-0.0169749	0.0823279	-0.346669	1.39e-293	AL445472.1
0.562732	0.0857281	0.648149	0.0465405	0.0206299	0.0347297	0.0733151	5.77e-14	FIBP
0.613805	0.0859734	0.605627	0.0903781	0.018055	0.0646168	0.0660554	1.31e-11	TIMM10
-0.426841	0.0860341	-0.301447	0.225906	-0.0109709	0.261524	0.110642	6.77e-30	PTPN6
0.472837	0.0860444	0.603948	0.0288563	0.0167612	0.0862593	-0.109942	1.54e-29	TMBIM1
0.753675	0.0860475	0.842447	0.0542709	0.0176701	0.0705293	-0.458191	0	CRTC2
-0.740669	0.0860736	-0.664048	0.122171	-0.0156207	0.109883	-0.0877457	2.31e-19	TMEM131L
1.19167	0.0860938	1.27883	0.0645194	0.0212093	0.0299456	-0.144951	2.71e-50	GGCX
-1.21853	0.0861023	-1.06246	0.130498	-0.0139793	0.152512	0.181667	2.01e-78	UTP6
-170.31	0.0861397	-151.33	0.104844	-0.00644308	0.509644	0.426151	0	ELF3
2.66329	0.0861484	2.47944	0.102648	0.0204156	0.0366577	0.279912	7.49e-188	C22orf15
2.08121	0.0862937	2.67005	0.0330779	0.0242691	0.0129892	-0.130225	7.47e-41	RASGEF1A
0.502157	0.0863041	0.638462	0.0293559	0.0251847	0.00994265	0.112211	1.05e-30	PSMD6
-0.958201	0.0863071	-0.805765	0.14595	-0.0106092	0.27758	-0.0653354	2.18e-11	SLMAP
-0.824505	0.0863223	-0.739422	0.123052	-0.015164	0.120668	-0.238229	4.24e-135	STX17
1.63042	0.086415	1.61295	0.0871632	0.0160202	0.101085	-0.184085	1.64e-80	ZNF549
0.529444	0.0864443	0.617044	0.0446753	0.019333	0.0478472	0.164908	9.22e-65	HNRNPD
0.179728	0.0865083	0.161231	0.124135	0.0141059	0.148831	0.0120299	0.218254	EIF3K
-1.13983	0.0866256	-1.00235	0.13158	-0.0152929	0.117542	-0.0818591	4.8e-17	XIAP
0.954659	0.0866404	1.06105	0.0571542	0.0214052	0.0284615	-0.327016	1.38e-259	UCK1
-0.655	0.0866963	-0.536967	0.160915	-0.0134361	0.169097	-0.22191	4.92e-117	ARRDC1
0.0853271	0.086738	0.0317568	0.539331	0.00732747	0.453312	0.00565102	0.563041	RACK1
-5.52781	0.0867564	-5.33322	0.0985722	-0.0167712	0.0860728	-0.154549	5.21e-57	PLCH2
-3.31534	0.086798	-3.29777	0.0891385	-0.0128822	0.187363	-0.0268778	0.00593813	TRAV25
0.514763	0.0868953	0.650741	0.0303348	0.0161281	0.0988092	-0.108176	1.21e-28	DDX39A
-0.252418	0.0870274	-0.125983	0.399818	-0.0106731	0.274695	-0.0145643	0.136068	2021-09-09
-1.24761	0.0870662	-1.20869	0.0949218	-0.0144096	0.140277	-0.429072	0	ALKBH3
2.78099	0.0871244	3.57903	0.0237114	0.0282728	0.00380349	-0.260292	8.18e-162	AC017002.1
0.945421	0.0874631	1.03367	0.0597688	0.0158148	0.105535	-0.225121	1.78e-120	THAP12
-1.60306	0.0874705	-1.22289	0.190999	-0.0126198	0.196507	0.236342	6.16e-133	CLSTN3
1.3029	0.0875086	1.52469	0.0447317	0.0160115	0.101271	-0.31869	6.33e-246	NAGA
0.479926	0.0876833	0.589535	0.0340778	0.0252233	0.00982969	0.110805	5.58e-30	CCT5
0.614265	0.0876852	0.757101	0.0349137	0.0160243	0.100997	0.00137341	0.888222	ELOVL1
-1.10407	0.0877799	-1.04591	0.10503	-0.0143089	0.143071	-0.0381642	9.34e-05	FHIT
-0.543636	0.0878686	-0.347674	0.273547	-0.0136717	0.161744	-0.0149962	0.124832	ADSL
0.840207	0.0879103	0.947753	0.0537244	0.0174404	0.0742624	-0.253443	3.11e-153	NMT1
-0.788568	0.0880445	-0.824649	0.0745645	-0.0189742	0.0521375	0.0197524	0.0432116	CMTM8
0.191547	0.0881756	0.397377	0.000717599	0.0290292	0.0029637	0.0143827	0.141019	S100A6
0.413546	0.0881862	0.491512	0.0432332	0.0164632	0.0919969	0.0884215	1.23e-19	CASP4
1.52045	0.0882237	1.76536	0.0469148	0.0194706	0.0462821	0.424392	0	PSAT1
1.62575	0.088303	1.68786	0.0731067	0.0201669	0.0390085	-0.106992	4.71e-28	SLC39A3
-1.36698	0.0883044	-1.0995	0.164151	-0.0126354	0.195957	-0.165735	2.11e-65	GPALPP1
0.728323	0.0883915	0.778715	0.0681898	0.0181119	0.063778	0.0737282	4.17e-14	EXOSC7
-4.26027	0.0884088	-3.99829	0.101237	-0.0133455	0.171989	-0.0351648	0.000318358	ERICH6-AS1
0.470361	0.0884366	0.54732	0.0470479	0.0121191	0.214858	0.103585	2.17e-26	ELOC
-0.226347	0.088523	-0.165534	0.213859	-0.0128648	0.187961	-0.00898226	0.357957	SRSF5
0.662259	0.0885926	0.688868	0.0765679	0.017804	0.068424	-0.239513	1.4e-136	NARS
0.73267	0.0886879	0.886833	0.0380746	0.0172501	0.077479	0.310863	1.79e-233	STK24
-182.613	0.0889948	-175.084	0.0901888	-0.00573666	0.557139	0.55506	0	PNMA6A
2.05453	0.0891052	2.08783	0.0831515	0.0178841	0.0671896	0.108025	1.44e-28	AFG1L
-0.798049	0.0892376	-0.661755	0.154496	-0.0142347	0.145156	-0.306233	2.76e-226	PCF11
4.11626	0.0892548	3.26863	0.158212	0.0348946	0.000353994	-0.0708848	3.77e-13	FAM71E1
-1.01109	0.0894558	-1.04662	0.0817658	-0.0194083	0.0469854	0.108847	5.55e-29	MRNIP
0.934672	0.0894975	1.2165	0.0268159	0.0271902	0.00538311	0.437394	0	PDP1
1.97591	0.0896778	2.01586	0.0818392	0.0181505	0.0632147	0.0463218	2.1e-06	LINC00265
-5.80532	0.0896822	-5.29373	0.110964	-0.0146714	0.133212	-0.0424949	1.36e-05	CCDC144A
-1.43025	0.0896966	-1.36929	0.100782	-0.014378	0.141149	-0.0775204	1.94e-15	UMPS
4.19619	0.0897951	4.32964	0.0819623	0.0174903	0.0734377	-0.141234	8.2e-48	C8G
1.21865	0.0898509	1.20495	0.0884798	0.018486	0.0584875	0.207089	7.62e-102	APOO
0.0516709	0.0898709	-0.0459605	0.217952	-0.0109288	0.26336	-0.00432043	0.658377	RPS27A
-1.39319	0.0898898	-1.26936	0.117898	-0.0135473	0.165596	-0.301534	4.02e-219	SYNGAP1
-0.331247	0.0899878	-0.328304	0.0940345	-0.0151401	0.121255	-0.0121897	0.212198	LINC00861
-115.801	0.090033	-127.918	0.073155	-0.00737836	0.450182	0.266209	1.95e-169	FGD2
0.73035	0.0901695	0.809521	0.0562827	0.017119	0.0797582	0.434348	0	TFDP1
-0.796307	0.0902347	-0.713296	0.12763	-0.0160348	0.100775	0.0640125	5.46e-11	GRINA
-0.613982	0.0903351	-0.527304	0.144942	-0.0155122	0.112372	-0.0995384	1.75e-24	SAFB
-0.783348	0.0904818	-0.844357	0.0703161	-0.0200644	0.0400144	0.0656265	1.77e-11	FBLN5
-4.78012	0.090656	-4.34753	0.115025	-0.0146757	0.133098	-0.032566	0.000857007	PNPLA7
-1.7	0.0906564	-1.71582	0.0896714	-0.015994	0.101644	0.20028	3.01e-95	ZNF680
-0.149077	0.0906723	-0.130349	0.140099	-0.0160124	0.101251	-0.00481481	0.622188	HSPA8
-3.415	0.090688	-3.43054	0.0930746	-0.0175413	0.0726029	-0.24832	5.5e-147	DNAJC18
0.64242	0.0907775	0.722558	0.0547117	0.0203184	0.037562	-0.00376866	0.699729	ZCRB1
-2.16039	0.0911517	-1.92953	0.12566	-0.0135508	0.165485	0.0152635	0.11825	DSE
-1.44723	0.0912147	-1.28806	0.127992	-0.0134107	0.169903	-0.0409273	2.79e-05	ABCD2
-118.599	0.0912997	-126.767	0.0685437	-0.00744569	0.446058	0.507579	0	AC000035.1
-1.07725	0.0913151	-1.05479	0.0995333	-0.0165489	0.0903169	-0.166313	7.47e-66	CES2
-4.00938	0.091336	-3.71125	0.114062	-0.014225	0.145432	0.375489	0	DARS2
-2.21603	0.0914252	-2.03546	0.122865	-0.0191227	0.0503244	0.190754	2.03e-86	GORAB
3.45379	0.0915004	3.63437	0.0648939	0.011214	0.251103	-0.391782	0	ARHGEF40
0.994428	0.0915451	1.06389	0.0709228	0.020263	0.0380853	0.413897	0	TMEM161A
-0.867394	0.0918383	-0.715268	0.161023	-0.0165515	0.090266	0.0246537	0.0116212	STX5
-2.9065	0.0918561	-2.73117	0.11486	-0.0134999	0.167082	-0.506544	0	ACVR2A
-1.07465	0.0918605	-0.783226	0.216512	-0.0123001	0.208087	0.108249	1.11e-28	ADCY7
-1.34766	0.0919554	-1.27251	0.111469	-0.0164673	0.0919152	-0.352305	8.52e-304	SNRNP48
0.689949	0.0920267	0.821947	0.0443486	0.0228296	0.0194552	0.279049	1.16e-186	ZBTB7A
-87.2567	0.0921157	-83.7447	0.107263	-0.0100092	0.305663	0.490483	0	PIK3R3
1.40882	0.0921512	1.65359	0.0453411	0.0196673	0.0441202	0.369689	0	DHRS7B
-2.70332	0.0922109	-2.53289	0.112222	-0.0152899	0.117615	-0.148436	1.11e-52	ACO1
-1.44989	0.0922472	-1.48413	0.0855145	-0.0143537	0.141823	-0.0487326	6.03e-07	NIFK-AS1
-5.01659	0.0923298	-5.02633	0.0947579	-0.0167421	0.0866193	-0.0307146	0.00166612	DOT1L
-0.608755	0.0923356	-0.570723	0.117963	-0.0176427	0.0709664	-0.20364	1.79e-98	LAPTM4A
1.4928	0.0923437	1.56923	0.0796638	0.0160424	0.100613	0.257134	7.95e-158	ZXDA
-0.720717	0.09236	-0.631298	0.13882	-0.0132705	0.174411	0.22327	1.74e-118	CCS
-0.468563	0.0923632	-0.313743	0.26085	-0.00330507	0.735181	0.11382	1.5e-31	SYNRG
0.500669	0.0924578	0.647533	0.0296297	0.0188162	0.0541265	0.227552	4.04e-123	GSDMD
3.72461	0.0925117	3.89467	0.0834586	0.0202022	0.0386676	-0.153597	2.53e-56	GRID2IP
0.0944947	0.0925694	0.0359119	0.539822	0.00989688	0.311121	0.00861362	0.378028	RPL35
4.33452	0.0926408	4.62587	0.0791399	0.0309462	0.00153598	-0.0279436	0.00423231	TRO
-1.63334	0.0926445	-1.52073	0.115911	-0.0127021	0.193606	0.158922	3.22e-60	EEF2KMT
-0.897839	0.0927107	-0.781615	0.142044	-0.0143503	0.141918	-0.198938	5.63e-94	GGA1
0.528996	0.0927138	0.648325	0.0392537	0.0201833	0.03885	0.166069	1.16e-65	MRPS36
-153.834	0.0927616	-165.491	0.0805361	-0.00559467	0.56694	0.19062	2.68e-86	AC090844.2
-116.369	0.0927686	-108.247	0.09985	-0.00808412	0.408043	0.444559	0	AC009779.3
1.3394	0.0928525	1.58956	0.0471599	0.0220003	0.0243355	0.0718538	1.8e-13	ODF3B
1.58275	0.0929214	1.96546	0.0425921	0.0243064	0.0128504	-0.325482	4.89e-257	ZNF365
-4.98393	0.0929245	-4.98297	0.0933568	-0.0168307	0.0849641	0.504563	0	TMEM238
-1.09102	0.0930854	-1.14416	0.0802201	-0.0157616	0.106713	0.0615971	2.79e-10	MXI1
0.354779	0.0932905	0.509611	0.016527	0.0272113	0.00534737	0.172272	1.36e-70	FMNL1
0.898803	0.0933417	1.03833	0.0536746	0.011389	0.243779	0.370716	0	RRAGC
-0.722961	0.0934756	-0.578149	0.179039	-0.0079991	0.412991	-0.0578557	3.11e-09	MAPRE2
2.02317	0.0935034	2.18091	0.0692725	0.0184183	0.0594178	0.175543	2.87e-73	MPND
-0.78425	0.0936788	-0.612934	0.190388	-0.012868	0.187851	-0.126852	7.76e-39	TM2D1
-0.620581	0.0937786	-0.514126	0.164782	-0.0163279	0.0946995	0.0485589	6.61e-07	TMEM147
-0.815991	0.0939346	-0.74862	0.124749	-0.0131947	0.176885	-0.156185	3.37e-58	ZMYM2
1.39653	0.0939855	1.45457	0.0762429	0.0156848	0.108431	0.0172334	0.0777663	TMED8
1.58385	0.0940123	1.61971	0.0857444	0.0157343	0.107323	-0.119093	2.11e-34	EXD2
0.236164	0.0941043	0.462917	0.00171901	0.0255319	0.00896562	0.0238744	0.0145391	CLIC1
-1.00826	0.0941673	-0.730803	0.218131	-0.0116682	0.232414	0.0216176	0.0269248	ASCC3
-1.26144	0.0942236	-1.22712	0.107236	-0.017733	0.0695324	0.423217	0	SARM1
-1.62657	0.0942604	-1.50818	0.116771	-0.0144556	0.139015	-0.240649	6.71e-138	ZNF43
-0.640076	0.0943543	-0.482973	0.205384	-0.0114741	0.240274	-0.262213	2.87e-164	RAB10
1.19544	0.0943552	1.29898	0.0676549	0.0144529	0.13909	0.205256	4.8e-100	LY75
0.777557	0.0943691	0.896203	0.0524126	0.0213799	0.0286497	0.0803925	1.71e-16	BCL2L1
3.18215	0.094384	3.24054	0.0843577	0.0154938	0.1128	0.171208	9.84e-70	LINC01146
0.733881	0.0944066	0.762494	0.0806252	0.012753	0.191826	-0.234077	2.28e-130	TAB2
-157.412	0.0944072	-152.864	0.101906	-0.00607612	0.534049	0.603626	0	AC002985.1
-1.17048	0.0944512	-1.02639	0.142246	-0.0145132	0.137448	0.202946	8.39e-98	RNF38
4.6788	0.0945043	4.2966	0.103151	0.0155003	0.112649	-0.400058	0	AC108002.1
1.93113	0.0946305	2.2742	0.0591415	0.0171648	0.0789552	0.313644	7.44e-238	TBKBP1
0.558817	0.0946413	0.736843	0.0278699	0.0245452	0.0119933	0.119504	1.25e-34	FLII
-0.736277	0.0946774	-0.599753	0.171046	-0.0157085	0.107899	0.219843	7.59e-115	AASDHPPT
0.0626582	0.0947431	-0.0484888	0.275404	-0.0127042	0.193533	-0.00446709	0.647552	RPL18
-5.14475	0.0948553	-4.83924	0.100802	-0.0165668	0.0899687	-0.131773	8.5e-42	STAP1
-0.0688146	0.0950134	-0.0643275	0.307689	-0.0118026	0.227076	-0.0127693	0.191259	MT-CYB
-0.900515	0.0950386	-0.924091	0.092105	-0.0144507	0.139149	0.268085	6.78e-172	FBLN7
0.790124	0.0951038	0.905172	0.0535162	0.0114809	0.239999	-0.0605762	5.47e-10	GTF2F2
0.876818	0.0951203	0.91918	0.0790266	0.0169458	0.0828536	0.22741	5.79e-123	FANCF
-1.65629	0.0951669	-1.42233	0.144887	-0.0180294	0.064996	-0.0460525	2.41e-06	ZDHHC17
4.23384	0.0953989	4.63716	0.0775961	0.0154692	0.113372	-0.154323	7.59e-57	SMIM2-AS1
-0.555298	0.0954337	-0.454133	0.173694	-0.0171968	0.0783986	-0.12649	1.27e-38	NAAA
-6.68328	0.0954463	-6.18708	0.111753	-0.0148142	0.129477	-0.0206875	0.0342267	DPY19L3
-0.323838	0.0954619	-0.218599	0.264147	-0.010747	0.271382	0.0590715	1.44e-09	IL16
-6.94256	0.0955503	-6.78587	0.0994211	-0.0164505	0.0922479	-0.1138	1.53e-31	C16orf45
-143.255	0.0955812	-150.878	0.0837434	-0.00693424	0.477915	0.463904	0	TUBB6
0.652063	0.0956424	0.815176	0.0367153	0.0169513	0.0827547	-0.161879	1.93e-62	GMIP
1.27942	0.0956848	1.33979	0.0747356	0.0181997	0.0625024	-0.134322	2.25e-43	FLNB
-0.955724	0.0957943	-0.75383	0.183455	-0.0132749	0.17427	-0.328832	1.27e-262	MAP2K7
1.09546	0.0958124	1.48029	0.023998	0.0265466	0.00658251	-0.391313	0	ANKRD28
-2.17291	0.0959222	-2.11183	0.102111	-0.0179167	0.0666917	0.551693	0	MOCS3
-0.594275	0.0959252	-0.406581	0.255615	-0.0131838	0.177245	-0.0378775	0.000105413	IL17RA
0.957945	0.0959416	1.12997	0.0475301	0.0205952	0.0350359	0.0295442	0.00249274	LARP4
0.595179	0.0960046	1.27453	0.000756786	0.0327437	0.0008026	-0.0815109	6.5e-17	LGALS1
0.632473	0.0960785	0.729604	0.0574674	0.0149526	0.125933	-0.248137	9.12e-147	PRDM1
3.72026	0.0961052	3.98552	0.0698515	0.0199937	0.0407206	-0.623656	0	SAMD12-AS1
0.729889	0.0961761	0.849694	0.0508275	0.0231951	0.0175914	0.00617939	0.527122	WDR18
0.925325	0.0961842	0.967972	0.0792046	0.0128015	0.190142	0.215678	1.66e-110	FBXL12
0.645737	0.0961847	0.707543	0.0667244	0.0174946	0.0733682	0.120498	3.48e-35	TMED3
0.447466	0.0961958	0.592303	0.0279976	0.0227636	0.0198097	-0.0482365	7.84e-07	PCM1
0.574532	0.0962974	0.656628	0.0564622	0.0221965	0.0230943	0.117428	1.73e-33	MRPL16
1.22406	0.0963011	1.35573	0.0665011	0.0191776	0.0496671	-0.0952978	1.44e-22	HNRNPUL2
-0.817196	0.0964009	-0.740864	0.133693	-0.0110853	0.256581	-0.35386	1.19e-306	PPP1R15A
0.225204	0.0964304	0.347495	0.0112377	0.0247067	0.011443	0.0146701	0.133246	IFITM2
-0.727452	0.0965595	-0.66025	0.130395	-0.0145327	0.136921	-0.132537	2.88e-42	UBLCP1
-1.02941	0.096581	-0.800816	0.191445	-0.0112864	0.248055	0.0256838	0.0085658	STAG1
0.684911	0.0968236	0.847991	0.0402781	0.0237028	0.0152627	0.360551	4.01695132694767e-319	GNA13
-5.7584	0.096894	-5.75783	0.100978	-0.0155855	0.110685	0.0165744	0.0898207	AD000671.2
2.77201	0.0969204	2.80682	0.0933482	0.0143788	0.141127	0.120671	2.79e-35	G0S2
-1.36362	0.0970232	-1.27297	0.117926	-0.0111859	0.25229	-0.0507038	2.08e-07	SCAI
2.54061	0.0972196	2.57584	0.0880697	0.0195352	0.0455629	0.313877	3.19e-238	EXT1
-0.842892	0.0972963	-0.748158	0.139863	-0.0147727	0.130553	0.193055	1.65e-88	ISG20L2
1.01971	0.0973028	1.19637	0.0516029	0.0115179	0.238484	0.311254	4.36e-234	SNIP1
-0.600098	0.0973609	-0.51764	0.152998	-0.0141107	0.148692	-0.0850655	2.75e-18	TMEM109
2.06229	0.0973875	2.03817	0.102023	0.0147649	0.130756	0.0313037	0.00135341	LRRIQ3
-1.76785	0.0975629	-1.95377	0.0678078	-0.017719	0.069753	0.13028	6.92e-41	TRAV13-2
-2.05054	0.0975943	-1.93644	0.114722	-0.0146312	0.134278	0.204477	2.76e-99	ABCA5
-2.90166	0.0977169	-2.76256	0.11514	-0.0152748	0.117978	-0.283503	7.43e-193	LINC01678
-2.3569	0.0978066	-2.20064	0.123397	-0.0157926	0.106026	0.276442	4.36e-183	BTBD2
-0.993302	0.0978407	-0.824513	0.166364	-0.0147203	0.131924	-0.157657	2.8e-59	RABGGTA
0.825424	0.0979093	0.873223	0.0801607	0.018842	0.053797	0.260528	4.1e-162	GON7
0.740085	0.0979423	0.82449	0.0688232	0.023473	0.0162807	-0.506528	0	RTL8C
-0.200587	0.0979636	-0.263128	0.0311964	-0.0190534	0.0511635	-0.0148791	0.127805	EIF3E
-1.26622	0.0980227	-1.08002	0.157241	-0.0119704	0.220539	0.162806	3.81e-63	ARMC6
-1.1626	0.0982132	-1.10087	0.117752	-0.0131753	0.177522	-0.153125	5.52e-56	TCTA
4.13224	0.0982393	4.50135	0.0985784	0.013074	0.180878	-0.35621	5.35407945983998e-311	PTPRK
1.02316	0.0982695	1.2465	0.0449813	0.0173664	0.0754998	-0.227172	1.05e-122	CDK7
3.11991	0.098281	3.05104	0.102562	0.0107448	0.271484	0.358845	6.49099631319444e-316	LIPC
-59.376	0.0982893	-56.8319	0.127463	-0.0120607	0.217078	0.168887	7.03e-68	MMP25
2.46672	0.0983284	2.41387	0.0998852	0.0226858	0.0202347	-0.133648	5.91e-43	SLC25A25-AS1
-2.00273	0.0983392	-1.6061	0.172192	-0.00953473	0.32916	-0.268724	9.76e-173	CCDC28B
-0.385792	0.0983647	-0.336616	0.151957	-0.0150345	0.123873	0.0108059	0.268767	IMP3
-1.3301	0.0984314	-1.19345	0.136844	-0.0170468	0.0810366	-0.270375	6.36e-175	EMSY
1.50303	0.0984665	1.63979	0.0666661	0.0248329	0.0110284	0.068703	1.93e-12	SGPP1
-0.539299	0.0984754	-0.39464	0.227521	-0.00515745	0.597626	0.138305	6.64e-46	CCM2
0.461376	0.0984911	0.554499	0.0479014	0.0203828	0.0369607	0.148832	5.9e-53	MEA1
-0.555791	0.0985356	-0.401238	0.233678	-0.0103658	0.288753	-0.124923	1.04e-37	ZNF800
0.909221	0.0985768	0.993514	0.0709253	0.0164186	0.0928808	0.279465	3.11e-187	METTL13
-1.76037	0.0988018	-1.66551	0.118185	-0.0163713	0.0938255	0.019965	0.0410101	TEX10
-7.93353	0.0989052	-7.98224	0.0994949	-0.0121445	0.213898	0.0649154	2.92e-11	TRGV4
-2.61968	0.099082	-2.47055	0.116052	-0.0178202	0.0681719	0.267149	1.15e-170	MSANTD3
-0.545814	0.0992619	-0.538295	0.104666	-0.0143175	0.142832	0.0958487	8.21e-23	SMIM37
0.319062	0.0993502	0.473432	0.0154527	0.0279458	0.00422932	-0.0409462	2.76e-05	RCSD1
-3.71021	0.0993537	-3.45217	0.119033	-0.0169574	0.0826434	-0.0241472	0.0134516	RALGPS1
1.97626	0.0993641	1.69791	0.141151	0.0241819	0.0133185	-0.336759	3.95e-276	AC090204.1
-10.4126	0.0994952	-9.51992	0.115142	-0.0177714	0.0689308	0.521666	0	CDK2AP1
-0.728387	0.0998378	-0.614052	0.164821	-0.0100549	0.303458	-0.162771	4.05e-63	CASP8AP2
-0.7367	0.0998445	-0.563672	0.20392	-0.00774691	0.427876	0.425295	0	CHMP4B
0.699208	0.0998953	0.829609	0.0509708	0.018694	0.055708	0.0744608	2.33e-14	KEAP1
-2.73648	0.100028	-2.68795	0.104589	-0.0155791	0.110832	-0.172321	1.24e-70	AK9
-3.57662	0.10004	-3.33091	0.118228	-0.0152721	0.118042	-0.347043	2.97e-294	RTN4IP1
-2.52011	0.100327	-2.38249	0.115913	-0.0172992	0.0766379	-0.119815	8.38e-35	SLC11A2
0.466647	0.100376	0.509483	0.071693	0.0179554	0.0661055	0.249484	2.15e-148	MAN2B1
1.56555	0.100467	1.67459	0.0761964	0.019098	0.050622	0.211119	7.33e-106	CLPB
-0.852693	0.10047	-0.722768	0.163124	-0.0122342	0.210534	-0.291956	6.25e-205	CEP85L
0.470205	0.100489	0.505307	0.0799797	0.0142054	0.145987	-0.0946116	2.89e-22	BLOC1S4
2.26997	0.100499	2.30389	0.0855054	0.0251152	0.0101495	-0.0840045	7.16e-18	GAB2
1.89221	0.100499	2.08459	0.070288	0.021833	0.0254401	0.112151	1.12e-30	NCAPG2
1.00638	0.100563	1.19374	0.05076	0.0182195	0.0622179	-0.284716	1.46e-194	GABPA
0.439482	0.100738	0.592542	0.0267146	0.0159409	0.102786	0.190253	5.75e-86	C4orf48
0.835936	0.100833	0.91011	0.0745776	0.0157605	0.106739	0.280636	7.45e-189	INIP
0.721533	0.10087	0.793096	0.0701953	0.0203416	0.0373448	-0.34107	1.21e-283	ABCB7
0.741315	0.100916	0.828564	0.0662134	0.0141795	0.146723	-0.0157566	0.106824	PVT1
3.34272	0.100999	2.65689	0.172155	0.0135617	0.165148	0.00540887	0.579888	MATN2
0.648655	0.101105	0.764367	0.0531537	0.021125	0.0306047	-0.169416	2.67e-68	RAF1
0.93359	0.101149	1.02176	0.0723392	0.0158473	0.10482	-0.165149	6e-65	BACH1
1.44102	0.101179	1.49718	0.08962	0.0156752	0.108648	0.508181	0	TEDC1
0.68964	0.101388	0.832357	0.0492633	0.019677	0.0440159	0.214542	2.44e-109	CARD11
-4.06289	0.101528	-3.83628	0.118921	-0.0139978	0.15197	-0.177476	7.09e-75	AC092683.1
0.685777	0.101588	0.806064	0.0528312	0.0192408	0.0489195	0.0396581	4.9e-05	KIAA0391
-1.59066	0.101641	-1.50445	0.122346	-0.0153018	0.117331	-0.151698	5.73e-55	PHLDB3
-1.46298	0.101734	-1.35111	0.129945	-0.0178838	0.067194	0.399465	0	CASK
1.19898	0.101744	1.27855	0.0812147	0.0151065	0.122082	0.137484	2.24e-45	COX18
1.52955	0.101807	1.75358	0.0572606	0.023877	0.0145285	0.00498143	0.61019	STK11IP
3.06643	0.101866	2.95802	0.126304	0.0147694	0.130639	0.480514	0	NMU
0.914025	0.101903	1.04518	0.0587857	0.0125077	0.200514	0.166223	8.78e-66	UTP11
-1.17836	0.101956	-1.02154	0.157537	-0.0144984	0.137849	0.00448768	0.646039	SLC35B3
-1.45262	0.101963	-1.3742	0.119091	-0.015657	0.109059	-0.356204	5.51119525551897e-311	AC097376.2
0.540932	0.10197	0.685662	0.0388628	0.0225758	0.0208494	0.0495284	3.94e-07	PRKCQ
0.338611	0.101991	0.465866	0.0252992	0.0155652	0.111152	-0.0697426	8.92e-13	ARRB2
-0.486647	0.102131	-0.411917	0.165936	-0.0152252	0.119176	-0.0557655	1.12e-08	SCML4
3.19459	0.102143	3.1775	0.102183	0.0104449	0.285087	-0.325073	2.33e-256	PINK1-AS
-7.15482	0.102158	-7.39067	0.099416	-0.0157488	0.106997	0.412279	0	HIST1H4B
-0.920177	0.102161	-0.829739	0.139939	-0.0114693	0.24047	0.268694	1.07e-172	PPP1R35
-5.54423	0.102215	-5.36716	0.109048	-0.0156836	0.10846	-0.482282	0	AC022364.1
2.2076	0.102254	2.47471	0.0646258	0.0162533	0.0962185	0.359219	1.29111527035831e-316	RAB11FIP3
1.92558	0.102259	2.27226	0.0564916	0.0197127	0.0436329	-0.0634928	7.8e-11	RGS1
3.85922	0.102337	4.07648	0.0915359	0.014271	0.144133	-0.447207	0	ACER1
-0.188986	0.102519	-0.155217	0.184408	-0.0125871	0.197672	-0.00281329	0.773413	GIMAP7
-1.80091	0.102645	-1.66603	0.129475	-0.0139427	0.153588	0.00348087	0.721666	QKI
2.13195	0.102678	2.12456	0.0986135	0.011756	0.228917	-0.0831178	1.58e-17	SLC15A4
2.71603	0.102697	2.81484	0.0760471	0.0143803	0.141086	0.27935	4.48e-187	AC078795.1
0.859721	0.102717	1.03484	0.0488032	0.0160997	0.0994039	0.168937	6.42e-68	MSL2
4.34684	0.102756	3.77279	0.132845	0.00920166	0.346337	-0.520989	0	LINC01376
2.40701	0.102828	3.03167	0.0381627	0.0197562	0.043171	0.249955	5.78e-149	MSC-AS1
0.953209	0.103006	1.06787	0.0643488	0.0239503	0.0142293	0.0530181	5.64e-08	C2orf68
0.42667	0.10312	0.505104	0.0546891	0.0221031	0.023678	0.0854988	1.85e-18	RABAC1
-3.08651	0.103199	-2.52055	0.162272	-0.0145317	0.136946	0.139727	7.96e-47	CPLANE1
-0.883437	0.103267	-0.859866	0.112659	-0.0123317	0.206921	-0.0179454	0.0662563	ZC3H6
0.927529	0.103272	1.04752	0.0607413	0.029091	0.00290315	-0.177586	5.74e-75	GCN1
-3.29871	0.103372	-2.9014	0.143571	-0.0132752	0.17426	-0.251012	2.99e-150	ENTPD5
2.62802	0.103423	2.7922	0.0840372	0.0166658	0.0880645	-0.331875	9.26e-268	LILRB3
-0.658855	0.103458	-0.581914	0.149785	-0.0169804	0.0822286	-0.0768108	3.48e-15	AFF4
-0.871187	0.10346	-0.60682	0.257363	-0.00829567	0.395884	-0.225201	1.46e-120	CD84
-0.362773	0.103461	-0.309977	0.164778	-0.0134089	0.16996	-0.123267	9.42e-37	RNPS1
0.879839	0.103463	1.08426	0.0474394	0.0148371	0.128885	-0.235176	1.3e-131	TCAF2
-20.2055	0.10355	-18.4748	0.0987056	-0.0191623	0.0498498	-0.276612	2.56e-183	AC100793.2
-1.92305	0.103621	-1.86831	0.117288	-0.0171789	0.0787104	0.387576	0	SLC25A42
-0.910291	0.103811	-0.801239	0.15082	-0.0140992	0.149025	0.0746582	1.99e-14	COP1
-4.47431	0.103847	-4.26886	0.118486	-0.0137978	0.157909	0.10706	4.36e-28	ABL1
0.375891	0.103856	0.498115	0.030868	0.0181873	0.062682	-0.0354087	0.000289107	RNF7
1.25273	0.103899	1.37635	0.072669	0.0147765	0.130455	-0.201459	2.26e-96	TENT4B
-6.04248	0.103935	-5.4117	0.130912	-0.0153008	0.117354	-0.555167	0	PPARGC1B
0.597823	0.104029	0.675245	0.0652609	0.0173435	0.075886	-0.215774	1.32e-110	RNF13
2.56474	0.104266	2.57718	0.100842	0.0169551	0.082685	-0.350051	1.09e-299	AC006042.4
1.39934	0.104418	1.6419	0.0548031	0.0299482	0.00217241	0.423725	0	GM2A
1.04954	0.104555	1.15942	0.0754468	0.0185128	0.0581234	0.0878326	2.13e-19	NCR3
-8.84765	0.104651	-8.76204	0.10559	-0.0148539	0.128452	-0.0556606	1.19e-08	RNF144B
3.25273	0.104788	3.34349	0.0913485	0.00954354	0.328713	-0.246657	5.46e-145	RUSC1-AS1
-0.451144	0.104801	-0.470616	0.0934842	-0.0139067	0.154654	-0.0912742	7.93e-21	SRSF8
-4.63729	0.104819	-4.79321	0.0998389	-0.0147797	0.130372	0.294383	1.79e-208	ABCA3
0.155066	0.104826	0.268339	0.00611598	0.023771	0.0149715	0.00743403	0.446771	GAPDH
0.593799	0.104837	0.658089	0.0725458	0.0199528	0.0411341	-0.102104	1.1e-25	LYRM2
1.67158	0.105058	1.76893	0.0832992	0.0141879	0.146483	0.668247	0	COPRS
1.52001	0.105081	1.67569	0.0746501	0.0169648	0.0825109	0.129669	1.62e-40	CYFIP1
-1.11249	0.105206	-0.913067	0.180839	-0.0143972	0.140619	0.227792	2.21e-123	GBF1
-7.23996	0.105253	-6.75577	0.121161	-0.0149227	0.126692	0.0355102	0.000277697	ATAD3C
-19.3762	0.105334	-18.8976	0.118979	-0.017448	0.0741373	0.0474124	1.2e-06	AC022182.1
-1.21123	0.105361	-1.02246	0.173187	-0.0141945	0.146295	-0.23152	1.69e-127	ANKRD36C
4.01111	0.105436	4.53128	0.0783657	0.0321228	0.00100794	0.0643201	4.42e-11	AL162431.2
-3.89659	0.105483	-3.8438	0.115951	-0.0155945	0.11048	-0.37878	0	AC087623.3
-1.55553	0.105518	-1.30182	0.172949	-0.013811	0.157514	-0.111035	4.25e-30	IDE
-0.892483	0.105548	-0.812578	0.141746	-0.0162195	0.0969108	-0.162397	7.81e-63	ZNF493
0.781568	0.105584	0.937468	0.0533196	0.0196109	0.0447309	0.461912	0	PLEKHO1
3.30412	0.105619	3.9172	0.0620364	0.0163832	0.0935868	-0.409219	0	AP001189.1
3.07809	0.105643	3.01808	0.109201	0.0189828	0.0520305	0.29561	2.8e-210	TMEM256-PLSCR3
-0.752475	0.105706	-0.563886	0.225629	-0.0138747	0.155604	-0.0930185	1.43e-21	AKTIP
-0.989927	0.105768	-0.757444	0.213064	-0.0114607	0.240823	0.232107	3.73e-128	ARPC4
2.20163	0.105835	2.08182	0.117268	0.0195256	0.045669	0.224283	1.42e-119	LRRC29
-7.10439	0.105839	-6.68344	0.117339	-0.0157913	0.106055	0.057919	2.99e-09	ZNF223
3.91244	0.105859	5.0222	0.0206029	0.0104382	0.285398	0.0455369	3.12e-06	MELK
3.07522	0.105879	3.29867	0.0864052	0.0229488	0.0188293	0.462227	0	SERHL2
-0.959671	0.10589	-0.801447	0.174312	-0.0110506	0.258076	0.13948	1.15e-46	ARF3
-0.775369	0.105971	-0.638168	0.18048	-0.0127951	0.190363	0.259056	3.02e-160	HSPA4
0.840344	0.105991	1.08652	0.0373425	0.0184467	0.0590258	-0.0483757	7.28e-07	AP1G1
2.79794	0.10603	2.67691	0.110418	0.012256	0.209724	-0.0858772	1.31e-18	AC001226.2
-0.971644	0.10607	-0.831047	0.168838	-0.0138206	0.157225	-0.195574	7.92e-91	DDX58
1.47427	0.1061	1.63355	0.0742147	0.0129913	0.183656	0.391252	0	ESRRA
-1.86645	0.106344	-1.60568	0.161719	-0.0167929	0.0856676	0.222481	1.21e-117	CHUK
0.420906	0.106404	0.486078	0.0615665	0.0215361	0.0275061	0.200658	1.31e-95	NAA38
4.18654	0.106448	4.23653	0.0973405	0.0182944	0.0611504	-0.0231025	0.018048	ST3GAL5-AS1
-0.286152	0.106485	-0.296289	0.0930938	-0.0121844	0.212396	-0.018163	0.063033	UQCRH
1.8608	0.106523	2.14956	0.0670495	0.00981948	0.314921	-0.429261	0	CSRNP2
-0.306074	0.106581	-0.298152	0.119421	-0.0169908	0.0820403	-0.0294679	0.00255797	ISCU
0.987814	0.106631	1.08646	0.0745947	0.00919937	0.346457	0.391988	0	UBAP2
-6.29228	0.106668	-6.45251	0.0988003	-0.015424	0.11443	-0.0996162	1.61e-24	C10orf91
1.80209	0.106768	1.91468	0.0827775	0.0211149	0.030684	0.172613	7.19e-71	ZNF784
-0.683863	0.106887	-0.659306	0.122714	-0.0159292	0.103038	-0.263594	4.81e-166	ISCA1
4.9969	0.106892	4.38625	0.135091	0.00619158	0.526308	-0.0667458	8.01e-12	CERKL
-0.799348	0.107197	-0.759964	0.124525	-0.0143416	0.142161	-0.18945	3.03e-85	GCSAM
-1.45869	0.107224	-1.12407	0.209062	-0.0106949	0.273713	0.0900823	2.52e-20	LMNB1
-0.679912	0.107254	-0.620163	0.144586	-0.0154442	0.113956	-0.207172	6.31e-102	HBP1
-1.41501	0.107344	-1.34707	0.123814	-0.0142582	0.144494	0.496078	0	CPSF4
0.816812	0.107449	0.934339	0.0660698	0.0138384	0.15669	-0.0363954	0.000194586	KDM5B
1.58306	0.10752	1.88978	0.0578585	0.0198596	0.0420893	-0.256922	1.47e-157	TESK1
-0.609847	0.107717	-0.559071	0.141125	-0.0174919	0.0734119	0.147458	5.26e-52	CFDP1
-1.5345	0.107722	-1.33173	0.158487	-0.0109776	0.261234	0.0649699	2.81e-11	ZNF346
-0.95844	0.107732	-0.818974	0.165572	-0.0137923	0.158076	-0.100179	8.84e-25	MAN1B1
0.569391	0.108049	0.66733	0.0587182	0.0120209	0.218599	0.128211	1.21e-39	COA6
0.476504	0.108113	0.581091	0.0515277	0.0198925	0.0417504	-0.0462182	2.22e-06	HERPUD2
-0.806077	0.108397	-0.716906	0.153948	-0.015941	0.102782	0.0078623	0.421027	PREB
0.683774	0.10845	0.712783	0.0908989	0.0170901	0.0802676	0.253532	2.41e-153	IFRD2
3.41772	0.1085	4.34489	0.0568715	0.0261156	0.00751479	-0.653178	0	NRGN
-2.36627	0.108538	-2.33214	0.115603	-0.0156345	0.109568	-0.105943	1.55e-27	NFIA
-3.43567	0.108556	-3.35951	0.114564	-0.0135937	0.164152	0.237245	5.71e-134	AC244090.1
1.67219	0.108567	1.69242	0.104601	0.0137805	0.158432	-0.2474	7.02e-146	FER
-0.637258	0.108665	-0.603493	0.129813	-0.0103144	0.291147	-0.198417	1.74e-93	FAM200B
-2.12213	0.108709	-2.11796	0.113227	-0.0136247	0.163193	-0.549122	0	MAP3K14-AS1
-0.726975	0.10874	-0.594275	0.191184	-0.0118861	0.223806	-0.158604	5.56e-60	ZFC3H1
-0.681022	0.10875	-0.527587	0.214506	-0.0125111	0.200392	-0.17528	4.73e-73	NSD1
-1.10367	0.108904	-1.07009	0.118669	-0.0133077	0.173206	-0.0966415	3.64e-23	SGK3
-3.56373	0.108977	-3.59734	0.110092	-0.0127338	0.192495	0.26815	5.57e-172	CAPS
0.539019	0.109034	0.6759	0.0465898	0.0206231	0.0347902	-0.138887	2.79e-46	ZBTB38
0.760321	0.109112	0.871176	0.0650326	0.0142674	0.144233	-0.26964	6.01e-174	ASMTL
-1.08449	0.109197	-0.888608	0.188281	-0.0109267	0.263452	0.336846	2.8e-276	DTX2
-0.722338	0.109256	-0.651386	0.149601	-0.0157139	0.107778	-0.218128	4.76e-113	SEC63
1.3877	0.109302	1.40568	0.10474	0.0138124	0.15747	-0.140651	1.98e-47	ZNF717
-1.03037	0.10936	-0.855858	0.180644	-0.0147881	0.130154	0.0482918	7.61e-07	SKIV2L
1.59777	0.10941	1.73173	0.0818367	0.0166096	0.089142	0.14484	3.22e-50	A1BG-AS1
-0.302448	0.109514	-0.187812	0.322041	-0.0108999	0.264625	-0.0374968	0.000123647	2021-09-07
-0.919262	0.109593	-0.831335	0.149222	-0.0128092	0.189875	-0.20295	8.32e-98	ITPKB
-2.89031	0.109645	-2.21321	0.207264	-0.0116219	0.234271	0.435701	0	C3orf14
1.3821	0.10974	1.63868	0.0549224	0.0182305	0.0620597	-0.111123	3.83e-30	CDK19
-1.42255	0.109747	-1.2764	0.149354	-0.0140395	0.150754	-0.352069	2.3e-303	USP24
-2.55827	0.109763	-2.20945	0.16254	-0.0136997	0.160888	-0.143753	1.74e-49	MCU
-1.71655	0.109802	-1.90603	0.0785112	-0.0160559	0.100327	-0.158116	1.28e-59	BX284668.5
-1.41305	0.109805	-1.31616	0.139165	-0.0142563	0.144547	0.440705	0	UBR3
0.450883	0.109909	0.512606	0.0693005	0.0150641	0.123135	-0.21391	1.08e-108	ODF2L
0.462903	0.10992	0.525836	0.0702602	0.0157137	0.107782	-0.121735	7.02e-36	EMC10
-150.107	0.110064	-157.514	0.0934382	-0.00540478	0.580175	0.377355	0	FAIM2
3.75159	0.110153	3.76732	0.0938322	0.00983733	0.314042	-0.243157	7.79e-141	AP002884.3
-0.842496	0.110223	-0.692445	0.186732	-0.00936301	0.337945	0.0877373	2.33e-19	LPIN1
0.577418	0.110255	0.759386	0.0357183	0.0219477	0.0246782	-0.111652	2.04e-30	MPRIP
0.455039	0.110397	0.533877	0.0612562	0.0176506	0.0708402	-0.108942	4.97e-29	IRF2
-0.180409	0.110408	-0.135079	0.231693	-0.0110579	0.257762	0.000999307	0.918543	MIF
0.80428	0.110709	0.789308	0.118288	0.0211912	0.0300864	-0.131653	1.01e-41	SLC8B1
0.516143	0.110711	0.576067	0.0753737	0.0203375	0.0373829	0.0193015	0.0482107	BOLA3
4.01893	0.110744	4.79195	0.054839	0.0130272	0.182447	-0.0393402	5.63e-05	CXorf58
4.40894	0.110881	4.14452	0.105704	0.0213551	0.0288352	0.171696	3.97e-70	LPP-AS2
-1.83578	0.110893	-1.79492	0.116089	-0.0183027	0.0610321	0.432784	0	NUDT15
3.50683	0.110908	3.38689	0.105552	0.0160535	0.100379	0.122564	2.37e-36	IL10RB-DT
1.01673	0.11102	1.11298	0.0773357	0.0152344	0.118953	0.311088	7.95e-234	TTLL12
1.2071	0.111037	1.32128	0.0815714	0.011787	0.227692	0.104596	7.06e-27	C1orf109
-1.13145	0.1111	-0.903916	0.200078	-0.00929026	0.341713	-0.103893	1.54e-26	RBL1
1.10019	0.111111	1.2484	0.0711083	0.0114004	0.24331	-0.503579	0	RAB2B
-1.5133	0.111206	-1.50306	0.107188	-0.0177008	0.0700419	-0.609778	0	EPHA1
2.81231	0.111347	3.16748	0.0685549	0.0140783	0.149628	0.184779	4.09e-81	POC1A
-0.616695	0.111363	-0.659595	0.0924803	-0.0146315	0.134272	-0.143468	2.69e-49	SVIP
0.567325	0.111493	0.665792	0.0607257	0.0194436	0.0465857	0.29668	7.31e-212	HNRNPAB
-0.707546	0.111669	-0.789573	0.075729	-0.0148393	0.128829	-0.124084	3.19e-37	SLC40A1
-3.16561	0.111736	-3.08003	0.122371	-0.0161493	0.0983658	-0.365625	0	AC020911.2
1.47804	0.11178	1.62503	0.0809318	0.0237483	0.0150677	-0.0681354	2.93e-12	SLC9A1
-10.8151	0.1118	-8.49169	0.150519	-0.0148474	0.12862	-0.18367	3.77e-80	CLIP3
-1.14764	0.111832	-1.08157	0.133296	-0.0108119	0.2685	-0.14309	4.82e-49	ZBED5
2.42084	0.111901	2.38699	0.120324	0.0152613	0.118303	0.218361	2.72e-113	ANKRD6
4.0642	0.111943	4.51661	0.076219	0.0198499	0.04219	0.451014	0	AC008764.2
-0.662813	0.111972	-0.569814	0.174838	-0.00753559	0.440586	-0.02894	0.0030531	SOD2
0.83795	0.112042	1.0183	0.0530999	0.0124926	0.201058	0.220548	1.37e-115	NCOA2
1.00314	0.112118	1.11399	0.0804197	0.0124081	0.204123	-0.14592	5.95e-51	EMC9
0.596944	0.112189	0.716514	0.0564144	0.0256715	0.0085974	0.211567	2.59e-106	UBN1
1.04876	0.112367	1.07789	0.105121	0.0181783	0.0628109	-0.0164507	0.0922439	ARRDC1-AS1
-3.00944	0.112425	-3.01579	0.113248	-0.0162506	0.0962735	-0.250357	1.87e-149	LRRCC1
0.700562	0.112446	0.779194	0.0768806	0.0140168	0.151416	0.0291944	0.00280447	C1orf174
1.08049	0.112533	1.10078	0.106053	0.0197469	0.0432697	0.0868389	5.39e-19	TMEM251
1.04072	0.112613	1.23741	0.0599003	0.0183194	0.0607974	0.582352	0	FUT11
0.620131	0.112642	0.748795	0.0538376	0.0209165	0.0322878	0.0292829	0.00272244	HMG20B
0.276905	0.112693	0.416362	0.0170675	0.0234472	0.0163987	0.0390853	6.29e-05	GNB2
-0.353104	0.112717	-0.226033	0.312521	-0.00849599	0.384576	0.0571794	4.73e-09	SFPQ
2.11768	0.112741	2.26775	0.0838623	0.0262344	0.00724651	0.229758	1.52e-125	CPLANE2
4.22211	0.112796	4.55899	0.0894462	0.0305719	0.00175129	0.14128	7.64e-48	AL136295.2
-1.44751	0.112813	-1.2327	0.177057	-0.0102063	0.296236	-0.249977	5.43e-149	TRAV8-3
0.747807	0.112896	0.871152	0.0642514	0.0164273	0.0927068	0.240507	9.83e-138	AHCTF1
1.2221	0.112963	1.35586	0.0762393	0.0127937	0.190411	0.0922818	2.95e-21	UTP20
2.50221	0.113029	3.04435	0.0537375	0.0120923	0.215873	-0.250074	4.14e-149	CCDC24
-1.47963	0.113104	-1.39178	0.136657	-0.0161943	0.0974321	-0.277319	2.77e-184	CCDC126
-0.941521	0.113133	-0.815849	0.168236	-0.0167253	0.0869365	0.236845	1.64e-133	RAB22A
-11.5473	0.113164	-10.9847	0.123884	-0.0152096	0.119555	0.0274547	0.00495035	CAMSAP2
-1.95856	0.113192	-1.69869	0.164509	-0.0138981	0.154909	0.181228	4.77e-78	MINPP1
0.78957	0.113563	0.939119	0.0573936	0.0172983	0.076654	-0.225022	2.28e-120	GPR171
-1.20048	0.113609	-1.16582	0.12284	-0.0174129	0.0747212	-0.101668	1.78e-25	WDR89
-1.09687	0.113674	-1.01641	0.143429	-0.0105006	0.282524	0.000208997	0.982936	PRIM1
-1.44411	0.113833	-1.30694	0.152868	-0.0156837	0.108455	-0.0512215	1.56e-07	KANSL3
3.65087	0.113868	4.1244	0.0600802	0.0116146	0.234567	0.473432	0	AL512625.1
-2.65797	0.113935	-2.58588	0.129683	-0.0116015	0.235096	-0.186708	8.3e-83	DCBLD1
1.91664	0.114119	1.939	0.108923	0.0176628	0.0706447	0.467734	0	ACVR1B
-14.7394	0.114134	-15.7741	0.128391	-0.0158658	0.104417	-0.494315	0	BX284668.6
1.65136	0.114263	1.6445	0.111579	0.0184833	0.0585256	-0.120268	4.69e-35	TRAK1
-0.868153	0.114332	-0.83231	0.133722	-0.0123132	0.207604	-0.219443	2e-114	RBM48
-1.78573	0.114377	-1.59692	0.150921	-0.0129461	0.185183	0.288618	4.12e-200	CEP83
-3.50032	0.114445	-2.94843	0.173618	-0.00723951	0.458753	0.000763492	0.93772	NQO1
3.79397	0.114527	4.58934	0.0691644	0.0276208	0.00469492	-0.295542	3.52e-210	ZNF541
-0.994453	0.114557	-0.920544	0.146619	-0.0159244	0.103141	-0.358072	1.81684363484662e-314	AC013264.1
0.74126	0.114577	0.815984	0.0834979	0.0155755	0.110914	-0.347926	7.65e-296	TASP1
2.97898	0.114586	2.767	0.135102	0.0170056	0.0817742	0.115902	1.16e-32	AC245297.2
1.64762	0.114639	1.90148	0.0650325	0.0159143	0.10336	0.145379	1.39e-50	PDLIM7
0.588894	0.114682	0.755478	0.0425737	0.0197576	0.0431563	0.0174872	0.0734887	DCTN1
1.26758	0.11473	1.39555	0.0810705	0.0134906	0.167372	-0.126682	9.78e-39	ZNF45
-0.410704	0.114739	-0.267431	0.303423	-0.0107573	0.270927	0.051271	1.52e-07	FAM49B
-3.44914	0.114742	-3.50645	0.109738	-0.017968	0.0659155	-0.465788	0	FUT8-AS1
0.307815	0.114875	0.349198	0.0741321	0.0147773	0.130433	-0.0275299	0.00483321	ICAM2
-0.88037	0.11506	-0.720481	0.194351	-0.0111984	0.25176	-0.0841276	6.41e-18	RBM5
2.59281	0.115079	2.47995	0.130869	0.0150065	0.124575	0.101767	1.6e-25	HOMER3
-0.926454	0.115122	-0.76742	0.190814	-0.0116203	0.234337	-0.102719	5.64e-26	SCAF1
-6.01003	0.115124	-5.70785	0.126716	-0.0135829	0.164487	0.0333623	0.000637226	CXorf21
1.19101	0.115199	1.33318	0.0753433	0.0167329	0.0867917	-0.118698	3.49e-34	CEP89
0.925123	0.115298	0.996355	0.0894362	0.0140913	0.149253	0.51257	0	MDP1
0.274843	0.115305	0.33361	0.0570023	0.0137924	0.158074	-0.00994905	0.308577	ZFP36L1
-2.37473	0.115323	-2.4482	0.108436	-0.0165053	0.0911688	-0.303101	1.7e-221	RLN2
0.51945	0.115337	0.543815	0.101624	0.0141716	0.146949	-0.26659	6.19e-170	DYNLT3
-0.884475	0.115361	-0.773069	0.170639	-0.0177158	0.0698035	-0.18306	1.27e-79	TRG-AS1
0.400398	0.115513	0.470445	0.0650336	0.0178691	0.0674185	0.114307	8.26e-32	RNF126
3.49278	0.11552	3.43091	0.106066	0.0206984	0.0341325	-0.246589	6.59e-145	AC021224.1
0.558989	0.115536	0.615069	0.0824173	0.0184609	0.0588312	0.235351	8.27e-132	TAF10
1.36934	0.115554	1.8457	0.0335896	0.0222697	0.0226454	-0.00919154	0.346867	GPR68
2.98403	0.11564	3.21277	0.0849818	0.0172218	0.0779662	-0.126146	2.02e-38	USP31
-1.30775	0.115688	-1.21322	0.143378	-0.0123625	0.205791	0.449731	0	MUL1
2.71853	0.115725	2.75554	0.106308	0.0079642	0.415032	0.0153594	0.115955	IL17RC
-0.46645	0.115726	-0.410171	0.166493	-0.0153899	0.115234	-0.18101	7.33e-78	UBAC2
-3.5569	0.115786	-3.45689	0.123422	-0.0146644	0.133397	-0.318198	3.95e-245	AC233976.1
0.632268	0.115793	0.742378	0.0695409	0.0172159	0.0780675	-0.03704	0.000149453	TGIF1
-5.12516	0.115991	-5.03382	0.115408	-0.0163369	0.0945184	-0.465106	0	ADAMTSL5
-0.95749	0.116109	-0.724934	0.231127	-0.0130814	0.180633	-0.179169	2.68e-76	UHRF2
-0.684801	0.116361	-0.60911	0.162236	-0.0186394	0.0564268	-0.211705	1.88e-106	THUMPD3-AS1
-0.653452	0.116414	-0.675968	0.104596	-0.0123733	0.205394	-0.0106292	0.276673	SMIM27
0.719372	0.116494	0.870826	0.059017	0.0192442	0.0488801	-0.0463879	2.04e-06	MAF
-0.90803	0.116589	-0.786482	0.173264	-0.0134035	0.170132	-0.350738	6.19e-301	TBRG4
3.35335	0.11663	3.33936	0.0912643	0.0152882	0.117656	0.0582119	2.48e-09	CPNE5
0.685288	0.116703	0.761484	0.0829596	0.0159361	0.10289	-0.0670572	6.4e-12	HDHD3
-4.72587	0.116705	-4.75688	0.114406	-0.0130585	0.181397	0.056237	8.42e-09	DTWD2
0.737275	0.116745	0.81674	0.0800512	0.0116688	0.232389	0.109472	2.68e-29	POM121C
1.24466	0.116762	1.42621	0.0728241	0.0160916	0.0995733	0.296255	3.12e-211	SERTAD1
1.45958	0.116774	1.82548	0.046323	0.0154325	0.114232	-0.110115	1.26e-29	F5
-3.12098	0.116791	-3.05492	0.122736	-0.0162883	0.0955023	-0.160086	4.35e-61	AC246785.3
2.07253	0.116792	2.2111	0.0913012	0.0123247	0.207178	-0.504435	0	ARHGAP19
0.455492	0.116851	0.633871	0.0299693	0.0187083	0.0555203	-0.274473	2.05e-180	NFATC2
-1.02897	0.116852	-0.772956	0.232559	-0.0108367	0.267402	-0.200128	4.19e-95	NUP133
-0.212303	0.116931	0.00501472	0.971569	0.000806347	0.934232	-0.00754437	0.440054	CNN2
0.754314	0.117022	0.831217	0.0852294	0.0169234	0.0832616	0.16955	2.09e-68	ID2
0.146432	0.11713	0.224004	0.018439	0.0208241	0.0330584	0.0167445	0.0865734	IFITM1
-1.62558	0.1177	-1.5246	0.143757	-0.0156567	0.109065	0.170372	4.61e-69	NUFIP1
0.539791	0.11783	0.657724	0.0580374	0.0198711	0.0419706	-0.155371	1.32e-57	HTATIP2
-0.765997	0.117972	-0.648945	0.180893	-0.0127456	0.192086	-0.230623	1.68e-126	ME2
-0.427928	0.118068	-0.306323	0.265207	-0.0103614	0.288956	-0.0648108	3.14e-11	ITGA4
5.21207	0.118109	4.21731	0.153055	0.0120364	0.218004	0.13662	7.97e-45	NUDT4B
-0.493281	0.11812	-0.386263	0.226382	-0.0135431	0.165727	0.0607936	4.74e-10	TMEM179B
-2.4515	0.118232	-2.07521	0.171936	-0.00983964	0.313928	-0.227112	1.22e-122	TBC1D31
-2.9922	0.118238	-2.80674	0.133794	-0.0174217	0.0745749	0.559786	0	CLN8
1.22674	0.1184	1.46682	0.0591513	0.0199555	0.0411064	0.176277	7.07e-74	NOM1
-1.27342	0.11842	-1.24138	0.126509	-0.0120407	0.217841	-0.224734	4.66e-120	TJAP1
0.993561	0.118425	1.43988	0.0255636	0.0227948	0.0196415	0.0944047	3.56e-22	PTTG1
-1.1611	0.118453	-0.990538	0.177795	-0.0115159	0.238564	-0.223024	3.2e-118	PCNX4
-0.72384	0.118481	-0.618128	0.181399	-0.0107334	0.271993	0.307692	1.55e-228	ECI2
-190.665	0.118488	-188.746	0.149902	-0.0058954	0.546282	0.419653	0	COL11A2
0.473286	0.118515	0.573237	0.0585629	0.0184734	0.0586602	-0.224107	2.2e-119	BAG6
0.0875936	0.118567	0.015061	0.796901	0.00336783	0.730346	0.013499	0.167109	RPL26
0.825616	0.118613	0.950631	0.0718909	0.0136484	0.162461	0.142244	1.76e-48	CDC16
0.168124	0.118619	0.136251	0.201931	0.0118566	0.22496	0.0054948	0.573882	SNRPD2
-1.44945	0.118689	-1.25479	0.174689	-0.012252	0.20987	-0.353543	4.55e-306	GTF3C3
-0.785104	0.118691	-0.804304	0.110692	-0.0115714	0.236311	-0.242897	1.58e-140	SDHAF3
0.292481	0.118692	0.308883	0.0994363	0.0161936	0.0974464	0.0487803	5.88e-07	LSM7
-0.924437	0.118717	-0.824064	0.161974	-0.0131634	0.177914	0.2177	1.33e-112	POM121
2.42362	0.11872	2.53806	0.103554	0.0118823	0.223953	0.0790802	5.24e-16	KCTD11
-1.16917	0.118783	-0.977499	0.18761	-0.0109325	0.263197	-0.00724111	0.458654	BMT2
0.523507	0.118884	0.579569	0.0853679	0.0181152	0.0637302	-0.0853375	2.14e-18	KAT8
-209.229	0.118996	-215.719	0.131596	-0.00665742	0.495664	0.454881	0	AC016888.1
-1.00581	0.119065	-0.899672	0.161865	-0.0139741	0.152664	-0.383563	0	ZFP14
0.585714	0.119115	0.706161	0.0607914	0.0147483	0.13119	0.0393642	5.58e-05	SMIM29
-1.86548	0.119186	-1.61263	0.178677	-0.0132977	0.17353	-0.0804606	1.61e-16	TMEM62
4.8229	0.119278	4.25486	0.139954	0.0179585	0.0660592	0.382933	0	AL022328.2
1.05734	0.11953	1.06562	0.1123	0.0139532	0.153279	0.0775633	1.87e-15	SLC9B2
0.403334	0.119571	0.523524	0.0418045	0.0203938	0.0368587	0.113277	2.89e-31	DNAJA1
-5.2707	0.119582	-5.4576	0.115076	-0.0142515	0.144681	-0.0931013	1.31e-21	U2AF1
0.57721	0.119798	0.70856	0.0558602	0.0171223	0.0797006	-0.175132	6.26e-73	MEI1
-0.929736	0.119869	-0.754338	0.209194	-0.0161538	0.0982729	-0.0909062	1.13e-20	EZH1
-1.62293	0.119943	-1.66362	0.11515	-0.0141159	0.148544	0.435591	0	HDHD2
1.76122	0.119945	1.84323	0.105775	0.0131098	0.179688	0.0899656	2.81e-20	SMIM1
0.561136	0.119948	0.665334	0.0654722	0.0244592	0.0122962	-0.0522965	8.52e-08	CCNK
0.615683	0.120028	0.698537	0.0776116	0.0170331	0.0812811	-0.0555838	1.25e-08	TFG
-1.52271	0.120093	-0.984764	0.320176	-0.00699593	0.474008	-0.00227778	0.815677	TOX
0.723835	0.120117	0.786055	0.0900515	0.0173209	0.0762685	0.333912	3.12e-271	ZNF830
0.329774	0.120205	0.300194	0.155605	0.00934026	0.339121	-0.0656423	1.75e-11	HADHA
1.53512	0.120363	1.45128	0.139773	0.0183597	0.0602316	0.349915	1.94e-299	ZC3H10
0.42094	0.120368	0.500873	0.0661118	0.0199881	0.0407776	0.156409	2.31e-58	CMTM7
3.71238	0.120384	3.9698	0.0895956	0.0209087	0.0323518	-0.426173	0	USP27X-AS1
-0.709911	0.120476	-0.66872	0.143254	-0.0151095	0.122009	0.180946	8.31e-78	RTCB
-1.43867	0.120562	-1.33689	0.149333	-0.0123379	0.206692	0.211175	6.44e-106	ZNF200
0.605408	0.12071	0.517998	0.18216	0.0110262	0.259128	-0.221292	2.23e-116	TXK
-2.01163	0.12075	-1.77397	0.164261	-0.0105032	0.282406	0.167156	1.63e-66	ZNF212
-2.26214	0.120789	-2.19382	0.137346	-0.0164162	0.0929287	-0.0778504	1.47e-15	TRIM39
-0.823315	0.12079	-0.719835	0.174404	-0.0114995	0.239236	-0.198242	2.55e-93	ZNF770
3.67299	0.120798	4.1451	0.0854111	0.0177116	0.0698699	0.197377	1.65e-92	AL391834.2
0.665236	0.120898	0.714717	0.0958748	0.0135186	0.166495	0.310967	1.23e-233	AK6
0.41081	0.120949	0.546561	0.037597	0.0196813	0.0439693	0.00325114	0.739344	ATP6V0B
-1.3495	0.121027	-1.37366	0.119462	-0.0161101	0.0991852	0.496317	0	TMEM191C
-170.508	0.121043	-165.824	0.141364	-0.00644564	0.509476	0.458794	0	AC010260.1
2.93257	0.121045	2.6574	0.145121	0.0085868	0.379515	-0.590485	0	ITSN1
-0.604562	0.121059	-0.551403	0.155622	-0.0159442	0.102715	0.0826382	2.42e-17	NOB1
-1.19802	0.121197	-1.00976	0.185739	-0.011346	0.245566	-0.133342	9.16e-43	FASTKD2
-1.77916	0.121206	-1.66529	0.144494	-0.0136849	0.161341	-0.172015	2.2e-70	TCEANC2
1.18717	0.121211	1.51916	0.0465263	0.0237502	0.0150598	0.0661741	1.2e-11	SH3TC1
-3.021	0.121219	-2.79225	0.151014	-0.0151427	0.12119	0.369229	0	ADAT3
1.32752	0.121363	1.62294	0.0559498	0.0212953	0.0292866	0.512101	0	FUT7
-0.553412	0.121434	-0.447679	0.209354	-0.0101333	0.299703	-0.139159	1.86e-46	DENR
-0.431638	0.121448	-0.302802	0.277755	-0.0120141	0.218858	0.0216443	0.0267365	HSPA5
0.391405	0.121504	0.617794	0.015787	0.0237811	0.0149287	0.160453	2.31e-61	TLN1
1.88453	0.121507	2.09919	0.0787525	0.0195677	0.0452039	0.0842695	5.64e-18	FBXL18
-1.09307	0.121537	-0.997791	0.156206	-0.0133988	0.170282	-0.107224	3.61e-28	NSUN6
-0.552525	0.121538	-0.500525	0.159028	-0.0172331	0.0777701	-0.281646	2.94e-190	DENND1C
0.980267	0.121597	1.15968	0.066985	0.0175359	0.0726918	-0.243333	4.83e-141	CLEC16A
-2.06896	0.121611	-1.99149	0.133553	-0.011372	0.244485	-0.0315254	0.00125045	PRRT3
-2.80307	0.121703	-2.72909	0.12887	-0.0138401	0.156638	-0.369101	0	AARSD1
0.948929	0.121898	1.11188	0.0717651	0.0191444	0.0500632	0.157804	2.18e-59	RAB11FIP4
-2.20437	0.121994	-2.21411	0.127719	-0.0148984	0.127313	-0.534948	0	KYAT1
-0.925447	0.121997	-0.786976	0.185965	-0.00952039	0.329888	-0.380809	0	KHDC4
0.554389	0.121999	0.657196	0.0660252	0.0175782	0.0720041	0.147249	7.34e-52	GARS
-1.76912	0.122003	-1.62654	0.156055	-0.0096324	0.324229	-0.557181	0	ETAA1
-0.753785	0.122152	-0.697059	0.150012	-0.0138738	0.155632	-0.195521	8.86e-91	IPO5
0.381564	0.122227	0.449018	0.0705323	0.0157601	0.106746	0.065714	1.67e-11	SMAP2
2.41535	0.122312	2.43871	0.113939	0.0234829	0.0162357	-0.369287	0	AC068888.1
0.917515	0.122334	0.942573	0.110814	0.0141999	0.146143	0.0924089	2.61e-21	PNO1
0.953164	0.122355	1.01346	0.101591	0.0223816	0.0219738	0.0732443	6.1e-14	TOR1B
0.580992	0.122472	0.651654	0.0822077	0.0202609	0.0381054	-0.00350194	0.720051	MAPKAPK3
-0.788176	0.12263	-0.663256	0.196856	-0.0153157	0.116998	-0.24727	1.01e-145	RPS6KA5
-3.12728	0.122678	-2.91398	0.139511	-0.015884	0.10402	0.233993	2.84e-130	CENPBD1
-172.126	0.122755	-161.459	0.1518	-0.00649966	0.505934	0.33036	3.39e-265	C1orf194
-2.32455	0.12278	-1.74326	0.226708	-0.0141108	0.14869	0.227375	6.33e-123	EZH2
0.475625	0.122842	0.631999	0.0389117	0.0229478	0.0188346	0.154265	8.36e-57	PNP
-1.53496	0.122981	-1.46577	0.139914	-0.0136681	0.161854	-0.192061	1.33e-87	KTI12
-0.079833	0.122982	-0.18678	0.000688404	-0.0280567	0.00408025	-0.0102184	0.295665	RPL22
0.555179	0.122995	0.634385	0.0762833	0.0113421	0.245728	0.0383595	8.6e-05	SMIM12
-1.12024	0.123007	-1.11816	0.125299	-0.0181086	0.0638267	-0.410566	0	ARHGEF9
-0.745744	0.12302	-0.63458	0.184181	-0.0134705	0.168007	0.184141	1.47e-80	JAML
-0.509918	0.12303	-0.400644	0.228105	-0.0138433	0.156542	-0.0994727	1.88e-24	KCNA3
2.36374	0.123151	2.89113	0.0536737	0.00911485	0.350906	-0.124436	2e-37	AC048341.1
-0.794943	0.12331	-0.580484	0.26179	-0.0123404	0.206603	-0.170794	2.12e-69	PCNX1
1.51029	0.123354	2.23499	0.0184176	0.0266961	0.0062843	0.301101	1.81e-218	MYOM2
[truncated: 12,771 more rows]

## Sheet: TCF7
NEBULA adjusting for covariates		NEBULA without covariates		Pearson correlation		Spearman correlation
logFC	P	logFC	P	coefficient	p	coefficient	p	Gene
-0.601177	5.38e-177	-0.638196	4.5e-186	-0.255704	4.88e-156	-0.28015	3.51e-188	S100A4
-0.32773	3.13e-87	-0.360023	1.14e-93	-0.183563	4.67e-80	-0.197059	3.28e-92	IL32
0.689933	1.91e-87	0.701234	1.07e-89	0.196194	2.1e-91	0.190591	2.85e-86	CCR7
0.376679	2.83e-91	0.388107	3.8e-92	0.186045	3.19e-82	0.178266	1.54e-75	FYB1
0.589043	1.1e-69	0.598646	1.51e-70	0.179024	3.55e-76	0.17788	3.25e-75	SELL
-0.240429	3.43e-66	-0.261677	4.04e-67	-0.152347	1.98e-55	-0.173273	2.09e-71	SH3BGRL3
-0.447659	1.42e-69	-0.478024	1.39e-72	-0.161955	1.69e-62	-0.166735	3.49e-66	CLIC1
-0.100259	1.73e-65	-0.116198	8.62e-60	-0.144522	5.28e-50	-0.162991	2.75e-63	B2M
-0.342053	1.01e-56	-0.380981	2.99e-63	-0.143238	3.84e-49	-0.161383	4.59e-62	S100A10
-0.351077	1.05e-75	-0.380614	1.27e-81	-0.160757	1.36e-61	-0.159149	2.18e-60	S100A6
0.219856	1.66e-65	0.219654	2.81e-64	0.155172	1.84e-57	0.153918	1.49e-56	SARAF
0.485234	1.35e-62	0.508897	1.01e-67	0.166071	1.15e-65	0.152672	1.16e-55	LEF1
0.41568	4.88e-51	0.428694	7.45e-54	0.139759	7.59e-47	0.148548	9.29e-53	CD27
0.779887	9.98e-55	0.810202	6.75e-58	0.153943	1.43e-56	0.141919	2.9e-48	PASK
-0.196437	0.739328	-0.245696	0.671893	-0.00656248	0.50183	-0.13748	2.25e-45	TRAV8-5
0.225422	0.651764	0.297646	0.537261	0.000390787	0.968099	-0.136525	9.15e-45	MIF-AS1
0.485528	0.438277	0.409466	0.505555	0.0128367	0.188926	0.132332	3.86e-42	TRBV13
0.00339536	0.993602	-0.0520859	0.904794	-0.00364247	0.709318	-0.131307	1.64e-41	MAP3K21
-0.295483	4.24e-45	-0.321943	1.04e-49	-0.131198	1.91e-41	-0.130525	4.91e-41	S100A11
-0.00990204	0.986439	-0.041669	0.946512	-0.000606334	0.950521	0.127791	2.16e-39	GLB1L2
-0.327525	0.507705	-0.448431	0.382266	-0.00749502	0.44305	-0.125811	3.17e-38	ADPRH
-0.915932	0.371476	-1.00953	0.335276	-0.00418729	0.668265	0.125678	3.8e-38	AL391056.1
-1.32966	0.0953387	-1.67227	0.0485166	-0.0199544	0.0411183	-0.125345	5.94e-38	HCN3
0.241691	0.741549	0.140989	0.857891	0.00215242	0.825654	0.125253	6.72e-38	AC091180.2
0.520319	0.436868	0.52121	0.501132	0.0102433	0.294486	-0.124222	2.66e-37	PLXNA2
0.546619	0.0827912	0.602895	0.0607192	0.038688	7.47e-05	-0.123983	3.65e-37	ADAMTS17
-0.0761754	0.899042	-0.119998	0.839939	4.79e-05	0.996087	0.123796	4.68e-37	AC009185.1
-0.221313	0.451918	-0.218239	0.460193	-0.00549171	0.574098	-0.123414	7.76e-37	C3orf62
-1.57532	7.7e-52	-1.64962	2.68e-55	-0.127609	2.77e-39	-0.122027	4.8e-36	LGALS3
-0.598413	0.507219	-0.515114	0.54385	-0.00464354	0.634628	0.121834	6.17e-36	AC124068.2
0.102111	0.637788	0.0647768	0.772083	0.00250156	0.797943	0.121556	8.86e-36	HLA-G
-0.211834	0.303056	-0.22788	0.265265	-0.0109706	0.261535	0.121271	1.28e-35	TMED7
0.0617851	2.33e-27	0.0694485	4.84e-25	0.0947092	2.62e-22	0.121083	1.64e-35	RPL37
-1.22503	0.342199	-1.43914	0.269556	-0.0138894	0.155167	-0.120912	2.04e-35	DOCK5
-0.0928934	0.844659	-0.130246	0.782851	-0.00592553	0.544233	-0.120519	3.39e-35	AC003681.1
0.700277	0.123945	0.793344	0.0882329	0.013666	0.161918	-0.1203	4.5e-35	PHEX
0.543459	0.141977	0.574327	0.11597	0.0106427	0.276064	0.120152	5.44e-35	AC092910.3
0.0151295	0.971368	0.00927241	0.982718	-9.36e-06	0.999236	-0.120093	5.87e-35	CCDC30
0.756364	0.0803343	0.765017	0.0669413	0.0162341	0.0966104	-0.119914	7.38e-35	EFNA1
-1.36956	6.51e-20	-1.36738	1.99e-20	-0.0804948	1.57e-16	-0.119696	9.76e-35	TMEM273
0.425775	0.0869165	0.423246	0.0868317	0.0177262	0.0696399	-0.119324	1.57e-34	GSTCD
-0.844282	4.19e-43	-0.960507	1.2e-51	-0.12847	8.5e-40	-0.119063	2.19e-34	LGALS1
0.0677175	0.872464	0.0387404	0.928053	0.00245142	0.801907	-0.118457	4.73e-34	DDX11-AS1
0.200217	0.580901	0.201412	0.575981	0.00762198	0.435364	0.118456	4.74e-34	AC006942.1
-0.831335	0.645809	-1.10564	0.5248	-0.00820579	0.401023	-0.118079	7.63e-34	ARSJ
0.508575	0.169659	0.512104	0.177846	0.0197272	0.0434794	-0.117439	1.71e-33	TVP23C
-0.27722	0.00693686	-0.274451	0.00807379	-0.0257856	0.00830685	-0.117208	2.28e-33	PTPN9
1.07544	0.243976	0.954152	0.29911	0.0118893	0.223682	-0.11713	2.51e-33	GCSAML
0.0472662	0.873253	0.0620921	0.833915	0.00850062	0.384317	0.116692	4.35e-33	FAM161B
-0.147385	0.610993	-0.116433	0.681962	-0.00506083	0.604508	-0.116347	6.68e-33	EPB41L2
0.0727055	0.846187	0.0648832	0.86691	-0.000897078	0.926851	-0.116211	7.92e-33	S100Z
0.658261	0.427049	0.675065	0.409608	0.00741137	0.448157	-0.11601	1.02e-32	AC114730.1
-0.277892	0.210425	-0.46459	0.0504186	-0.0199294	0.0413724	-0.115856	1.23e-32	F2R
0.583958	0.530592	0.599889	0.527626	0.00824563	0.39874	0.115751	1.4e-32	AL034417.3
-2.19523	0.245179	-2.73943	0.16267	-0.0115478	0.237268	0.115569	1.75e-32	AC090198.1
0.315145	0.414375	0.310701	0.423555	0.00776684	0.426688	-0.115485	1.95e-32	CXADR
-1.38659	0.28247	-1.34734	0.293063	-0.0119506	0.221302	-0.114738	4.88e-32	AL022322.2
1.33331	0.0621411	1.27154	0.0605796	0.0199195	0.0414738	0.114677	5.26e-32	CLIC6
0.0895713	0.842094	0.12277	0.775058	0.00183513	0.851027	-0.114423	7.18e-32	TBC1D16
-0.258026	0.0453689	-0.263376	0.0427365	-0.0189617	0.0522923	-0.114053	1.13e-31	ABCC10
-2.63745	0.0106533	-2.36476	0.0150276	-0.022341	0.0222154	-0.113899	1.36e-31	GOLIM4
0.35588	0.395198	0.371652	0.381205	0.00512583	0.599874	-0.113869	1.41e-31	LINC00894
0.277987	0.736747	0.31471	0.71415	0.00500532	0.608477	0.113745	1.64e-31	AC009021.1
-0.70471	0.0078697	-0.685579	0.00947097	-0.0249991	0.0105029	-0.113608	1.94e-31	ROPN1L
0.494328	0.333309	0.457984	0.371866	0.00849417	0.384677	-0.113529	2.13e-31	SGK494
0.419085	0.0977739	0.428932	0.0847036	0.0182145	0.062289	0.113446	2.36e-31	TCEAL9
-0.618608	0.632245	-0.928174	0.524755	-0.00590668	0.545514	0.113391	2.52e-31	POU3F1
0.835193	0.0628331	0.8206	0.056869	0.0150795	0.122751	-0.113181	3.25e-31	AP000442.2
0.37679	0.0209109	0.385292	0.0193676	0.0260602	0.00764269	-0.113154	3.36e-31	CKMT2-AS1
-1.09812	0.194429	-1.03762	0.213626	-0.0128325	0.189071	-0.113032	3.89e-31	AC093690.1
-0.203755	0.238908	-0.21218	0.222953	-0.0150752	0.122858	-0.112971	4.19e-31	ZMYM6
0.624984	0.10009	0.617765	0.107027	0.0158485	0.104794	-0.112733	5.58e-31	PC
-0.720232	1.27e-23	-0.808473	3.16e-27	-0.0877113	2.39e-19	-0.112307	9.32e-31	ACTN4
0.210701	0.159119	0.215317	0.159233	0.0112138	0.251112	-0.112271	9.72e-31	DENND1A
-0.234929	1.26e-30	-0.255892	4.86e-34	-0.108739	6.29e-29	-0.112263	9.82e-31	CYBA
0.170131	0.630682	0.151673	0.671509	-0.00317144	0.745509	-0.11214	1.14e-30	DDR1
0.160707	0.862505	0.223989	0.798952	0.00846452	0.386339	-0.112117	1.17e-30	AL139022.1
-0.930805	0.385033	-1.04556	0.342761	-0.0102139	0.295878	-0.111913	1.49e-30	MTCP1
-0.31289	0.778723	-0.346108	0.757621	-0.00468964	0.63127	-0.111885	1.54e-30	AC095055.1
0.0521709	0.69466	0.0562169	0.674472	-0.0041054	0.674377	-0.111601	2.17e-30	TOP3B
-0.590552	0.63402	-0.83031	0.530001	-0.00452818	0.643065	0.111589	2.2e-30	SPIN2A
-0.0793052	0.662465	-0.117833	0.525328	-0.0116311	0.233903	-0.111321	3.02e-30	SPON2
0.0780629	0.525743	0.0899	0.461773	0.000231872	0.981068	-0.111239	3.34e-30	SLC9B2
-0.751965	0.488265	-0.743915	0.484428	-0.0022092	0.821131	-0.11119	3.53e-30	AR
0.259975	0.792074	0.254962	0.806858	0.00131003	0.893348	0.111145	3.73e-30	AL022313.2
0.0652087	2.24e-33	0.0724289	4.2e-24	0.093426	9.5e-22	0.110934	4.79e-30	RPS8
-0.169294	0.374924	-0.176548	0.357463	0.000378551	0.969097	-0.110935	4.79e-30	ZNF646
0.0991024	0.648674	0.122637	0.569059	0.00156214	0.872983	-0.110916	4.89e-30	TOLLIP-AS1
0.0770688	0.646969	0.0581274	0.728057	0.003474	0.722192	-0.110806	5.57e-30	KRTCAP3
-0.091788	0.636051	-0.0779849	0.686845	-0.00248091	0.799575	-0.110793	5.66e-30	SEMA4F
0.280137	0.291735	0.260512	0.318784	0.0194348	0.0466846	0.110463	8.36e-30	RAB34
-0.137816	0.342116	-0.147985	0.307437	-0.00220998	0.821069	0.110458	8.41e-30	DUSP14
-0.103826	0.855294	-0.208462	0.731689	-0.00368435	0.70613	0.110349	9.56e-30	RDM1
-1.24467	2.36e-35	-1.34424	1.2e-39	-0.112613	6.45e-31	-0.110251	1.07e-29	HOPX
0.119924	0.817334	0.117191	0.825087	0.00223357	0.819192	0.110231	1.1e-29	PLK1
-0.183201	0.447515	-0.228512	0.34739	-0.00787198	0.420455	-0.110184	1.16e-29	AC090517.4
-0.0132225	0.921023	-0.0153739	0.909351	-0.00907	0.353281	-0.110146	1.22e-29	SUFU
0.252286	0.603213	0.304264	0.521157	0.00759478	0.437004	-0.109803	1.82e-29	BHLHB9
-0.00219825	0.98915	0.000824208	0.99597	-0.00773229	0.428748	-0.109775	1.88e-29	DHX35
0.565808	1.24e-17	0.594167	1.09e-18	0.0894059	4.81e-20	0.109717	2.01e-29	ID3
-2.58452	0.125936	-2.68739	0.11108	-0.0177616	0.0690851	-0.10969	2.07e-29	MTMR7
0.155911	0.456299	0.144289	0.491	0.00370607	0.704479	-0.109578	2.36e-29	PMF1
0.202184	0.311422	0.225476	0.259185	0.00242529	0.803976	-0.109573	2.38e-29	DDX19B
0.314879	0.122031	0.29529	0.152786	0.00619192	0.526284	-0.109556	2.43e-29	ZNF441
-0.0368969	0.726178	-0.0402178	0.705108	-0.00401257	0.681331	-0.10949	2.62e-29	MCCC1
0.368361	1.11e-38	0.371903	5.19e-39	0.110692	6.38e-30	0.109304	3.26e-29	FCMR
-0.145291	0.456017	-0.144955	0.4621	-0.00904604	0.354554	-0.108959	4.87e-29	ABCC4
0.0965602	0.491033	0.0984772	0.48216	-0.00254762	0.794305	-0.108814	5.77e-29	DCTN6
0.158204	0.494988	0.188914	0.408896	0.010076	0.302445	-0.108666	6.85e-29	GSTZ1
-0.201714	0.140099	-0.196591	0.150386	-0.00800004	0.412936	0.10845	8.8e-29	TMEM251
0.760262	0.0273725	0.792953	0.0218786	0.0235799	0.0158	-0.108447	8.83e-29	CFAP70
0.0178471	0.987703	-0.0073473	0.995239	0.00339332	0.728385	0.10841	9.22e-29	GRIA3
0.758042	0.127197	0.84314	0.115029	0.0197689	0.0430375	-0.10801	1.46e-28	CSNK2A3
0.238604	0.225088	0.220854	0.26697	0.0125674	0.198375	0.107964	1.54e-28	KRBA1
-0.315031	0.797722	-0.221116	0.849769	-0.00399955	0.682308	-0.107899	1.66e-28	AC145343.1
1.04042	0.0214452	1.06002	0.0199065	0.0286261	0.00338744	-0.107814	1.83e-28	2021-09-04
0.0534239	4.46e-29	0.0579853	2.51e-24	0.094374	3.67e-22	0.107743	1.99e-28	RPS15A
0.0446911	0.903558	0.0402911	0.913524	-0.00213075	0.827381	-0.107735	2.01e-28	SYNC
0.0565307	0.755117	0.0654756	0.717551	0.00840642	0.389607	-0.107641	2.24e-28	FAM169A
0.0886959	0.711327	0.04167	0.862364	-9.42e-06	0.999231	-0.107549	2.49e-28	CCDC163
-0.0754757	0.770224	-0.108832	0.677247	-0.00465662	0.633674	-0.10752	2.57e-28	ABL1
-1.40973	0.00876453	-1.4608	0.00665752	-0.0251146	0.0101511	0.107438	2.83e-28	C7orf25
-0.0607778	0.748188	-0.0759358	0.690444	-0.00895316	0.359517	-0.107333	3.19e-28	WDR27
0.488163	0.6241	1.02049	0.369502	0.0155374	0.111791	0.107315	3.26e-28	LINC01132
-3.04671	0.082715	-2.80047	0.0889211	-0.0135046	0.166932	0.107194	3.74e-28	CEND1
-0.562739	0.0198744	-0.495595	0.0379942	-0.0214374	0.0282242	-0.107056	4.38e-28	ETV2
-3.90347	0.0927875	-3.15798	0.1299	-0.0145312	0.136962	0.107003	4.65e-28	AL162741.1
0.788212	0.237554	0.716154	0.28771	0.0101978	0.296637	0.106951	4.94e-28	AC009133.4
0.141337	0.874886	0.0684712	0.940289	0.00357551	0.714426	0.106918	5.13e-28	KLKB1
-0.0224415	0.927865	-0.0104502	0.966296	-0.00150874	0.877291	-0.106883	5.34e-28	MCF2L2
-0.150008	0.629218	-0.12674	0.686322	-0.00538151	0.581806	-0.106869	5.42e-28	YOD1
0.978759	0.095765	1.03475	0.0773709	0.00944367	0.3338	-0.106782	5.99e-28	AC010894.4
0.336087	0.328126	0.27289	0.406229	0.0150109	0.124464	0.10673	6.35e-28	TRBV5-6
-0.595717	6.51e-15	-0.580301	1.97e-14	-0.0641544	4.95e-11	-0.106714	6.47e-28	CCR6
0.244039	0.1344	0.267918	0.0943874	0.0146759	0.133094	0.106699	6.59e-28	GPR15
-0.401762	3.88e-06	-0.420087	1.83e-06	-0.0403296	3.64e-05	-0.106678	6.74e-28	MAF
0.448569	0.370599	0.485174	0.340538	0.00631337	0.518203	-0.106672	6.78e-28	TM4SF19-AS1
-0.608618	0.541758	-0.606637	0.545426	-0.00967304	0.322192	-0.106593	7.43e-28	CYP46A1
-0.172923	0.116649	-0.193907	0.0841187	-0.0143424	0.142138	-0.106558	7.73e-28	AC073332.1
-0.295906	0.702971	-0.190842	0.800447	0.00144755	0.88223	0.106494	8.31e-28	EPHB3
1.04722	0.0202642	1.05579	0.0152509	0.0287805	0.00321897	0.106472	8.52e-28	AC012636.1
-0.488322	3e-05	-0.50981	1.62e-05	-0.041492	2.16e-05	-0.106381	9.45e-28	RAB11FIP1
-0.117276	0.808527	-0.12699	0.7966	0.00157715	0.871774	0.106294	1.04e-27	AC025171.5
0.497907	0.106458	0.5185	0.108742	0.0213182	0.0291129	0.106168	1.2e-27	CBX8
0.590126	0.027137	0.632257	0.02345	0.0227565	0.019848	0.105651	2.16e-27	CD200
-6.5067	0.0521518	-7.32187	0.0353778	-0.0181665	0.0629825	0.105635	2.2e-27	IGLV3-25
-0.160828	0.307383	-0.155094	0.31744	-0.0125857	0.197719	-0.10558	2.34e-27	C1orf54
0.222634	0.368263	0.221046	0.368584	0.0155029	0.112589	-0.105572	2.36e-27	C17orf51
-0.305974	0.0703393	-0.316256	0.0633172	-0.0130459	0.181818	0.105474	2.64e-27	ZNF691
-1.00927	0.245515	-1.0888	0.216521	-0.010481	0.283423	0.10544	2.74e-27	SEMA4G
-0.701108	0.610494	-0.916688	0.527735	0.0062092	0.525131	0.105398	2.87e-27	LINC02249
0.0504806	2.45e-23	0.0561068	2.16e-19	0.0874593	3.03e-19	0.105394	2.89e-27	RPL39
-0.512617	0.538984	-0.471313	0.562729	-0.00696846	0.475746	-0.105367	2.98e-27	UPK2
0.0430062	0.839703	0.0375013	0.861958	-0.00443602	0.64984	-0.105202	3.58e-27	FAM20B
0.135593	0.902064	0.176303	0.878046	-0.000808757	0.934036	-0.105107	3.98e-27	TLDC2
-0.0123722	0.937118	0.00364987	0.981536	-0.0021134	0.828765	-0.104967	4.66e-27	SLX4IP
0.537115	0.507897	0.5514	0.516185	0.00199404	0.838298	-0.104885	5.11e-27	EGFL8
0.384979	0.305117	0.334316	0.36913	0.0084358	0.387953	0.104844	5.35e-27	AC005726.1
-0.093935	1.1e-27	-0.109689	1.6e-30	-0.100196	8.68e-25	-0.104834	5.41e-27	HLA-C
1.02755	0.0100759	1.07659	0.00593954	0.0247148	0.011416	-0.104827	5.46e-27	AC118553.2
0.394133	0.298361	0.401676	0.289581	0.0125341	0.199567	0.104812	5.55e-27	INKA1
-0.176336	0.271448	-0.172377	0.285286	-0.00873126	0.371549	-0.104702	6.27e-27	LSS
0.0468904	0.701656	0.0352285	0.777285	0.000388926	0.96825	-0.104595	7.07e-27	ATG16L1
0.38007	0.379521	0.416804	0.350897	0.0140018	0.151852	0.104577	7.21e-27	AC008691.1
0.0215265	0.859411	0.0181086	0.882201	-0.0044603	0.648052	-0.104444	8.36e-27	BRF1
0.156719	0.716651	0.116026	0.790362	0.00659218	0.499897	-0.104371	9.07e-27	LRRC37A3
-0.109613	0.831809	-0.0776471	0.877749	0.00174489	0.858273	-0.104364	9.15e-27	POC1B-GALNT4
0.245364	0.625155	0.255193	0.618416	0.00974973	0.318371	0.104303	9.79e-27	AC090948.1
1.16569	0.118768	1.16743	0.104663	0.0127205	0.19296	-0.104289	9.95e-27	AC106047.1
-0.199769	7.71e-32	-0.199841	1.17e-31	-0.105354	3.02e-27	-0.104279	1.01e-26	VIM
0.122686	0.852767	0.0915613	0.895671	0.00197409	0.839894	0.104149	1.16e-26	AC006254.1
-0.0992383	0.607366	-0.10648	0.583142	-0.0142973	0.143396	-0.104092	1.24e-26	KANTR
0.23096	0.0278917	0.228845	0.0314878	0.0205108	0.0357902	-0.104042	1.31e-26	ZNF507
0.19568	0.205585	0.208432	0.183375	0.00693556	0.477831	-0.103965	1.43e-26	SEPHS1
-1.88697	1.49e-21	-2.00542	9.84e-24	-0.0878091	2.18e-19	-0.10395	1.45e-26	JAKMIP1
0.154642	0.78029	0.143887	0.794778	-0.000506801	0.958635	0.103834	1.65e-26	MYCBPAP
0.0405128	0.834481	0.0395587	0.838481	-0.00153145	0.875458	-0.103774	1.76e-26	ZNF573
0.457113	0.102332	0.478977	0.0924082	0.011328	0.246317	-0.103741	1.83e-26	SRGAP2B
-0.63085	0.550622	-0.636306	0.550223	-0.00640036	0.512454	0.103609	2.12e-26	AC006160.1
-0.316788	0.36134	-0.28741	0.408656	-0.00417039	0.669525	0.103594	2.15e-26	PANK1
0.123947	0.773659	0.0858788	0.846618	0.000950412	0.922516	-0.103539	2.29e-26	AL645568.1
-0.111599	0.506969	-0.092865	0.578658	-0.00751137	0.442056	-0.103475	2.45e-26	LZTFL1
-0.57774	3.65e-07	-0.649852	2.42e-08	-0.0520265	9.93e-08	-0.103106	3.68e-26	TGFBR3
0.576037	0.0354713	0.588215	0.0310054	0.0211048	0.0307641	0.103052	3.91e-26	CXorf21
0.1007	0.529222	0.0980242	0.540441	0.00239296	0.806537	-0.103048	3.93e-26	UBOX5
0.308706	0.0829809	0.326492	0.0707097	0.0149348	0.126385	-0.102977	4.25e-26	DNAH1
0.0483718	0.959126	-0.0382516	0.967556	-0.00186754	0.848428	0.102886	4.69e-26	Z97989.1
0.570342	0.551278	0.558196	0.559549	0.00466065	0.63338	0.102514	7.06e-26	SPRED2
0.0589557	0.647143	0.0639607	0.624839	0.00187939	0.847478	-0.102484	7.3e-26	ACBD5
0.385563	0.0120832	0.392506	0.01117	0.0286281	0.00338526	0.102356	8.39e-26	SNN
-0.162769	0.158151	-0.171498	0.144692	-0.0125265	0.199836	-0.102352	8.43e-26	MYO5A
-0.0658264	0.87016	-0.0749825	0.850773	-0.00876613	0.369642	-0.102344	8.5e-26	AC092803.2
-1.67375	0.140737	-1.59374	0.155453	-0.0158545	0.104662	-0.102343	8.51e-26	CACNB2
0.237366	0.364669	0.247068	0.348345	0.00653172	0.503837	-0.102007	1.23e-25	ZNF747
-0.0415064	0.92407	-0.0933907	0.831817	0.000590285	0.951829	0.101941	1.32e-25	CALY
0.313729	0.0611616	0.308719	0.0677525	0.020758	0.0336192	-0.101897	1.38e-25	PBX3
0.627728	0.00123207	0.623518	0.0014288	0.0287847	0.00321459	-0.101838	1.48e-25	AP003392.4
-0.237265	0.750328	-0.189717	0.793497	-0.00244707	0.802252	0.101827	1.49e-25	WNK3
0.146254	0.522329	0.145761	0.525428	6.43e-06	0.999475	-0.101768	1.59e-25	AL590705.1
-0.169026	0.54658	-0.25426	0.381698	-0.0127688	0.191275	-0.10177	1.59e-25	YPEL1
-0.363061	2.65e-11	-0.404021	4.82e-13	-0.0664528	9.87e-12	-0.101689	1.74e-25	TNFRSF1B
0.115874	0.609131	0.104511	0.645979	0.000418269	0.965856	-0.101627	1.86e-25	SMN2
-1.15039	1.28e-07	-1.25223	9.21e-09	-0.0498803	3.26e-07	-0.101619	1.87e-25	PLEK
-1.96643	0.0823642	-1.75693	0.0987953	-0.0171647	0.0789583	-0.10161	1.89e-25	TAS2R14
-0.0867373	0.663077	-0.128734	0.519954	-0.00947708	0.332093	0.101572	1.97e-25	TRGV5
0.567137	0.123652	0.633117	0.082405	0.017358	0.0756421	0.101566	1.98e-25	MROH8
0.445209	0.00519531	0.431955	0.00634676	0.0214508	0.0281253	-0.101546	2.03e-25	ATP10A
-0.230759	0.273045	-0.188926	0.366939	-0.00803412	0.410948	-0.101543	2.03e-25	AP003716.1
-0.137557	6.73e-24	-0.134603	2.81e-20	-0.0865033	7.35e-19	-0.101536	2.05e-25	ACTB
-0.110029	0.762853	-0.0799839	0.824508	-0.00436182	0.655315	0.10151	2.11e-25	AP003774.4
-0.188232	0.00586573	-0.195286	0.0051447	-0.032594	0.000848205	-0.101468	2.21e-25	OGDH
-0.44335	0.497199	-0.530891	0.440014	-0.0102586	0.293767	-0.101376	2.44e-25	LINC01004
0.303248	0.0438342	0.310131	0.0413478	0.0180285	0.0650105	-0.101348	2.51e-25	NDUFAF5
-1.05373	0.34379	-0.965269	0.374146	-0.0074697	0.444593	0.101238	2.83e-25	TIGD4
-0.120395	0.38172	-0.132633	0.335011	-0.0163296	0.094666	-0.101218	2.89e-25	LINC00920
-0.232883	0.259747	-0.254189	0.223539	-0.0111323	0.254569	0.101125	3.2e-25	SLAIN1
0.0257822	0.969974	0.071041	0.914599	0.00533659	0.584962	-0.100932	3.94e-25	TSC22D1-AS1
0.139331	0.139838	0.141134	0.136585	0.00556143	0.569246	-0.100916	4.01e-25	KLHDC4
-1.49886	0.0129833	-1.61247	0.00875576	-0.0260229	0.00772996	-0.100904	4.06e-25	AC004943.2
0.752636	0.0228712	0.760752	0.0183655	0.0274719	0.00492339	0.100863	4.24e-25	NIPSNAP3B
0.100651	0.790196	0.128919	0.732746	-0.00235634	0.80944	-0.100793	4.57e-25	ZBED6CL
0.162858	0.657514	0.156627	0.683641	0.0027048	0.781926	0.100764	4.72e-25	AC073195.1
0.121722	0.381048	0.121736	0.380458	0.00205815	0.833175	-0.100659	5.28e-25	TMEM94
0.0430028	0.811756	0.0309921	0.865556	0.00270096	0.782228	-0.100653	5.32e-25	FBRSL1
0.064124	0.549315	0.0471343	0.664272	0.00543785	0.577859	-0.100566	5.84e-25	FBXO38
0.33238	0.554589	0.340847	0.544904	-0.00154199	0.874608	-0.100545	5.97e-25	UNC5CL
-1.45341	0.02663	-1.164	0.0611852	-0.0164227	0.0927989	-0.10051	6.2e-25	CCL20
0.621407	0.26684	0.676569	0.256207	0.00394563	0.686361	-0.100441	6.68e-25	PAN3-AS1
0.0144709	0.900265	0.00186392	0.987202	-0.00612916	0.530486	0.10042	6.83e-25	CCDC43
0.259752	0.745228	0.13097	0.869283	0.00214414	0.826314	-0.100367	7.23e-25	AC069213.1
0.371715	0.62484	0.348971	0.667313	0.00751742	0.441689	0.100347	7.38e-25	LINC00562
0.415186	3.32e-40	0.423698	2.21e-41	0.126421	1.39e-38	0.100346	7.39e-25	PIK3IP1
0.240627	0.0507825	0.228424	0.064616	0.0152556	0.118441	-0.1003	7.76e-25	ZNF518A
0.0154757	0.969084	0.00265065	0.994854	-0.00212223	0.82806	-0.100269	8.02e-25	LINC00852
0.0619683	0.777733	0.068409	0.757241	0.0030415	0.755597	-0.100231	8.36e-25	TMEM164
-0.237131	0.575723	-0.54143	0.235793	-0.0133911	0.170528	0.100224	8.42e-25	TRGV8
0.079582	2.03e-13	0.0904231	4.69e-16	0.0787278	7.06e-16	0.100147	9.15e-25	PABPC1
1.90903	0.0915289	1.75671	0.0925329	0.013719	0.160299	0.099988	1.08e-24	AC136604.3
0.166031	0.286315	0.164091	0.292378	0.010623	0.276952	0.0999027	1.19e-24	FAM153C
-0.569497	0.558806	-0.529448	0.57794	-0.00983963	0.313929	-0.0998942	1.2e-24	AC022201.2
0.130236	0.209341	0.135099	0.19648	0.00664643	0.496375	-0.0998481	1.26e-24	MIGA1
-0.613633	0.35477	-0.621778	0.345139	-0.00950751	0.330543	-0.0998354	1.28e-24	SLC43A2
0.540988	0.435795	0.597156	0.417495	0.0116691	0.232378	0.099813	1.31e-24	AC093673.1
-0.380766	0.548123	-0.306202	0.625587	-0.00531994	0.586134	-0.0997624	1.38e-24	AC025423.4
0.457085	0.490169	0.44265	0.489322	0.00610263	0.532267	-0.0996868	1.49e-24	SAXO2
0.160799	0.543201	0.196986	0.457383	0.00950866	0.330484	-0.0996906	1.49e-24	ZNF546
0.0899103	0.417812	0.0839731	0.451598	0.00756566	0.438765	-0.0996653	1.53e-24	NCOA1
-0.663381	2.14e-52	-0.718654	2.28e-55	-0.136272	1.33e-44	-0.0995961	1.65e-24	ANXA2
-0.451992	0.701285	-0.728428	0.574178	-0.00961494	0.325107	-0.0995721	1.69e-24	AC011462.1
0.0153744	0.979371	0.0431513	0.943244	0.00270878	0.781613	-0.0995043	1.81e-24	TMIE
0.391417	0.048354	0.386522	0.0535037	0.0167951	0.0856261	-0.0994718	1.88e-24	RCCD1
1.28019	0.128794	1.06459	0.165055	0.0168664	0.0843052	0.0993833	2.06e-24	SYNGR4
-0.923584	0.491908	-0.912195	0.496177	-0.00850321	0.384172	-0.0993728	2.09e-24	C9orf131
0.0513494	0.816868	0.0545216	0.806195	-0.00346725	0.72271	-0.0993386	2.16e-24	TENT4A
-0.130267	0.444815	-0.132215	0.441998	-0.00584158	0.549951	-0.0993135	2.22e-24	HIST1H2BK
-0.0964046	9.55e-17	-0.0980432	1.22e-14	-0.0762196	5.64e-15	-0.0991903	2.53e-24	PFN1
-0.0217696	0.879164	-0.0199359	0.890601	0.009686	0.321544	-0.0991479	2.65e-24	SENP1
-3.12078	0.0160036	-3.19061	0.0130435	-0.0245916	0.0118331	-0.0991144	2.74e-24	EAF1-AS1
0.0659351	0.783899	0.0691298	0.773667	0.000915189	0.925379	0.0991112	2.75e-24	TIGD2
-0.128667	0.415901	-0.110221	0.484329	-0.00791678	0.417815	-0.0990761	2.86e-24	C12orf4
-0.147974	0.143565	-0.135007	0.181443	-0.00981458	0.315162	-0.0990553	2.92e-24	WDR36
-0.209444	0.46615	-0.203244	0.478612	-0.00105817	0.913763	0.0990423	2.96e-24	FICD
0.228256	0.238104	0.22165	0.269667	0.00905321	0.354173	-0.0990284	3e-24	C3orf14
-0.544108	0.281104	-0.497169	0.31206	-0.0139341	0.153844	-0.0989926	3.12e-24	AC001226.2
0.19798	0.688491	0.229044	0.630617	0.0030052	0.758423	0.0989814	3.16e-24	AC145285.6
0.477198	0.617719	0.518054	0.568876	0.0104585	0.284462	0.0989426	3.29e-24	CCDC144NL-AS1
0.0740971	0.496521	0.0695223	0.527398	-0.000317828	0.974052	-0.0989184	3.37e-24	PIGL
-2.20633	0.219994	-2.35537	0.203312	-0.00346915	0.722564	0.0988395	3.67e-24	AL357093.2
0.0458492	0.703706	0.0570991	0.635541	0.0110134	0.259682	-0.0988383	3.67e-24	DHX40
0.0733386	0.493777	0.0748897	0.486567	0.0028587	0.769859	-0.0988181	3.75e-24	C2orf68
0.29721	0.183216	0.288495	0.203515	0.0139648	0.152938	-0.0988052	3.8e-24	USP40
-0.423051	0.512878	-0.399936	0.543657	-0.00770869	0.430159	-0.0987724	3.94e-24	TRBV10-2
-0.000421417	0.99601	-0.00218312	0.979563	-0.00532419	0.585835	-0.0987304	4.12e-24	ODF2
0.278271	0.0568754	0.308811	0.0362043	0.0176809	0.0703572	-0.0987149	4.18e-24	XXYLT1
-0.734831	0.609183	-0.914983	0.519786	-0.00539416	0.580919	0.0986985	4.26e-24	CCNB3
0.589483	6.58e-06	0.584601	9.4e-06	0.0439036	6.95e-06	-0.0986856	4.31e-24	MNT
-0.0424375	0.646659	-0.0540681	0.561126	-0.00556673	0.568878	0.0986461	4.5e-24	GEMIN7
-0.0891917	0.751385	-0.100634	0.72039	-0.0053353	0.585053	-0.0986202	4.62e-24	LINC02520
0.317402	0.0208971	0.341022	0.0135765	0.017768	0.0689841	-0.0985918	4.76e-24	IFT74
0.191092	0.256249	0.194458	0.252871	0.0113419	0.245735	0.098575	4.85e-24	CERNA1
-0.200732	0.45313	-0.214743	0.429582	-0.00751311	0.44195	0.0985663	4.89e-24	VPS37C
-0.161765	0.51398	-0.146234	0.558342	-0.0103305	0.290396	-0.0985612	4.92e-24	KIAA1841
-0.0216421	0.812211	-0.0203148	0.824168	-0.00287504	0.768581	-0.0984315	5.64e-24	CPSF1
0.302537	0.00141764	0.279163	0.00420718	0.0255968	0.00879267	0.0983967	5.85e-24	CYSLTR1
0.744039	0.446562	0.52662	0.58711	0.00860481	0.378516	0.0983455	6.17e-24	PLXNB2
0.580745	0.358287	0.723758	0.246514	0.00607292	0.534264	-0.0983422	6.19e-24	ARL11
-0.261114	0.74404	-0.281472	0.736401	-0.00347988	0.721742	-0.0983345	6.24e-24	ERBB3
-0.131159	1.21e-22	-0.142301	9.63e-25	-0.0906037	1.52e-20	-0.0983259	6.3e-24	MYL12A
-0.0197301	0.883182	-0.0303212	0.822392	-0.000891166	0.927332	-0.0983251	6.3e-24	ULK4
0.327583	0.526872	0.444202	0.397497	0.00773111	0.428819	-0.0983185	6.35e-24	TP53I3
-0.556165	1.77e-07	-0.601712	2.5e-08	-0.0522841	8.58e-08	-0.0982783	6.62e-24	PPP3CA
-0.434037	0.0483913	-0.460399	0.0388349	-0.023409	0.0165747	-0.0982444	6.86e-24	SLFN11
0.800411	0.222862	0.828621	0.204885	0.00335899	0.731027	-0.0981956	7.22e-24	TBC1D8
0.820246	0.319387	0.788937	0.318841	0.0129059	0.186551	-0.0981931	7.24e-24	SLC35G5
0.0880911	0.622676	0.10647	0.552767	-0.000573787	0.953174	-0.0981893	7.27e-24	QSER1
-0.0741339	0.652527	-0.0589783	0.720192	-0.00670142	0.492819	-0.0981209	7.81e-24	HYPK
-0.854394	0.323752	-0.792594	0.345734	-0.011061	0.257627	-0.0980844	8.11e-24	PPP1R26
-0.0547773	0.654038	-0.0678664	0.583483	-0.00909106	0.352164	-0.0980658	8.27e-24	BICRAL
-0.0928403	0.379861	-0.100746	0.343557	-0.0124674	0.201969	-0.0980396	8.5e-24	DDX39B
0.0684734	0.510954	0.0686107	0.511444	0.00169583	0.862218	0.0979848	9e-24	BDH2
-0.480259	5.13e-32	-0.492188	1.3e-33	-0.11032	9.9e-30	-0.0979098	9.74e-24	TIMP1
0.389251	0.0057442	0.403153	0.00471034	0.0364509	0.000190246	0.0979081	9.76e-24	CTSL
0.375376	0.50122	0.421895	0.443966	0.0025774	0.791955	-0.097897	9.87e-24	AC005586.1
-0.767054	1.39e-30	-0.761303	2.21e-30	-0.0940638	5.02e-22	-0.0977755	1.12e-23	TNFRSF4
-1.0718	1.17e-28	-1.29164	5.03e-37	-0.122815	1.71e-36	-0.0977405	1.16e-23	GZMA
-0.0704014	0.667569	-0.0554809	0.734877	-0.00606355	0.534895	-0.0977417	1.16e-23	ZNF736
0.0571159	0.59559	0.0504139	0.640776	0.00636978	0.514472	-0.0976808	1.24e-23	ZNF426
0.374256	0.0880077	0.367541	0.0819882	0.0177694	0.068963	-0.0976658	1.26e-23	IGF1R
0.2166	0.252044	0.209355	0.263566	0.00892655	0.360947	-0.0976364	1.3e-23	TLE2
0.671074	0.0596181	0.687491	0.0625809	0.0153107	0.117116	0.0976019	1.34e-23	CEBPE
-0.327761	0.344418	-0.42057	0.229551	-0.00411138	0.67393	0.0976016	1.34e-23	C1orf61
0.485086	0.185141	0.415863	0.261987	0.00916561	0.34823	-0.0975322	1.44e-23	NRG2
0.495197	0.0165861	0.517762	0.0119626	0.0228382	0.0194095	-0.0974563	1.56e-23	SPON1
0.244877	8.2e-31	0.249317	5.08e-32	0.10765	2.21e-28	0.0972858	1.87e-23	NOSIP
-0.580844	0.214363	-0.688735	0.154267	-0.0163059	0.0951464	0.0972844	1.87e-23	PHETA2
0.0697321	0.661184	0.0663693	0.68033	-0.00378773	0.698284	0.0972322	1.97e-23	C5orf17
-0.297528	2.22e-24	-0.307863	8.65e-26	-0.0966131	3.74e-23	-0.0972209	2e-23	SEC61B
-0.841363	0.0333578	-0.810347	0.0366095	-0.0201929	0.0387576	-0.0972117	2.02e-23	FCER1G
0.032348	0.859981	0.010928	0.953578	-0.00453957	0.64223	-0.0971193	2.22e-23	IL1RAP
0.0350864	0.809265	0.0391898	0.789737	-0.00557398	0.568375	-0.097046	2.39e-23	COPG2
1.19121	0.0793061	1.33639	0.0543302	0.0203162	0.0375832	0.097003	2.5e-23	FAM110C
-0.601294	0.423614	-0.67616	0.387993	-0.0110136	0.25967	0.0969903	2.54e-23	NPIPA5
0.370077	2.46e-06	0.365774	3.92e-06	0.0479391	9.16e-07	0.0969831	2.55e-23	MANBA
0.252159	0.589534	0.259101	0.567453	0.00685379	0.483037	-0.0969622	2.61e-23	PAXBP1-AS1
-0.164436	0.133568	-0.162341	0.140161	-0.0173248	0.0762033	-0.0969027	2.78e-23	SUGP2
0.762765	0.0597993	0.827355	0.0538091	0.0274596	0.00494262	0.0968548	2.92e-23	AC009093.2
0.622368	0.523977	0.574554	0.534569	0.00461298	0.636859	0.0968222	3.02e-23	LINC01602
-0.220526	0.102259	-0.199584	0.138698	-0.0156761	0.108628	-0.09671	3.39e-23	SLC35G1
0.0888884	0.507212	0.0920891	0.492378	0.006846	0.483535	-0.0966856	3.47e-23	HINT3
-0.160244	0.489413	-0.217758	0.369753	-0.0140405	0.150725	0.0966354	3.66e-23	WEE1
-1.55412	0.00775056	-1.80837	0.00257467	-0.028824	0.00317301	0.0965483	4e-23	SOX13
-0.07915	0.385134	-0.0957144	0.299082	-0.0071712	0.463003	-0.0964926	4.24e-23	TCTN3
1.0824	0.0533276	1.17014	0.0524017	0.00912072	0.350595	0.0964356	4.5e-23	TMPRSS13
0.217346	0.252898	0.222853	0.240074	0.0132831	0.174004	-0.096432	4.51e-23	LINC01806
0.576863	0.173025	0.599817	0.163821	0.0136075	0.163725	-0.0964112	4.61e-23	WNT2B
0.103853	0.42023	0.10161	0.431705	0.00867774	0.374488	-0.0963761	4.78e-23	GLYCTK
-0.016452	0.92537	-0.0494284	0.782694	-0.00759272	0.437128	-0.0962665	5.35e-23	ACTR3C
0.101372	0.788788	0.0970572	0.798594	0.00206825	0.832368	-0.096246	5.46e-23	ATP13A4
-0.452117	0.0383828	-0.452655	0.0380785	-0.0209891	0.031693	-0.0962442	5.47e-23	ANKRD42
0.0151669	0.97444	-0.00273729	0.995481	0.000243941	0.980083	-0.0962165	5.63e-23	FCN1
0.262239	0.413345	0.285122	0.382124	0.00145741	0.881434	-0.096158	5.98e-23	C1orf198
-0.360813	1.9e-05	-0.40848	2.14e-06	-0.0467856	1.66e-06	-0.0961547	6e-23	ANTXR2
0.229562	0.153054	0.230096	0.162861	0.0103144	0.291151	-0.0960853	6.44e-23	ZBTB41
-0.0937522	0.506607	-0.0907197	0.51811	-0.00847949	0.3855	-0.0960756	6.51e-23	WWOX
-0.548539	0.211616	-0.636307	0.165721	-0.00412134	0.673186	-0.0959965	7.06e-23	MAP3K20
-0.0901477	0.77074	-0.0720412	0.815139	-0.00125732	0.897615	-0.0959891	7.11e-23	AC103691.1
1.63857	0.0199046	1.58895	0.0180593	0.0213822	0.028633	-0.0959222	7.62e-23	AC010761.1
0.682063	0.572192	0.422447	0.703974	0.00340236	0.727691	-0.0959019	7.78e-23	PLBD1
1.05623	0.000287485	1.27166	3.94e-05	0.0394059	5.47e-05	-0.0958701	8.04e-23	TOX2
0.140064	0.523523	0.149469	0.497969	0.0117038	0.23099	-0.0958581	8.13e-23	C16orf86
-3.84243	0.100953	-3.21467	0.126188	-0.0142867	0.143693	0.0958111	8.53e-23	KRT7
0.0867744	0.897493	0.100114	0.88224	-0.00158312	0.871293	-0.0956134	1.04e-22	INPP5A
-0.138885	0.342014	-0.150407	0.306906	-0.0153762	0.115558	-0.0955772	1.08e-22	CTSD
0.100613	0.310281	0.104313	0.298912	0.00234352	0.810457	-0.0955452	1.12e-22	MED23
0.711873	0.101557	0.739539	0.0913092	0.0100679	0.302832	-0.0954839	1.19e-22	GRAPL
-0.567779	2.69e-14	-0.618614	2.4e-16	-0.0680756	3.06e-12	-0.0954481	1.24e-22	PRDM1
1.44534	0.000912217	1.43781	0.000665674	0.0327508	0.000800513	-0.0954345	1.25e-22	AL359643.3
0.210016	0.166853	0.196017	0.198485	0.0158736	0.104246	0.0953871	1.32e-22	ZNF232
0.107665	3.35e-39	0.107836	1.65e-33	0.109812	1.8e-29	0.0953769	1.33e-22	TMSB4X
0.14711	0.714936	0.155689	0.706084	0.00169722	0.862106	-0.0953215	1.41e-22	NCAPH
0.147322	0.613341	0.117532	0.694197	0.00031847	0.974	0.0953122	1.42e-22	VWDE
0.0146635	0.909131	0.00164729	0.989861	-0.0013927	0.886662	-0.095287	1.46e-22	BICD1
-0.0880922	0.373821	-0.102289	0.308012	-0.0160449	0.10056	-0.0952681	1.49e-22	DHX38
-0.877321	9.65e-11	-0.952063	3.63e-12	-0.0614229	3.13e-10	-0.095246	1.52e-22	PERP
0.119657	3.33e-19	0.132497	4.95e-23	0.0835726	1.05e-17	0.0952006	1.59e-22	LDHB
1.14171	0.130149	1.11564	0.137742	0.00744771	0.445934	-0.0951951	1.6e-22	CACHD1
-0.345047	5.23e-21	-0.365379	2.5e-22	-0.08841	1.24e-19	-0.0951882	1.61e-22	YWHAQ
0.941819	0.21173	0.941229	0.21164	0.010315	0.291119	0.0950999	1.76e-22	GHET1
0.488386	0.313083	0.531702	0.258768	0.0093251	0.339905	-0.0951013	1.76e-22	GLIS3
0.69648	0.0193142	0.630585	0.0300584	0.0204199	0.0366185	-0.0950791	1.8e-22	TSPAN6
-0.057053	0.612491	-0.0404974	0.718827	-0.0095035	0.330747	-0.0950255	1.9e-22	SCO1
0.0170122	0.983109	0.0783356	0.919172	0.00173132	0.859364	-0.0950076	1.94e-22	C9orf66
0.580093	0.393413	0.592808	0.395951	0.00195941	0.841069	-0.0949674	2.02e-22	THBS4
-0.0905764	0.619282	-0.0860372	0.63828	-0.000180883	0.985231	-0.0949522	2.05e-22	UNC119B
0.038999	0.747139	0.050845	0.672058	-0.000434079	0.964567	-0.0949112	2.13e-22	TTC27
-0.275516	0.738768	-0.394845	0.642403	-0.00611096	0.531707	-0.094776	2.45e-22	C1QTNF3
-0.2572	0.357003	-0.290838	0.303587	-0.00972639	0.319531	-0.0946191	2.87e-22	SLC5A2
0.194559	0.000819693	0.190579	0.0012859	0.0282866	0.00378638	0.0946072	2.9e-22	PIM3
0.129457	0.330769	0.134252	0.314765	0.00336395	0.730645	-0.0945447	3.09e-22	CIC
0.0468745	0.623593	0.0472433	0.623502	0.00391103	0.688968	-0.0945353	3.12e-22	NECAP1
0.204051	0.24364	0.197744	0.264022	0.00596338	0.541664	-0.0945178	3.18e-22	STK35
0.0169363	0.894808	0.0278979	0.827626	-0.00307733	0.752811	-0.0945123	3.19e-22	PIAS2
0.0826939	0.478175	0.0862649	0.457359	0.0045422	0.642037	-0.094493	3.26e-22	TGIF2
-0.0661999	0.76373	-0.0546218	0.804475	-0.00391012	0.689036	-0.0944393	3.44e-22	TOMM40L
0.488626	0.548931	0.36781	0.678619	0.000861087	0.929778	0.0944351	3.45e-22	TNKS2-AS1
-0.121425	0.211624	-0.129753	0.186087	-0.0199027	0.041645	-0.0943852	3.63e-22	ATE1
-0.251586	0.704877	-0.164157	0.801526	-0.0035863	0.713601	-0.0943853	3.63e-22	MSS51
0.0715897	0.796517	0.0459823	0.868709	0.000327937	0.973227	-0.0943594	3.73e-22	AL118558.3
-0.0565877	0.707223	-0.0540621	0.721729	-0.0111564	0.253545	-0.0943214	3.87e-22	SUV39H1
0.216765	0.000173646	0.209882	0.000302997	0.0322569	0.000959853	0.0943052	3.94e-22	UXS1
0.220506	1.28e-35	0.222406	1.77e-35	0.104962	4.69e-27	0.0942983	3.96e-22	LIMD2
-0.0638384	0.911352	-0.103627	0.859626	-0.000740811	0.939567	0.0942952	3.98e-22	AC027682.3
0.00901294	0.956697	-0.0103091	0.950681	0.00384013	0.694319	0.0942785	4.04e-22	SDHAF4
-0.0348405	0.778227	-0.0259158	0.834904	-0.00892554	0.361001	-0.0942607	4.12e-22	STK19
-0.276703	0.324099	-0.284953	0.309494	-0.0162877	0.095515	-0.0942492	4.16e-22	TRAF3IP1
-0.26464	0.329037	-0.253158	0.34829	-0.0120341	0.218092	-0.0941352	4.67e-22	AC007541.1
-0.0373388	0.770176	-0.04449	0.730711	-0.00732501	0.453464	-0.0940463	5.11e-22	NCDN
0.62522	0.0375448	0.650989	0.0289396	0.0214436	0.0281783	0.0940033	5.33e-22	OLMALINC
0.148251	0.241616	0.148405	0.243693	0.0128941	0.186956	-0.0939193	5.8e-22	PTPN23
-0.773033	0.345703	-0.846415	0.306102	-0.0113446	0.245622	-0.093896	5.94e-22	LINC01560
-0.211747	0.620415	-0.224276	0.599712	-0.00641386	0.511566	0.093873	6.08e-22	AL355338.1
-0.746301	0.573382	-0.90326	0.519894	-0.00353894	0.71722	0.0938425	6.26e-22	MRC1
-0.204993	0.18129	-0.235395	0.124133	-0.0140003	0.151898	0.0937293	7.02e-22	TRAV4
0.229987	0.514757	0.254892	0.46286	0.00356211	0.715449	-0.0936506	7.59e-22	NPHP4
-0.0089579	0.966187	-0.000768477	0.997114	0.00257814	0.791897	0.0936166	7.85e-22	LRRCC1
-0.0890035	0.553677	-0.103902	0.493027	-0.00160539	0.869498	0.0935274	8.59e-22	SLC35A2
-0.391758	0.663332	-0.485718	0.591287	-0.00812795	0.405506	-0.0935125	8.72e-22	AC245033.2
0.235683	3.15e-14	0.248775	1.58e-15	0.0785137	8.45e-16	0.0934411	9.36e-22	MAL
0.465527	0.341423	0.503578	0.293659	0.00527901	0.589019	-0.0934223	9.54e-22	AC093627.4
0.571614	0.00174694	0.575472	0.00130797	0.0200291	0.0403654	-0.093308	1.07e-21	CELA1
-1.53667	0.14697	-1.45156	0.165282	-0.0144234	0.139898	-0.0933023	1.07e-21	LINC02067
-0.516535	3.75e-08	-0.58059	1.57e-09	-0.0561646	8.8e-09	-0.0932862	1.09e-21	LMO4
-1.38164	0.230789	-1.35883	0.242409	-0.00865265	0.375871	-0.093262	1.12e-21	MIR194-2HG
0.0540683	0.577845	0.0627627	0.522003	0.00362823	0.710403	-0.0931715	1.22e-21	VPS8
-0.458059	0.596896	-0.471546	0.586042	-0.0102728	0.293098	-0.0931636	1.23e-21	SPATA21
-0.0143286	0.855966	-0.0130731	0.869407	-0.00434829	0.656315	-0.0931272	1.28e-21	TBC1D22A
-1.02386	0.245046	-0.942427	0.257812	-0.0083019	0.39553	0.0930787	1.34e-21	FAM71E1
-0.058398	0.957871	-0.369229	0.748272	-0.00309791	0.751213	-0.0930263	1.41e-21	CSF2RB
0.533806	0.600439	0.468948	0.634052	0.00238057	0.807519	0.0929933	1.46e-21	AL451050.2
0.368743	0.741574	0.267626	0.811603	-2.44e-05	0.998004	-0.0929587	1.51e-21	TAT-AS1
-2.33567	0.172093	-2.11716	0.199858	-0.0134808	0.167682	-0.0929557	1.52e-21	AC068338.3
0.155064	0.327998	0.174044	0.264542	0.0122228	0.210959	-0.0929462	1.53e-21	TAF4B
-0.123688	5.57e-15	-0.13674	4.47e-16	-0.0768656	3.32e-15	-0.0927595	1.84e-21	MYL6
0.133966	0.510176	0.118958	0.564382	-0.000696651	0.943163	-0.0927527	1.86e-21	SCRIB
-0.0311175	0.80921	-0.0430214	0.742086	-0.00302689	0.756734	-0.0926474	2.06e-21	TXNRD2
0.169344	0.450113	0.174195	0.431818	0.00443648	0.649806	-0.092632	2.09e-21	SYNJ2BP
-0.0475316	0.809084	-0.0438087	0.825096	0.00360391	0.712258	0.0926312	2.09e-21	NUDT8
0.0984735	0.274767	0.114214	0.205354	0.010415	0.286469	-0.0925966	2.17e-21	WDR75
-0.0690093	0.52238	-0.0870958	0.426723	-0.0114134	0.242771	-0.0925753	2.21e-21	FBXO42
0.136037	0.821166	0.124168	0.841983	-0.0036693	0.707276	-0.0925532	2.26e-21	AL355987.3
-0.206363	0.416781	-0.210827	0.409374	-0.00275187	0.778229	0.0925445	2.28e-21	ZNF579
0.11822	0.347374	0.141092	0.26127	0.00174665	0.858132	-0.0925094	2.36e-21	MTHFD2L
0.148353	0.247932	0.133334	0.308222	0.00640589	0.51209	-0.0924618	2.47e-21	H6PD
-0.197349	0.648452	-0.156799	0.712045	-0.00710066	0.467415	-0.0924612	2.48e-21	KCTD1
-0.0236185	0.859721	-0.0301032	0.822895	-0.00488028	0.617461	-0.0924587	2.48e-21	ZSCAN25
0.163295	0.394361	0.149341	0.438882	0.000405955	0.966861	-0.0924175	2.58e-21	PLD2
0.970631	0.00419552	0.985452	0.00462945	0.0241935	0.0132742	-0.0924134	2.59e-21	AC074117.1
0.27377	0.559694	0.239373	0.613346	0.0302953	0.00192783	-0.0924128	2.6e-21	PLA2G4C
0.0477155	0.821369	0.0252278	0.906224	-0.00315166	0.747042	-0.0924038	2.62e-21	AL161421.1
0.13716	0.676288	0.0848131	0.797851	-0.00852862	0.382752	-0.0923873	2.66e-21	LINC02132
0.335834	5.29e-35	0.342121	4.91e-36	0.106852	5.53e-28	0.0923206	2.84e-21	RGS10
0.354529	0.167667	0.335103	0.182326	0.0131934	0.176928	-0.0922874	2.94e-21	FZD3
-0.2982	0.0494078	-0.288466	0.0570018	-0.0207247	0.0339051	-0.0922356	3.09e-21	C2orf76
0.14169	0.146901	0.135041	0.173107	0.00663136	0.497352	-0.0922372	3.09e-21	PHF6
0.129153	0.15494	0.123858	0.176978	0.0146679	0.133304	-0.0922378	3.09e-21	ATP6V0A2
0.0344045	0.895319	0.0368923	0.888417	0.0050233	0.60719	0.0921922	3.23e-21	ZNF517
-0.0985796	0.68249	-0.0901862	0.706437	0.00234482	0.810354	0.0921881	3.24e-21	KIF9
0.197681	0.0833241	0.201878	0.0780335	0.0139377	0.153737	-0.0921214	3.46e-21	ZNF140
0.234145	0.0947486	0.241278	0.086291	0.0219464	0.0246869	-0.0921034	3.52e-21	DHX37
-0.0640692	0.864053	-0.0505777	0.895285	-0.00252314	0.796238	0.0920819	3.6e-21	CAPN5
0.189261	0.415195	0.195986	0.407483	0.000352949	0.971186	-0.0920735	3.63e-21	LBHD1
0.109111	0.351343	0.0816461	0.492746	0.0048173	0.622009	-0.0920663	3.65e-21	CLEC16A
-0.0330109	0.735184	-0.0449234	0.648125	-0.00910794	0.351271	-0.091927	4.19e-21	GGA3
0.931864	0.436134	0.869405	0.472182	0.00371525	0.703782	0.0918932	4.33e-21	SOAT2
-0.0230421	0.879159	-0.0387269	0.800373	-0.0068371	0.484103	0.0918729	4.42e-21	MIR762HG
-0.121539	0.685122	-0.117156	0.693852	0.00230165	0.813781	-0.0918533	4.5e-21	AC073508.3
-0.232573	0.0879294	-0.221756	0.106176	-0.0192562	0.048739	-0.0918512	4.51e-21	GGT1
-0.0562132	0.66741	-0.0715574	0.588505	-0.0181667	0.062979	-0.0918249	4.63e-21	KMT2B
-0.653517	0.572604	-0.664202	0.52307	-0.00702617	0.472099	0.0916714	5.38e-21	IQCA1
-0.0343947	0.961266	-0.108157	0.878869	0.00335176	0.731583	0.0916029	5.75e-21	MAST4-AS1
-0.0664664	0.603871	-0.0689955	0.590164	-0.00212334	0.827972	-0.0915613	5.99e-21	NUDCD1
0.117641	0.475306	0.113598	0.497019	0.00182295	0.852005	-0.0915441	6.09e-21	MED22
-0.155222	0.708588	-0.137563	0.738331	-0.00417068	0.669503	-0.0914905	6.42e-21	AC068473.5
-1.15967	0.330326	-1.09909	0.344857	-0.00931048	0.340663	-0.0914278	6.83e-21	AC010894.2
-0.0287649	0.872267	-0.0222658	0.900969	0.00177575	0.855794	-0.0914256	6.84e-21	AP5B1
0.371327	0.405705	0.372306	0.391092	0.00436894	0.654788	-0.09142	6.88e-21	AC022167.3
-0.435276	4.12e-08	-0.512371	7.13e-10	-0.0603744	6.24e-10	-0.0914037	6.99e-21	CYTOR
0.145631	0.24942	0.148776	0.242096	0.016812	0.085311	-0.0914032	6.99e-21	AC137767.1
-1.63332	0.284953	-1.53248	0.306964	-0.00783437	0.422679	0.0913944	7.05e-21	AL732314.6
-2.8437	6.4e-05	-3.20944	9.75e-06	-0.04276	1.2e-05	-0.0913758	7.18e-21	SLC2A8
-0.127664	0.381444	-0.14958	0.30832	-0.0184475	0.0590147	-0.0913648	7.26e-21	PILRB
-0.0208786	0.863072	-0.0351597	0.774574	-0.00788437	0.419724	-0.0913612	7.29e-21	KIAA0232
0.50473	0.0441851	0.499919	0.0458988	0.0194438	0.0465831	0.0912951	7.77e-21	MYO16
0.646192	0.0596597	0.629711	0.0629685	0.0187771	0.0546281	-0.0912883	7.82e-21	ZNF391
-0.626401	0.19517	-0.785295	0.11815	-0.0140677	0.149936	-0.0912353	8.24e-21	VASH1
0.0376921	0.814389	0.0228125	0.887749	0.00658049	0.500658	0.0912145	8.41e-21	SLC25A53
-0.15857	0.18084	-0.153969	0.193707	-0.0172402	0.0776489	-0.0911875	8.63e-21	IFNAR2
-0.0815901	0.650302	-0.092044	0.608513	-0.0050106	0.608099	-0.0911316	9.11e-21	DHX34
-0.661547	0.061978	-0.731234	0.0424398	-0.018142	0.0633385	0.0910525	9.84e-21	SLC12A4
0.0888813	0.829212	0.0415621	0.923618	-0.00242996	0.803606	-0.091052	9.85e-21	PBLD
-2.3923	0.0601665	-2.35207	0.0624174	-0.0161187	0.0990053	-0.0910186	1.02e-20	AC092490.1
-3.08327	0.0676516	-3.68682	0.0353626	-0.0180468	0.064738	-0.0910175	1.02e-20	LANCL3
-0.183501	0.833926	-0.180026	0.832007	-0.000170547	0.986075	0.0910153	1.02e-20	AC092745.1
0.604684	0.478901	0.678031	0.434702	0.00635416	0.515504	-0.0909441	1.09e-20	AC116158.1
0.621535	0.425087	0.631381	0.422619	0.00515869	0.597538	-0.0909059	1.13e-20	AL121929.2
-2.16444	0.00130541	-2.06282	0.001538	-0.029711	0.0023556	-0.0908877	1.16e-20	LRP12
-0.171856	0.72096	-0.215376	0.650591	-0.0075542	0.439458	-0.0908722	1.17e-20	AGAP5
-0.136278	0.0306545	-0.166403	0.00949511	-0.0274151	0.00501313	-0.0908607	1.19e-20	INPP5D
0.676082	0.072957	0.673612	0.0804421	0.00885524	0.364796	-0.0908523	1.2e-20	MORC2-AS1
0.269546	0.283598	0.269007	0.2908	0.00138815	0.88703	-0.0907792	1.28e-20	AC048382.5
0.0829925	0.819307	0.0815501	0.824988	0.00334121	0.732395	-0.0907594	1.31e-20	AL096678.1
-0.0632501	0.464376	-0.0627175	0.46753	-0.00490923	0.615376	0.0907168	1.36e-20	TYW3
0.27225	0.109243	0.270418	0.113885	0.0139432	0.153574	-0.0907097	1.37e-20	ZNF189
0.179487	0.0701001	0.187604	0.060215	0.0263479	0.00699846	-0.0906792	1.41e-20	RBM43
-0.39217	0.18948	-0.368972	0.214782	-0.0114938	0.23947	-0.0906677	1.43e-20	MTBP
0.939681	0.283247	0.962005	0.293878	0.0195511	0.0453869	-0.0906423	1.47e-20	TPM1-AS
-0.381746	0.393142	-0.294177	0.49383	-0.0105604	0.279794	-0.0906316	1.48e-20	IGHV4-34
0.351037	0.193357	0.365994	0.176481	0.00677991	0.487767	-0.0905458	1.61e-20	AC087500.1
0.0943157	0.332698	0.102889	0.289647	0.00719177	0.461721	-0.0905372	1.62e-20	RNF144A
0.317514	0.194479	0.310589	0.205814	0.00654337	0.503077	-0.0905226	1.65e-20	KLF5
-0.691646	0.0749937	-0.702916	0.0689037	-0.0166953	0.0875033	0.0905007	1.68e-20	LMTK3
0.318016	0.195334	0.313679	0.200001	0.0170537	0.080914	-0.0905019	1.68e-20	CTPS2
0.251512	0.533975	0.264543	0.522153	0.00940655	0.335704	0.0904533	1.76e-20	HOXA1
0.122393	0.208391	0.11575	0.23868	0.00488627	0.61703	-0.0904294	1.8e-20	TAMM41
-0.142502	0.246191	-0.150618	0.226871	-0.0132384	0.175456	-0.0904087	1.84e-20	VPS50
-0.100509	0.898823	-0.0406434	0.957892	-0.00193458	0.843056	-0.0903992	1.85e-20	IGHD
0.0869452	0.743161	0.0812355	0.763753	0.00477808	0.624847	-0.0903473	1.95e-20	TCTN2
0.0348423	0.84151	0.0271345	0.876781	0.00465114	0.634074	-0.0902937	2.05e-20	ZNF552
-0.29918	0.00303105	-0.306562	0.00247022	-0.0197862	0.0428551	-0.0902318	2.18e-20	PSENEN
0.908351	0.229964	0.936748	0.241888	0.00850473	0.384087	-0.0902168	2.21e-20	SOD2-OT1
-0.109217	0.477912	-0.120275	0.438709	-0.00545889	0.576388	-0.0901966	2.25e-20	ATG4A
0.159803	0.390521	0.17155	0.352091	0.00763816	0.43439	-0.0901903	2.27e-20	CR381653.1
-0.541826	0.273758	-0.482126	0.326617	-0.0121565	0.213445	-0.0901731	2.31e-20	DNM3
0.0778991	0.494841	0.0756918	0.515681	0.00607051	0.534427	-0.090092	2.49e-20	CCDC7
-0.165607	0.189716	-0.177867	0.165721	-0.0118812	0.223999	-0.0900765	2.53e-20	GABPB1
-0.17088	0.60669	-0.190449	0.570421	-0.00627209	0.520943	0.0900368	2.63e-20	CD40
0.19721	0.154005	0.206485	0.138989	0.012599	0.197247	-0.0900172	2.68e-20	ATP6V1A
-0.0769264	0.501092	-0.0895809	0.436442	-0.0119126	0.222775	-0.0900075	2.7e-20	DIAPH2
0.084001	0.578688	0.0585081	0.70325	0.00422028	0.66581	-0.0899777	2.78e-20	CAPN15
0.865824	4.06e-06	0.868929	1.9e-06	0.0375475	0.000121059	0.0898966	3.01e-20	NOG
0.308021	0.0682604	0.324231	0.0537351	0.0154115	0.114724	0.0898853	3.04e-20	WDR91
0.0516806	0.859845	0.0520956	0.859705	-0.00511166	0.600883	-0.0898769	3.06e-20	AC245140.2
0.157299	0.547676	0.169468	0.521662	0.00291099	0.765771	-0.0897954	3.31e-20	FBXL18
-0.216669	0.351797	-0.218476	0.35322	-0.00871345	0.372526	-0.0897885	3.34e-20	FUT10
0.00882519	0.918944	0.0120626	0.890136	-0.00293074	0.764228	-0.0897795	3.36e-20	GNL2
-0.258824	0.489778	-0.260818	0.492948	-0.0108024	0.268921	-0.0897749	3.38e-20	DZANK1
0.0737504	0.6027	0.071388	0.617006	0.00784069	0.422304	0.0897061	3.61e-20	ADCK2
-0.138011	0.338217	-0.130174	0.369178	-0.0104919	0.282924	-0.0896993	3.63e-20	ZNF317
-0.0947483	0.589846	-0.123376	0.48561	-0.00328186	0.736972	-0.089676	3.72e-20	NFIA
0.300772	0.0298567	0.315111	0.0235106	0.0191999	0.0494027	-0.0896706	3.73e-20	SLC7A1
-0.120107	0.846132	-0.0432868	0.94301	0.00425633	0.663131	-0.0896251	3.9e-20	AC008758.4
-0.746627	0.535431	-0.525413	0.648919	-0.00652783	0.504091	-0.0895323	4.26e-20	LPP-AS2
-0.140768	0.138745	-0.133271	0.158247	-0.0115873	0.235666	0.0895199	4.31e-20	LTA
0.699038	0.387925	0.681965	0.431664	0.00441857	0.651125	-0.0894973	4.41e-20	U91328.2
0.390072	7e-27	0.3877	2e-26	0.0956187	1.04e-22	0.0894848	4.46e-20	ATM
0.250515	0.267081	0.245833	0.279913	0.00916335	0.348348	-0.0894684	4.53e-20	SH3PXD2A
-0.420842	0.682525	-0.603507	0.60995	-0.00561676	0.56541	-0.089421	4.74e-20	AC073575.2
-0.684375	2.22e-29	-0.698583	8.64e-31	-0.0974589	1.56e-23	-0.0893761	4.95e-20	ERN1
0.251137	0.435344	0.242852	0.472722	0.00336052	0.730909	-0.08937	4.98e-20	RAP2C-AS1
-0.448456	0.000358456	-0.506059	8.36e-05	-0.040796	2.96e-05	-0.0893557	5.05e-20	DDAH2
-1.11273	0.417684	-0.804934	0.518036	-0.00329541	0.735926	0.0892748	5.45e-20	CDH26
0.675796	0.490722	0.801376	0.406547	0.00489933	0.616089	-0.0892112	5.79e-20	YEATS2-AS1
0.507417	8.79e-05	0.537463	3.18e-05	0.0384946	8.11e-05	-0.0891758	5.99e-20	LINC00891
0.175409	0.0205079	0.194377	0.0125942	0.0206632	0.0344389	-0.0891461	6.16e-20	SLC9A9
-0.0197809	0.983879	-0.131468	0.89601	-0.00404858	0.678629	-0.0891456	6.17e-20	AL358333.3
0.26204	0.420894	0.230721	0.47883	-0.00195047	0.841784	-0.089108	6.39e-20	DNAJC27-AS1
0.577233	0.0352878	0.560581	0.03994	0.013379	0.170914	-0.0890915	6.49e-20	LINGO3
0.321491	0.110133	0.336901	0.0935816	0.013146	0.178488	-0.0889911	7.14e-20	ZNF844
-0.968965	0.0425087	-0.958693	0.0400523	-0.0167085	0.0872528	0.088976	7.25e-20	EDDM13
1.64902	0.0256588	1.60491	0.0270386	0.0197594	0.0431375	-0.0889723	7.27e-20	PRRT4
0.192875	0.454551	0.179668	0.482994	0.0066235	0.497862	-0.0889588	7.37e-20	SPINK2
-0.0806556	0.787353	-0.00573762	0.984084	0.00218869	0.822765	0.0889329	7.55e-20	MCOLN3
-0.40143	0.0816503	-0.421899	0.0706364	-0.0157099	0.107867	0.0889314	7.56e-20	DNAJC18
0.487883	0.521786	0.370642	0.652371	0.00161429	0.868781	0.0889044	7.76e-20	AL138820.1
0.0576197	1.88e-10	0.0654526	1.87e-12	0.0619631	2.19e-10	0.0888878	7.88e-20	RPS29
0.101429	0.650973	0.165539	0.443647	0.00871186	0.372613	-0.0888816	7.93e-20	ANK1
0.760364	0.403963	0.77783	0.38771	0.00908911	0.352268	0.088863	8.07e-20	UBE2C
0.791788	0.0251978	0.846819	0.0153331	0.017559	0.0723156	-0.088857	8.11e-20	KANSL1L
-0.179096	0.12785	-0.207501	0.084297	-0.017973	0.0658413	-0.08879	8.65e-20	MLH1
-0.0241395	0.809336	-0.0297067	0.768659	0.00187283	0.848004	-0.0887817	8.71e-20	BORCS7
-0.0811218	0.79742	-0.0666984	0.829254	0.000705684	0.942427	0.088779	8.74e-20	SCOC-AS1
0.164556	0.368165	0.133453	0.472324	0.00789619	0.419028	0.088776	8.76e-20	ZCCHC3
0.22306	0.148381	0.213801	0.172296	0.0253368	0.00950368	0.0887606	8.89e-20	ZNF230
0.109503	0.399302	0.120414	0.353734	0.0100391	0.30422	-0.0887518	8.96e-20	MTA3
-0.0806599	3.99e-21	-0.0942906	2.21e-23	-0.0880832	1.69e-19	-0.0887276	9.17e-20	HLA-B
-0.447641	0.333342	-0.45525	0.327069	-0.0147463	0.131244	-0.0887092	9.33e-20	CTNND1
0.27615	0.00991156	0.27692	0.0109784	0.0234948	0.0161818	-0.0886672	9.71e-20	ZER1
0.417095	0.0455026	0.418702	0.0437872	0.021004	0.0315716	-0.0886539	9.84e-20	FBXW9
0.16177	0.193298	0.153665	0.221394	0.0078449	0.422055	-0.0886532	9.84e-20	ATG10
0.0230553	0.786859	0.0232142	0.788467	-0.00360778	0.711962	-0.0886248	1.01e-19	GCH1
0.269512	0.0218107	0.280322	0.017367	0.0253072	0.00958754	-0.0885966	1.04e-19	CDK8
0.265303	0.0750435	0.274811	0.0668374	0.0158008	0.105844	-0.0885835	1.05e-19	PHKA2
0.242053	0.440053	0.210936	0.504175	-0.00240219	0.805805	-0.0885892	1.05e-19	CASTOR3
0.0972436	0.488604	0.0807077	0.570261	0.00509227	0.602265	0.0885656	1.07e-19	C11orf68
0.0653595	0.937598	0.0669984	0.938776	-0.00345057	0.723988	-0.0885605	1.07e-19	AL451042.2
-4.21418	5.26e-05	-4.61343	1.48e-05	-0.0344457	0.000421534	-0.0885434	1.09e-19	GZMH
-0.106086	0.470163	-0.125826	0.395864	-0.0132272	0.175821	-0.0885041	1.13e-19	TBC1D7
-0.0821076	0.928184	-0.0887853	0.925377	-0.000503164	0.958932	-0.0884824	1.16e-19	C1QTNF12
0.357515	0.127982	0.366208	0.130136	0.00833913	0.393414	-0.088469	1.17e-19	GDAP1
0.106274	0.466452	0.100404	0.494895	0.0105391	0.280765	0.0884458	1.2e-19	CDC34
-0.292014	9.55e-05	-0.326179	1.72e-05	-0.0386009	7.75e-05	-0.0884197	1.23e-19	PTGER4
0.110164	0.435525	0.0776357	0.58968	0.00836356	0.39203	-0.0884033	1.25e-19	CLPTM1L
0.0737752	0.676723	0.0850469	0.631121	0.0105833	0.278752	-0.0883763	1.28e-19	ZBTB11-AS1
-0.0021484	0.983258	0.00589042	0.954193	-0.000818974	0.933204	-0.0883358	1.33e-19	TIMM29
-0.652546	0.155625	-0.63211	0.162963	-0.0136032	0.163857	-0.0882922	1.38e-19	OSBPL5
0.0379362	0.599816	0.0318146	0.66302	1.1e-05	0.999101	-0.088294	1.38e-19	PPP6R2
0.746678	0.160944	0.742445	0.157778	0.00953946	0.32892	-0.0882904	1.39e-19	AC027307.2
0.450529	0.534001	0.491616	0.519117	0.00675653	0.489269	0.0882811	1.4e-19	MYORG
0.359831	0.394353	0.400933	0.34574	-0.00306266	0.753951	-0.0882422	1.45e-19	DNAJB5
-0.0811335	0.582498	-0.0867044	0.557761	-0.010245	0.294406	-0.0882235	1.48e-19	TCEANC2
0.02756	2.08e-09	0.0379676	5.98e-09	0.059807	9e-10	0.0881468	1.59e-19	RPS12
-0.622066	0.00182645	-0.797531	9.47e-05	-0.0378013	0.000108848	-0.0881453	1.59e-19	PTGDR
1.18487	1.53e-07	1.16786	7.71e-08	0.0524685	7.73e-08	-0.0881362	1.6e-19	PTK2
-0.0107391	0.988605	0.0486661	0.948233	-0.00285381	0.770241	-0.0880848	1.68e-19	AP002884.3
-0.361751	0.1963	-0.35361	0.201232	-0.0207127	0.0340091	-0.08808	1.69e-19	H2AFY2
-1.23233	0.445992	-1.28228	0.420492	-0.00621068	0.525032	0.0880428	1.75e-19	GAPT
0.0126332	0.889508	0.00243602	0.978789	-0.00342233	0.726157	-0.0880291	1.77e-19	ZFP90
0.163215	0.861826	0.133462	0.888049	-0.00287436	0.768634	0.0880079	1.81e-19	STPG2
0.245352	0.0507727	0.241036	0.0582554	0.011839	0.225649	-0.0879831	1.85e-19	MROH1
-0.300447	0.216417	-0.280155	0.240361	-0.00831885	0.394566	0.0878648	2.07e-19	STXBP1
0.198809	0.113701	0.185097	0.144651	0.0106418	0.276104	-0.0878289	2.14e-19	ALDH6A1
-0.749185	0.00109984	-0.828545	0.000415634	-0.0175168	0.0730042	-0.0878202	2.16e-19	AC021188.1
-0.283607	0.152671	-0.305869	0.127086	-0.0165029	0.0912153	-0.0878173	2.16e-19	SOCS5
-0.609826	0.653974	-0.662234	0.631833	-0.00188254	0.847226	0.0876863	2.45e-19	U73166.1
-0.744327	0.0387038	-0.784306	0.0309182	-0.0235629	0.0158755	-0.0876621	2.5e-19	STARD9
0.10712	0.302946	0.110412	0.295383	0.0107224	0.272483	-0.0876464	2.54e-19	ITPR1
0.256412	0.217307	0.280067	0.179642	0.0114792	0.240068	-0.08764	2.56e-19	FAM19A2
0.0955455	0.330592	0.077356	0.437427	0.00649413	0.506295	-0.0876157	2.61e-19	DENND4B
0.255466	1.89e-18	0.258941	8.42e-19	0.0831462	1.54e-17	0.0875988	2.66e-19	LINC00861
0.197979	0.014602	0.206418	0.0112434	0.0150695	0.123	-0.0875801	2.7e-19	INTS8
0.432242	0.144596	0.458343	0.129475	0.0170924	0.0802274	-0.0875443	2.79e-19	ICA1L
-0.0266604	0.873794	-0.0269971	0.872716	0.00597454	0.540908	0.0875409	2.8e-19	MPV17L2
-0.567295	0.418182	-0.742888	0.323822	-0.0120692	0.216752	0.0874896	2.94e-19	FOXB1
0.271108	0.0508843	0.277949	0.0502895	0.0115025	0.239112	-0.0874806	2.97e-19	SYNJ1
-0.071139	0.629197	-0.0833827	0.577377	-0.00810079	0.407077	-0.0874683	3e-19	CHUK
0.012888	0.883442	0.0108621	0.902919	-0.00240896	0.805269	-0.0874456	3.06e-19	SEC24B
-0.179756	0.0818785	-0.175136	0.0910264	-0.0187584	0.0548696	-0.0874398	3.08e-19	NEDD1
0.0887793	0.579924	0.0692987	0.668269	0.00132224	0.89236	-0.0874341	3.1e-19	ARMC5
0.078747	0.731886	0.0832222	0.719997	0.00132988	0.891742	-0.0874093	3.17e-19	FAM215B
0.263297	0.00336286	0.262926	0.00410289	0.0268847	0.00592532	-0.0873974	3.21e-19	NISCH
0.0849121	0.795583	0.0985134	0.760937	0.00305407	0.754619	-0.0873964	3.21e-19	ANKS6
-0.144097	0.812074	-0.11346	0.850728	-0.00549019	0.574204	-0.0873816	3.25e-19	FP565260.6
0.693128	0.0966588	0.708475	0.0940192	0.0227655	0.0197997	0.0873521	3.34e-19	AP003392.6
-0.143348	1.09e-20	-0.150175	1.43e-21	-0.0812294	8.31e-17	-0.0873335	3.4e-19	CALM1
0.164282	0.450157	0.138025	0.53485	0.0073593	0.451352	0.0873332	3.4e-19	TAF5L
0.0138049	0.913145	0.0292588	0.817195	0.000245185	0.979981	-0.0873044	3.5e-19	ASB1
-0.135086	1.5e-18	-0.113103	2e-12	-0.0660615	1.3e-11	-0.0872138	3.8e-19	ACTG1
0.430303	0.210993	0.46722	0.165322	0.0120565	0.217236	-0.0871784	3.93e-19	OXT
0.0336132	0.927124	-0.0086606	0.981405	0.00254742	0.794321	0.0871615	3.99e-19	NOL3
0.316862	0.524184	0.325442	0.507163	0.000729489	0.940488	-0.0870674	4.36e-19	DLGAP4-AS1
0.0115677	0.920407	-0.00128872	0.991261	-0.00438438	0.653648	-0.0870521	4.42e-19	TTC7A
0.0622431	0.865689	0.0555473	0.878851	0.00236511	0.808744	0.0870012	4.64e-19	PRRT1
-0.203987	0.182048	-0.239526	0.122064	-0.0212974	0.0292707	-0.0869738	4.76e-19	ZNF701
-0.296493	0.701787	-0.214468	0.775314	0.002281	0.815421	0.0869731	4.76e-19	HSPA2
0.118066	0.328805	0.131722	0.28288	0.00805756	0.409585	-0.0869685	4.78e-19	FGFR1OP
-0.0467421	0.677295	-0.0584762	0.609303	-0.00296818	0.761307	-0.0869448	4.89e-19	CMTR1
-0.199955	2.53e-15	-0.230215	6.27e-19	-0.0753312	1.16e-14	-0.0869404	4.91e-19	ANXA1
-0.465152	1.04e-05	-0.470515	8.57e-06	-0.0415942	2.06e-05	-0.0868978	5.1e-19	SYNJ2
0.0714666	0.49889	0.0626326	0.560176	0.0185144	0.0581013	-0.0868935	5.12e-19	RAD17
0.0165349	0.88191	0.012429	0.91106	0.00149943	0.878042	-0.086846	5.36e-19	PRKD3
-0.179717	1.37e-23	-0.195101	7.44e-25	-0.0904555	1.76e-20	-0.0868345	5.41e-19	EMP3
0.289188	0.387464	0.280678	0.401796	0.00581369	0.551858	-0.0867939	5.62e-19	WDR92
-0.121233	0.319557	-0.110947	0.367163	-0.00751319	0.441946	0.0867882	5.65e-19	GNB1L
-0.0930776	0.681348	-0.140113	0.559483	-0.000132987	0.989141	0.0867878	5.65e-19	CHN1
-0.0807716	0.403201	-0.0832147	0.391292	-0.00134363	0.89063	0.0867794	5.7e-19	HMGXB4
0.278552	0.531947	0.287624	0.519833	0.0116411	0.233499	0.0867787	5.7e-19	CAND2
0.284728	0.247853	0.293531	0.233006	0.00439265	0.653037	-0.0867538	5.83e-19	AC114271.1
-0.156338	0.0787238	-0.160105	0.0716413	-0.0158217	0.105384	-0.0867127	6.06e-19	HECA
0.272816	0.102468	0.279173	0.0990601	0.0125766	0.198045	-0.0866864	6.21e-19	INPPL1
0.0666001	0.490334	0.0739961	0.445819	0.0068963	0.480327	-0.0866823	6.23e-19	SELENOO
-0.38241	0.00112206	-0.394246	0.000868302	-0.0327215	0.000809215	-0.0866805	6.24e-19	PRKCZ
0.0913901	0.467298	0.0769583	0.547076	0.00675596	0.489306	-0.0866651	6.33e-19	NSUN3
-0.0934658	0.549517	-0.108684	0.488954	-0.00749167	0.443255	-0.0866302	6.54e-19	GOLGA1
0.435902	0.124153	0.442096	0.127487	0.00985622	0.313113	-0.0866259	6.57e-19	RORA-AS1
0.168085	0.0824486	0.149199	0.128595	0.0138238	0.157128	-0.0866023	6.71e-19	SREBF2
0.152573	0.346613	0.131295	0.429155	0.0146382	0.134093	-0.0865912	6.78e-19	BTBD2
-0.263188	0.56166	-0.31646	0.482211	-0.00363503	0.709885	-0.0865814	6.84e-19	SUGCT
0.205565	0.0472608	0.219447	0.0373103	0.0261826	0.00736234	-0.0865801	6.85e-19	NRF1
0.0887175	0.525057	0.106913	0.44085	0.00380512	0.696967	0.0865648	6.95e-19	STK32C
-0.0409443	0.806624	-0.050423	0.763552	-0.00702035	0.472466	-0.0865219	7.23e-19	RECQL5
0.381783	0.498773	0.341433	0.570857	0.0155042	0.112559	-0.0864413	7.79e-19	ADM5
-0.513815	0.115183	-0.5873	0.0774363	-0.0169042	0.0836122	0.0864102	8.02e-19	SENCR
0.116561	0.535454	0.112085	0.546201	0.00213475	0.827062	0.0864021	8.08e-19	FBXW8
0.216338	0.0684832	0.20546	0.0859943	0.0168703	0.0842344	-0.0863811	8.23e-19	KHNYN
0.169994	0.732701	0.208801	0.683482	0.00322325	0.741499	0.086373	8.3e-19	PRR11
-1.00244	0.170701	-1.24268	0.106731	-0.0187891	0.0544735	-0.0863697	8.32e-19	ANKDD1B
0.129136	0.35041	0.112491	0.423336	0.0045067	0.644642	-0.0863517	8.46e-19	CEP44
0.315487	1.75e-10	0.322042	1.15e-10	0.0593317	1.22e-09	0.0863489	8.48e-19	PIGC
-0.135308	0.438794	-0.143904	0.416059	-0.00961219	0.325246	-0.0863373	8.57e-19	SSFA2
-0.367492	0.625039	-0.558674	0.487268	-0.0111056	0.255713	-0.0863217	8.7e-19	RTP5
-0.024933	0.871242	0.00822572	0.957639	-0.000442313	0.963895	-0.0863087	8.8e-19	WRN
-0.117535	0.379623	-0.10841	0.418537	-0.0124551	0.202413	-0.0862993	8.88e-19	ERCC4
0.295032	2.43e-23	0.297748	1.1e-23	0.0901236	2.42e-20	0.0862901	8.95e-19	CAMK4
-0.219886	4.78e-24	-0.22983	2.16e-25	-0.0869045	5.07e-19	-0.08629	8.96e-19	PPIB
-0.0825138	0.733507	-0.0628722	0.792989	-0.00282243	0.772698	-0.0862892	8.96e-19	NADK2
0.653917	0.361825	0.714988	0.351889	0.0118239	0.226239	-0.086285	9e-19	ARHGAP11B
0.365778	0.331001	0.37888	0.338158	0.00118659	0.903346	-0.0862783	9.05e-19	POLR2J2
-0.218996	0.127607	-0.205906	0.151805	-0.020457	0.0362784	-0.0862687	9.13e-19	BCS1L
-0.0577329	0.566883	-0.0577053	0.569483	0.000470705	0.961579	-0.0862493	9.3e-19	THUMPD3
0.509913	0.425507	0.534968	0.403826	0.00600598	0.53878	-0.0862472	9.32e-19	AL132656.2
-0.179413	0.0053721	-0.174561	0.00720941	-0.0245785	0.011878	-0.0862015	9.72e-19	SLC38A10
0.0788194	0.851296	0.0607969	0.887156	-0.0041173	0.673488	-0.0861978	9.75e-19	AL512625.2
-0.20356	0.727196	-0.135117	0.813419	0.000279708	0.977163	-0.0861452	1.02e-18	GPM6B
0.321265	0.019812	0.309598	0.0259783	0.0196036	0.0448102	0.0861151	1.05e-18	ZNF563
-1.33394	0.00913392	-1.26079	0.0112141	-0.0250998	0.0101958	-0.0861087	1.06e-18	CLDN7
0.234344	0.760609	0.222612	0.782572	0.00348066	0.721681	0.0860823	1.08e-18	TMEM44
0.14818	0.6045	0.0843427	0.77746	0.000895729	0.926961	-0.08607	1.1e-18	SESTD1
-0.0376813	0.907166	-0.0853872	0.79269	-0.0064217	0.51105	-0.0860463	1.12e-18	FCHO2
-0.137553	0.232795	-0.139316	0.228619	-0.00994089	0.308974	0.08604	1.13e-18	FUBP3
-0.0259872	0.82989	-0.0482632	0.692921	0.00010243	0.991636	-0.0860268	1.14e-18	SMAGP
-0.279147	5.38e-17	-0.299344	1.05e-17	-0.076655	3.95e-15	-0.0860123	1.16e-18	FLNA
-0.439388	0.000111006	-0.437817	0.000108172	-0.0368763	0.000159877	-0.0859048	1.28e-18	IL2RA
0.105429	0.276916	0.107016	0.271641	0.0100021	0.306006	-0.0858648	1.32e-18	SPG11
0.04132	0.727578	0.0449576	0.705658	0.0105636	0.279646	0.0858446	1.35e-18	DNAJC24
-0.881159	0.532572	-1.06122	0.477459	-0.00535602	0.583596	0.0858156	1.39e-18	LINC02432
-0.0463304	0.809029	-0.0876852	0.651891	-0.00476748	0.625616	0.0857588	1.46e-18	AC074032.1
-0.102568	0.38622	-0.0849771	0.470531	-0.0107096	0.273054	-0.0857527	1.47e-18	MED13L
1.17824	0.0422533	1.14763	0.0348636	0.0127139	0.193193	0.0857411	1.48e-18	LGALS14
0.82378	0.124535	0.80711	0.146924	0.017416	0.0746696	-0.0857357	1.49e-18	PROX2
-1.80787	0.298397	-1.8736	0.283435	-0.00868172	0.374269	0.0857322	1.5e-18	WNT6
-0.124313	0.517139	-0.118512	0.541046	-0.0121026	0.215483	-0.085712	1.52e-18	CEP57L1
-0.118206	0.554332	-0.0941061	0.637344	-0.00432518	0.658025	-0.0856917	1.55e-18	SLC39A3
-0.121988	0.365865	-0.134507	0.322148	-0.0141375	0.147923	-0.0856816	1.57e-18	ADAT1
-0.106275	0.437954	-0.118716	0.392033	-0.0070574	0.470132	-0.0856794	1.57e-18	KIAA0355
-0.55797	0.103826	-0.526944	0.118551	-0.0157987	0.105891	-0.0856555	1.6e-18	PPM1L
0.053089	0.59597	0.0610755	0.54633	0.0105164	0.281803	-0.0856224	1.65e-18	SIMC1
0.237055	2.15e-08	0.245178	9.38e-09	0.0550012	1.77e-08	0.0856066	1.68e-18	HPCAL1
0.0424308	0.74308	0.036967	0.776564	0.00647399	0.507615	-0.085589	1.7e-18	FAM153B
0.250944	0.0870082	0.246861	0.0975161	0.0151082	0.122042	-0.0855629	1.75e-18	C9orf72
-0.1445	0.624561	-0.122366	0.674379	0.00105977	0.913633	0.0854699	1.9e-18	IFIT3
-0.0950752	0.485012	-0.0832576	0.544312	-0.00830941	0.395103	-0.0854616	1.91e-18	MEF2D
-0.22375	0.803889	-0.25496	0.7764	-0.00418976	0.668081	-0.085465	1.91e-18	AC000035.1
-0.437288	0.209238	-0.462527	0.186269	-0.0125195	0.200089	-0.0854087	2.01e-18	DPY19L1
0.246352	0.0185468	0.255319	0.0152755	0.0179748	0.0658138	-0.0853978	2.03e-18	FBXL4
0.457131	0.567009	0.485982	0.574225	-0.00636065	0.515075	0.0853614	2.1e-18	AC091180.4
-0.00483705	0.992416	0.0249673	0.959902	-0.00572641	0.557845	-0.085354	2.11e-18	KDM4D
-0.0211247	0.882462	-0.0364179	0.802145	-0.00678279	0.487582	-0.085348	2.12e-18	ERI1
0.223337	0.378503	0.22045	0.376191	0.00533923	0.584776	0.0853126	2.19e-18	YES1
-0.327321	0.519029	-0.408574	0.433852	-0.00652503	0.504274	-0.0852907	2.24e-18	AC040970.1
-0.0319825	0.841802	-0.0366048	0.819834	0.000138085	0.988725	-0.0852651	2.29e-18	NBPF12
0.717948	0.262397	0.537743	0.396129	-4.8e-06	0.999608	0.0851722	2.49e-18	NDUFA4L2
0.0842087	0.436306	0.0715121	0.511087	0.00801801	0.411887	0.0851734	2.49e-18	ALKBH4
-0.397775	0.652141	-0.353114	0.678058	-0.00684056	0.483882	-0.08515	2.54e-18	AC022726.2
-0.147115	0.327891	-0.175918	0.242104	-0.00754952	0.439741	0.0851448	2.56e-18	AC020571.1
-0.0695233	0.767138	-0.0945619	0.685278	-0.00419424	0.667748	-0.0851432	2.56e-18	ADGRL1
0.213794	0.107496	0.209328	0.116973	0.0110069	0.259964	-0.0851351	2.58e-18	GANC
0.228348	0.0246665	0.244241	0.0161744	0.0172925	0.0767532	-0.0850402	2.81e-18	SCAI
0.838478	8.76e-09	0.874481	1.23e-09	0.054983	1.79e-08	0.0850223	2.86e-18	LRRN3
0.130914	0.36703	0.163447	0.262329	0.00492475	0.61426	0.085014	2.88e-18	CCDC28B
-0.0907589	0.310574	-0.100275	0.268109	-0.0158645	0.104446	-0.0850099	2.89e-18	PPP1R21
-0.154595	0.435735	-0.191085	0.352169	-0.0128382	0.188875	-0.0850042	2.9e-18	ACER3
-0.0981558	0.164269	-0.101201	0.155283	-0.0157617	0.106711	-0.084994	2.93e-18	UNC13D
0.101936	0.163956	0.118504	0.107725	0.012504	0.200646	-0.0849759	2.98e-18	ECE1
-0.173896	0.400428	-0.148891	0.472009	-0.007096	0.467707	-0.0849333	3.1e-18	RP2
0.368975	0.477514	0.348977	0.50616	0.00650682	0.505465	-0.0849338	3.1e-18	HIST1H2BI
0.0137526	0.881854	0.0176071	0.849442	-0.00531436	0.586527	-0.0849146	3.15e-18	MTA1
0.482932	0.400177	0.476251	0.417742	0.00389868	0.689899	-0.0848832	3.24e-18	PTCH2
-0.201052	0.527188	-0.211245	0.513684	-0.00976149	0.317787	-0.084885	3.24e-18	ANO8
0.749277	0.0235458	0.760364	0.0249419	0.0230219	0.0184541	-0.0848559	3.32e-18	ATP6V1G2
-0.678811	0.529224	-0.772271	0.480197	-0.00807318	0.408677	-0.0848508	3.34e-18	ZBED3-AS1
-0.0983849	0.303197	-0.105956	0.271165	-0.0149021	0.127216	-0.0848421	3.36e-18	TRMT61B
-0.63961	0.219707	-0.681845	0.192943	-0.0139702	0.152779	-0.0848139	3.45e-18	AL139099.1
0.186359	0.511625	0.198885	0.481035	0.00408395	0.675981	-0.0847982	3.5e-18	AL031848.2
0.661618	0.0448073	0.621886	0.0549572	0.022169	0.0232646	0.084787	3.54e-18	TSPAN10
0.244377	6.33e-24	0.253498	5.94e-25	0.0869943	4.67e-19	0.0847741	3.58e-18	2021-09-06
-0.166358	0.595049	-0.196832	0.528625	-0.00461367	0.636808	0.0847467	3.67e-18	WNT1
-5.48231	0.0734346	-5.27151	0.0648271	-0.0158951	0.103777	0.084724	3.74e-18	TNFRSF9
-0.0460717	0.857136	-0.0316952	0.900252	-0.000636107	0.948095	0.0847215	3.75e-18	C9orf40
0.144632	0.340562	0.156537	0.308694	0.00214164	0.826513	-0.0847191	3.76e-18	MTMR12
-0.132135	0.129568	-0.139012	0.115327	-0.0142892	0.143624	-0.0847105	3.79e-18	ETF1
-0.258111	0.77686	-0.240803	0.788154	-0.00583317	0.550526	-0.0846866	3.87e-18	LRRC69
-0.132088	0.206023	-0.142911	0.177657	-0.0130332	0.182245	-0.084675	3.91e-18	NEDD9
0.307202	0.597972	0.283584	0.627643	0.00281555	0.773236	-0.0846772	3.91e-18	HOXB3
0.18108	0.489371	0.19221	0.464671	0.00672459	0.491325	-0.084674	3.92e-18	AFG1L
0.218376	0.181317	0.232045	0.160726	0.0137234	0.160165	-0.0846705	3.93e-18	HEATR3
0.516467	0.409854	0.520411	0.432693	0.00711014	0.46682	-0.0846521	4e-18	DNAH8
0.387742	0.121339	0.395786	0.110504	0.0160662	0.100109	-0.0846419	4.03e-18	RAD54B
-0.0640574	0.911166	-0.0324371	0.955424	0.00113437	0.90758	-0.0846421	4.03e-18	AC239800.2
-1.83642	0.119485	-1.50197	0.170189	-0.0116884	0.231607	-0.0846397	4.04e-18	PRR29-AS1
-0.0179911	0.911491	-0.0283212	0.862522	0.00168801	0.862847	-0.0846091	4.15e-18	WDR41
-0.0290145	0.853282	-0.0246872	0.873943	-0.00315162	0.747045	0.0846036	4.18e-18	RTKN2
0.123027	0.798224	0.146696	0.756205	-0.000664557	0.945777	-0.0845991	4.19e-18	AC023908.3
-0.0344677	0.763798	-0.0484063	0.676821	-0.00130799	0.893513	0.0845594	4.35e-18	ALG6
-0.494205	0.405533	-0.687419	0.281768	-0.00571441	0.55867	0.0844973	4.6e-18	GSDMA
0.354211	0.065183	0.364703	0.0592184	0.0199255	0.0414125	-0.0844664	4.73e-18	AC020911.2
-0.118646	0.844209	-0.232196	0.707875	-0.00943633	0.334176	-0.0844475	4.81e-18	FGFBP2
-0.00169512	0.989597	-0.0156774	0.905398	0.00104848	0.91455	0.0844431	4.83e-18	C11orf24
0.957052	0.218105	0.907613	0.236896	0.0137305	0.159947	-0.0844298	4.89e-18	AC002310.2
0.492776	0.0299564	0.476636	0.036793	0.0188812	0.0533004	-0.0844259	4.9e-18	ZCCHC18
-0.0026315	0.977804	0.0047451	0.960194	-0.00225574	0.817429	-0.0844162	4.95e-18	PLEKHM1
0.0635667	4.24e-15	0.067399	5.53e-15	0.0695877	1e-12	0.0843867	5.08e-18	RPL22
1.26974	0.144189	1.24436	0.161053	0.013997	0.151994	0.0843769	5.12e-18	TDRD1
0.132981	0.666849	0.0987425	0.747669	0.0031863	0.744359	-0.0843625	5.19e-18	LEKR1
-0.0190518	0.79652	-0.0322455	0.665576	-0.0097859	0.316578	-0.0843536	5.23e-18	TRPM7
0.405946	0.0604442	0.420801	0.0500229	0.00999826	0.30619	-0.0843429	5.28e-18	AC023157.3
-0.0379926	0.856416	-0.0486141	0.818294	-0.00619875	0.525828	-0.084341	5.29e-18	TAF4
-1.61569	0.00247095	-1.5159	0.0030129	-0.028275	0.00380069	-0.0843396	5.3e-18	LATS2
0.0822787	0.459622	0.0663017	0.552623	0.00436196	0.655304	-0.0843392	5.3e-18	PCYOX1
0.476069	0.179556	0.497243	0.165729	0.0108534	0.266668	-0.0842942	5.52e-18	GLB1L3
0.126599	0.244713	0.134876	0.217114	0.0147792	0.130384	-0.0842893	5.54e-18	HKR1
0.284733	0.242665	0.283115	0.261568	-0.00202969	0.835448	-0.0842741	5.62e-18	VANGL1
0.0548687	0.86119	0.0676587	0.82989	-0.00641158	0.511716	-0.084236	5.82e-18	TNKS1BP1
-0.166512	0.742529	-0.201524	0.688231	-0.00373977	0.70192	0.0842261	5.87e-18	NEFM
0.435247	0.261175	0.401541	0.317977	0.0121795	0.212584	-0.0842021	6e-18	FAM53A
0.189746	0.771483	0.176695	0.780701	-0.00013122	0.989285	-0.084188	6.07e-18	FGR
0.44475	0.268519	0.421892	0.276796	0.0177912	0.0686228	-0.0841555	6.25e-18	HAR1B
0.00567167	0.989634	-0.000493126	0.999111	-0.00297944	0.760429	-0.0841096	6.52e-18	AC062029.1
-0.286343	0.462507	-0.350062	0.375317	-0.003704	0.704636	0.0841063	6.54e-18	COL9A2
0.700697	0.127602	0.785262	0.0839965	0.0147933	0.130019	-0.0840866	6.65e-18	AC008892.1
-1.67867	1.44e-20	-1.73886	8.07e-22	-0.0696322	9.69e-13	-0.0840812	6.69e-18	NKG7
0.00700922	0.928675	-0.00072435	0.992701	0.000396029	0.967671	-0.0840504	6.87e-18	IARS
0.455274	0.0754578	0.438949	0.0900572	0.0134159	0.169739	-0.0840215	7.06e-18	SUV39H2
-0.185659	0.0461563	-0.17745	0.0551664	-0.0228032	0.0195963	-0.0840183	7.08e-18	MTFP1
-0.781865	0.549934	-0.717162	0.583022	-0.00390838	0.689167	0.0839349	7.63e-18	RND1
0.128297	0.318338	0.141177	0.280348	0.0138367	0.15674	-0.0838768	8.03e-18	CSNK1G1
-0.590105	0.362531	-0.686594	0.298797	-0.0083052	0.395342	-0.0838778	8.03e-18	SRC
0.70576	0.0117233	0.684564	0.0140134	0.0228811	0.0191825	-0.0838441	8.27e-18	C5orf34
-0.437751	5.49e-16	-0.440612	3.65e-16	-0.0843764	5.13e-18	-0.0838364	8.33e-18	KLRB1
1.21053	0.0607704	1.10933	0.0719265	0.0177482	0.0692936	-0.0838326	8.36e-18	Z97192.2
0.900304	0.0923455	0.929623	0.08241	0.0148319	0.129019	-0.0838193	8.46e-18	BCDIN3D-AS1
-0.599345	0.0373351	-0.618709	0.0321037	-0.0255771	0.00884496	-0.0837933	8.66e-18	CDYL
0.201797	0.190278	0.192154	0.218286	0.0178725	0.0673665	-0.0837415	9.07e-18	FIGNL1
-0.263238	0.60049	-0.196928	0.685103	-0.00762438	0.43522	-0.0837302	9.16e-18	LINC00294
-0.0611469	0.545952	-0.0715904	0.489151	-0.00386403	0.692514	-0.0837025	9.39e-18	FAM53B
-0.119663	0.734445	-0.104212	0.763465	-6.48e-05	0.994707	0.0836996	9.41e-18	UBTD2
-0.126835	0.326964	-0.147528	0.265732	-0.0104893	0.283044	-0.0836905	9.49e-18	PIK3CG
0.397926	0.235338	0.404785	0.213824	0.0118277	0.226092	-0.0836759	9.62e-18	AC240274.1
0.361354	0.680263	0.403512	0.634239	0.0128557	0.188273	0.0836212	1.01e-17	AP000251.1
0.118198	0.828776	0.114944	0.833411	-0.000378147	0.96913	-0.0836123	1.02e-17	CD302
-0.0165611	0.877324	-0.0149736	0.888572	-0.00662449	0.497798	-0.0836135	1.02e-17	MNAT1
-0.084947	0.420176	-0.093814	0.378178	-0.00051993	0.957565	-0.0836014	1.03e-17	VPS41
0.20595	0.783994	0.213949	0.774009	0.00240534	0.805556	-0.0835639	1.06e-17	AL121601.1
-0.0554103	0.669242	-0.0787166	0.553306	-0.00830141	0.395558	0.0835278	1.1e-17	LMNB2
0.29948	0.213285	0.295946	0.221157	0.0137706	0.15873	0.0835181	1.11e-17	CDK20
0.00488356	0.957653	-0.00337808	0.97111	-0.00230396	0.813597	-0.083516	1.11e-17	AP5Z1
-0.64496	6.52e-07	-0.668652	2.94e-07	-0.0493486	4.34e-07	-0.0835057	1.12e-17	ADAM15
-0.703266	0.0222165	-0.801201	0.0105154	-0.0290447	0.00294838	-0.0834935	1.13e-17	LTB4R
-0.00993427	0.939279	-0.0165143	0.900491	-0.00453043	0.642901	-0.0834839	1.14e-17	KCTD7
0.113456	0.746545	0.153051	0.650991	0.00415522	0.670656	0.0834585	1.17e-17	LRRC20
-0.179939	0.265472	-0.192004	0.238605	-0.0153737	0.115618	-0.0834372	1.19e-17	ACOX3
-1.8359	0.0401347	-2.12214	0.01529	-0.0241928	0.0132769	-0.0834143	1.21e-17	XCL2
-0.125535	0.210825	-0.133181	0.187319	-0.0067472	0.489869	0.0833997	1.23e-17	C19orf12
0.143476	0.269959	0.151714	0.245783	0.00496242	0.611553	-0.0834037	1.23e-17	AC027097.1
0.423294	0.506732	0.472138	0.471889	0.00841917	0.388889	0.0834025	1.23e-17	SLC27A2
-0.063122	0.658118	-0.0459776	0.748126	-0.00651515	0.50492	-0.0833711	1.26e-17	PPIF
-0.00824067	0.966856	-0.00576859	0.976863	0.00104168	0.915102	0.0833767	1.26e-17	ZNF771
0.0864298	0.473573	0.0562814	0.647447	0.00369528	0.705299	-0.0833414	1.3e-17	CLN3
-0.145349	0.371196	-0.179712	0.2709	-0.0106062	0.277715	-0.0833284	1.31e-17	AC007384.1
0.165945	0.0575644	0.168941	0.0629072	0.0192102	0.0492806	-0.0833229	1.32e-17	FAM160B1
0.238967	0.390526	0.220418	0.430313	0.00746193	0.445066	-0.0833175	1.32e-17	GPR82
0.0208867	0.811051	0.0177151	0.840632	-0.00531636	0.586386	-0.0833153	1.33e-17	ACOT8
-0.286716	0.322524	-0.300877	0.296028	-0.0100164	0.305313	-0.0833009	1.34e-17	ZDHHC8
0.322639	0.653239	0.294628	0.708636	0.018234	0.0620099	-0.0833037	1.34e-17	MAMDC4
0.0837056	0.594005	0.0840547	0.594686	0.00322327	0.741497	-0.0832828	1.37e-17	DPY19L4
0.419981	0.70734	0.449904	0.68608	0.00375309	0.700909	0.0832824	1.37e-17	HIST2H4B
-0.117336	0.859984	-0.086483	0.894765	-0.00176699	0.856498	-0.0832472	1.41e-17	AL136295.5
0.0312694	0.904789	0.0109193	0.967897	-0.00276753	0.777	-0.0832235	1.44e-17	KLHL15
0.0084865	0.943165	0.00484666	0.967479	0.00960233	0.325742	0.0832123	1.45e-17	FAM50B
0.232022	0.0951202	0.247547	0.0736752	0.0200376	0.0402811	-0.0832031	1.47e-17	RFT1
-0.44636	0.32178	-0.479647	0.287156	-0.00676703	0.488594	0.0831939	1.48e-17	SNX33
-0.0467226	0.836652	-0.111216	0.63506	0.000408509	0.966653	-0.0831441	1.54e-17	GNAO1
-0.34171	0.532232	-0.330446	0.543695	-0.00995182	0.308443	-0.0831197	1.58e-17	ACER2
-0.0174715	0.97384	-0.0108382	0.984237	0.00533982	0.584735	0.0830976	1.61e-17	EVI5
0.300817	0.0709054	0.332186	0.0479046	0.0165746	0.0898162	-0.0830735	1.64e-17	HIST1H2BN
-0.0149065	0.850301	-0.0128753	0.87048	0.00526521	0.589993	0.0830412	1.69e-17	ZSWIM7
0.17725	1.61e-19	0.180185	7.17e-20	0.082582	2.54e-17	0.083039	1.7e-17	SRSF5
0.376566	0.00134723	0.387242	0.0010577	0.0289783	0.00301436	-0.0830266	1.71e-17	ZMYM4
0.0588494	0.796145	0.048604	0.833841	-0.00253396	0.795384	-0.0830293	1.71e-17	ZNF133
0.102254	0.638029	0.0734014	0.737092	-0.000355733	0.970959	-0.0830163	1.73e-17	ZFYVE9
-0.487229	0.526853	-0.42877	0.581456	0.00810603	0.406773	0.0830102	1.74e-17	AC104041.1
0.29609	0.461723	0.261304	0.524847	0.00715813	0.463819	0.0829923	1.77e-17	LMNTD2
-0.190923	0.00631112	-0.208232	0.00321248	-0.0360589	0.00022296	-0.0829376	1.86e-17	NDUFA13
-0.517355	0.246415	-0.473804	0.278068	-0.0124677	0.201957	-0.0829377	1.86e-17	SLC44A3
-0.903113	0.293723	-0.984044	0.263969	-0.00506698	0.604068	0.0829222	1.88e-17	EBF4
0.229564	0.0975426	0.225667	0.107226	0.0110388	0.258582	-0.0829167	1.89e-17	TTI1
-0.0977929	0.375603	-0.0877346	0.431342	-0.00598695	0.540068	0.0828973	1.92e-17	GPR146
0.0289872	0.789894	0.0141006	0.89875	-0.00304637	0.755218	-0.0828969	1.92e-17	FBXL20
1.16324	0.00316284	1.19205	0.00232511	0.035137	0.000321868	-0.0828601	1.99e-17	OR3A2
-0.614924	0.166351	-0.75013	0.102346	-0.0201678	0.0390001	0.0828506	2e-17	ZBTB34
0.291644	1.29e-27	0.290015	2.35e-26	0.0820182	4.17e-17	0.082845	2.01e-17	MCUB
0.130358	0.632354	0.117723	0.670526	-0.00476128	0.626065	-0.0828394	2.02e-17	AL353708.3
0.153994	0.785125	0.103722	0.853525	0.000200599	0.983621	-0.0828238	2.05e-17	ABALON
-0.00259072	0.995732	-0.00636939	0.989855	0.000529828	0.956758	-0.0828248	2.05e-17	KIF11
0.0924016	0.618907	0.0724364	0.699264	0.00327644	0.73739	0.08282	2.06e-17	POMGNT2
0.403304	0.226234	0.397655	0.243908	0.0146207	0.134558	-0.0828089	2.08e-17	ANKHD1-EIF4EBP3
0.106944	0.595621	0.100725	0.622462	0.011844	0.225451	-0.0827753	2.14e-17	PIGA
-0.184275	0.0481382	-0.184536	0.0485755	-0.0237381	0.0151112	-0.0827376	2.22e-17	PPP5C
0.0775087	0.488483	0.0741571	0.506337	0.00402906	0.680093	-0.0827311	2.23e-17	SLC44A1
-0.379248	0.630424	-0.325599	0.680071	-0.0027624	0.777403	-0.0827114	2.27e-17	SOX6
-0.0436436	0.87772	-0.0599162	0.832543	-0.0078743	0.420318	-0.0827096	2.27e-17	LINC00630
0.96965	0.033849	0.994738	0.029145	0.0226007	0.0207089	0.0826809	2.33e-17	ZBTB32
-0.940037	0.279465	-0.817924	0.333858	-0.0143061	0.14315	-0.0826229	2.45e-17	AC006480.2
-0.945038	0.00152569	-1.02298	0.000703893	-0.0281743	0.00392744	-0.0826097	2.48e-17	B4GALT5
0.313582	0.48877	0.357265	0.428908	0.00289979	0.766646	-0.0826023	2.5e-17	AC108047.1
-0.505839	0.380801	-0.514411	0.37589	-0.00501231	0.607977	-0.082554	2.6e-17	MMP23B
-0.204021	0.602497	-0.162629	0.676888	-0.00194448	0.842264	0.0825583	2.6e-17	ZNF117
0.176683	0.187775	0.180747	0.183106	0.00942124	0.334949	-0.082545	2.63e-17	ALMS1
-0.385038	0.0185477	-0.415919	0.0113685	-0.0224863	0.0213612	-0.082529	2.66e-17	MMD
-0.0358764	0.709362	-0.0389091	0.687546	-0.00514189	0.598732	-0.0825126	2.7e-17	UBE4B
0.579087	0.0264041	0.578315	0.0234718	0.019204	0.0493542	-0.0825011	2.73e-17	IFT140
0.057995	0.598161	0.0664686	0.55055	0.00512464	0.599959	-0.0824719	2.8e-17	BCAS3
-0.237211	0.673587	-0.285189	0.630651	-0.000358288	0.97075	0.0824509	2.85e-17	LOXL2
0.082745	0.44468	0.0989035	0.363051	0.00572924	0.55765	0.0824439	2.87e-17	GEMIN8
0.258258	0.641581	0.185733	0.747933	0.00413541	0.672134	-0.0824257	2.92e-17	AC093635.1
0.240378	0.133365	0.235322	0.143625	0.0176867	0.0702642	-0.082384	3.03e-17	RRNAD1
0.00354297	0.991849	0.00639701	0.985563	0.00554891	0.570116	0.0823832	3.03e-17	AP003068.2
0.560137	0.143068	0.503555	0.178301	0.0091028	0.351543	0.0823656	3.08e-17	DPYSL4
0.00654249	0.917685	0.00854765	0.893425	-0.000378199	0.969126	-0.0823608	3.09e-17	ILKAP
-0.016878	0.960099	-0.042166	0.901977	-0.000147768	0.987934	0.0823393	3.15e-17	HARBI1
1.03789	0.0446042	1.06888	0.0362701	0.0140481	0.150502	-0.0823191	3.2e-17	AC020656.1
-0.391152	0.00530262	-0.382656	0.00579282	-0.0242404	0.0130968	0.0822966	3.27e-17	C11orf21
0.968562	0.0709711	1.06096	0.0675556	0.0102509	0.294131	-0.0822817	3.31e-17	ASPRV1
-0.0793127	0.591032	-0.119084	0.421989	-0.0123109	0.207687	-0.0822776	3.32e-17	ATXN7L3
0.0134195	0.910531	0.00973492	0.935749	-0.00316502	0.746007	-0.0822683	3.35e-17	RELL1
0.468009	0.00445807	0.483719	0.00321496	0.0214272	0.0282988	-0.0822561	3.39e-17	AC016727.1
0.0839667	0.489039	0.101133	0.401423	0.00224513	0.818273	-0.0822546	3.39e-17	SARS2
0.0961263	0.310259	0.0936262	0.33101	0.0114882	0.239699	-0.0822309	3.46e-17	RALGAPB
0.147957	0.092583	0.148087	0.0937349	0.0128823	0.187358	-0.0822018	3.55e-17	LINC01184
0.434336	0.334958	0.429567	0.32809	0.00528475	0.588614	-0.0821869	3.6e-17	TBCEL
0.581369	0.00475043	0.601505	0.00329221	0.0221153	0.0236013	-0.0821451	3.73e-17	PITPNM2
-0.199558	0.117688	-0.233222	0.0706466	-0.0141943	0.146301	0.08211	3.85e-17	EMC9
0.186315	0.104243	0.194124	0.0921182	0.0120255	0.218422	-0.0820831	3.94e-17	DTX3
0.130835	0.266753	0.131155	0.264386	0.0121393	0.214095	-0.0820797	3.95e-17	NEIL2
0.277945	0.0157098	0.280698	0.0170846	0.0286624	0.00334712	-0.0820691	3.99e-17	TLE3
-0.279308	0.578912	-0.246378	0.620214	-0.00640084	0.512423	-0.0820593	4.03e-17	AC087289.5
0.0513743	1.58e-07	0.0667607	2.57e-10	0.060663	5.17e-10	0.0820325	4.12e-17	RPL4
0.298295	5.66e-27	0.313212	6.83e-29	0.0912627	8.02e-21	0.0820167	4.18e-17	GYPC
0.184226	0.429656	0.184981	0.431157	0.0122787	0.20888	0.0820064	4.22e-17	STPG1
0.0394674	0.614073	0.0480367	0.541977	0.00626185	0.521623	-0.0820027	4.23e-17	GART
0.0669879	0.754855	0.0622914	0.770895	0.00346334	0.723009	0.0820008	4.24e-17	SLC27A1
0.0351395	0.855617	0.0289073	0.882051	0.0103888	0.287684	-0.0819714	4.35e-17	PVRIG
-0.499966	0.0286799	-0.542424	0.0182997	-0.0245005	0.0121497	-0.0819383	4.48e-17	MVB12B
0.0458282	0.804548	0.068055	0.713541	0.00824744	0.398637	-0.0819253	4.53e-17	MRPL30
-0.20314	0.0578659	-0.233902	0.0319166	-0.0195332	0.0455844	-0.0819194	4.55e-17	SEL1L3
-0.450375	0.568697	-0.516078	0.530141	-0.00240105	0.805896	-0.0819196	4.55e-17	IGHV3-23
-0.0297217	0.684147	-0.031043	0.672411	-0.000757201	0.938232	-0.0818993	4.63e-17	MAPKAP1
0.218821	0.0965465	0.216474	0.11257	0.0111432	0.254106	-0.0818702	4.75e-17	FABP5
0.20842	0.0769207	0.207867	0.0794952	0.014082	0.14952	-0.0818442	4.86e-17	TTC12
0.272272	0.142225	0.25462	0.173805	0.0155781	0.110855	-0.0818343	4.9e-17	HEG1
-0.210638	0.151651	-0.248792	0.0954377	-0.0213924	0.0285572	-0.081832	4.91e-17	AMPD3
-0.138541	0.26766	-0.154034	0.219191	-0.0158303	0.105195	0.0818317	4.91e-17	TMED1
-0.00616673	0.970307	0.00505821	0.975806	-0.00462228	0.63618	-0.0818332	4.91e-17	NAIP
-0.00364146	0.981488	0.00914465	0.953578	-0.00204671	0.834089	-0.0818312	4.92e-17	TMEM64
-3.14986	0.125605	-2.78159	0.158887	-0.0163726	0.0938003	-0.081799	5.06e-17	DERL3
-0.120025	0.586584	-0.127332	0.562378	-0.0043892	0.653292	0.0817857	5.12e-17	TRAV23DV6
0.124395	0.471684	0.134394	0.429943	0.0096104	0.325336	0.0817788	5.15e-17	PXYLP1
-0.00927161	0.947914	-0.0197735	0.890549	0.000789665	0.93559	-0.0817648	5.21e-17	AFAP1
0.168094	0.56728	0.188197	0.526768	0.00702118	0.472414	-0.0816617	5.7e-17	AL358334.2
0.185367	0.165496	0.190013	0.161282	0.0146186	0.134614	-0.0816554	5.73e-17	SLC9A6
0.00126527	0.998618	-0.150668	0.852997	6.89e-05	0.994371	-0.0816459	5.78e-17	SLC35G2
0.379066	1.72e-30	0.378335	2.01e-30	0.094921	2.11e-22	0.0816321	5.85e-17	LDLRAP1
0.441428	0.656358	0.429552	0.664473	0.00595955	0.541924	-0.0816186	5.92e-17	AC004076.1
0.119371	0.383036	0.126689	0.354616	0.0142816	0.143835	0.0815894	6.07e-17	AL590764.1
-0.52242	0.0463172	-0.483338	0.0619777	-0.015911	0.103433	-0.0815774	6.14e-17	SLC31A2
0.0521542	0.842215	0.0162306	0.952243	0.00535971	0.583337	0.0815597	6.23e-17	CAB39L
-0.244739	0.656021	-0.288473	0.604628	-0.00592726	0.544115	-0.0815566	6.25e-17	TLR6
0.162653	0.178575	0.159816	0.188022	0.0062433	0.522858	-0.0815463	6.3e-17	BAZ2B
0.456755	0.147062	0.480747	0.12163	0.0103604	0.289003	-0.0815347	6.37e-17	LY6E-DT
0.181279	0.0997761	0.174293	0.118622	0.0136425	0.162642	-0.0815226	6.44e-17	TP53BP2
0.0239051	0.789138	0.0273436	0.760992	2.39e-05	0.998045	-0.0815006	6.56e-17	VEZT
-0.310128	0.414399	-0.342989	0.368877	-0.0093949	0.336303	0.0814919	6.61e-17	MISP3
1.05898	0.130953	1.00758	0.15272	0.017365	0.0755234	0.0814897	6.62e-17	ZBTB20-AS4
0.0520993	0.70541	0.055368	0.688985	0.00346965	0.722526	-0.0814823	6.67e-17	ZNF121
0.201583	0.51183	0.20651	0.508022	0.0064901	0.50656	-0.0814619	6.79e-17	SLX1A
0.124977	0.556628	0.13169	0.531761	0.00400901	0.681598	-0.0814584	6.81e-17	TMEM147-AS1
-0.180587	0.589561	-0.191136	0.568664	-0.00747707	0.444143	-0.0814477	6.87e-17	CAPN10-DT
1.19109	0.118182	1.12682	0.117277	0.0123938	0.204643	0.0814429	6.9e-17	Z84485.1
0.173093	0.807634	0.115162	0.879958	-0.000410546	0.966486	-0.0814392	6.92e-17	LINC02090
-0.959956	0.388191	-1.0427	0.33865	-0.0106962	0.273658	-0.0814326	6.96e-17	SIX5
-1.97073	0.198312	-1.77827	0.221036	-0.0143212	0.142727	-0.0813678	7.36e-17	ZFY-AS1
-0.145835	0.764257	-0.124941	0.793027	-0.00237745	0.807766	0.0813674	7.37e-17	KLHDC9
0.159817	0.561344	0.166251	0.545567	0.00970898	0.320397	-0.0813567	7.44e-17	NMNAT3
-0.124108	0.238067	-0.135235	0.201511	-0.0154723	0.1133	-0.0813343	7.58e-17	CEPT1
0.169447	0.233166	0.16282	0.258843	0.0100917	0.301694	0.0813116	7.73e-17	SLC25A42
0.145236	0.231664	0.150603	0.215288	0.0146808	0.132965	-0.0813043	7.78e-17	TMEM260
-0.101171	0.834928	-0.114247	0.820151	-0.000678642	0.94463	0.0812736	7.99e-17	AL356488.2
0.0337384	0.624296	0.0283308	0.685086	-0.000233073	0.98097	-0.081265	8.05e-17	PANK2
-0.0195572	0.916075	-0.0394719	0.832896	0.000445266	0.963654	0.0812347	8.27e-17	ZKSCAN4
0.379955	0.429517	0.369962	0.445449	0.0124863	0.201286	0.0812263	8.33e-17	TRBV5-5
0.16443	0.585474	0.172057	0.574683	-0.000274137	0.977618	-0.0812253	8.34e-17	ZNF724
0.0896885	0.375897	0.0951658	0.349266	0.00414059	0.671748	-0.0811831	8.65e-17	GPATCH2L
-0.669166	0.153481	-0.656637	0.1552	-0.0144713	0.138588	-0.081171	8.74e-17	RNF32
-0.160248	0.415861	-0.157493	0.42206	-0.00482859	0.621192	-0.0811406	8.97e-17	FURIN
0.107057	0.463963	0.0953387	0.515445	0.000511025	0.958291	-0.0811287	9.07e-17	TSTD2
0.771461	0.0340455	0.791213	0.0264602	0.0221606	0.0233174	0.0811173	9.16e-17	BCL2L14
-0.136866	0.451155	-0.18927	0.310418	-0.0121761	0.212708	-0.081101	9.29e-17	KIF1B
-0.634616	0.211463	-0.932957	0.0947032	-0.0133086	0.173176	-0.0810743	9.5e-17	PLD1
-1.3176	0.367351	-1.14749	0.403209	-0.00935247	0.33849	-0.0810673	9.56e-17	MTSS1L
-2.02318	0.0247854	-2.06602	0.0214041	-0.0240925	0.0136636	-0.0810503	9.7e-17	GARNL3
0.279442	0.0818144	0.281192	0.0817912	0.0125914	0.197516	-0.0810458	9.74e-17	AC064807.1
-0.432828	0.320901	-0.361693	0.400578	-0.0136577	0.162174	-0.0810231	9.93e-17	HOMER2
-1.02001	0.000964761	-1.0876	0.000521151	-0.0198176	0.0425257	0.0810149	1e-16	PLAUR
1.06435	0.25507	1.08278	0.237262	0.0117516	0.229091	-0.0810015	1.01e-16	SMARCA1
-0.154081	0.515364	-0.143057	0.541749	-0.00352594	0.718214	-0.0810042	1.01e-16	TRIP6
0.361516	0.734738	0.406156	0.707529	0.00722068	0.459922	0.080992	1.02e-16	AL139423.1
0.135605	0.882541	0.116513	0.897351	-0.00226457	0.816727	-0.0809784	1.03e-16	PRELID3A
-0.252116	0.513596	-0.241672	0.529863	-0.00777866	0.425985	-0.0809713	1.04e-16	METRN
0.297989	0.315245	0.290847	0.33443	0.00339052	0.728601	-0.0809568	1.05e-16	IGHM
0.114261	0.203501	0.105064	0.247953	0.0117057	0.230915	0.0809111	1.09e-16	DHRS1
0.161487	0.653886	0.142676	0.694559	0.000578963	0.952752	0.0807982	1.21e-16	IRGM
0.0251319	0.813629	0.0362065	0.734197	0.00446758	0.647517	-0.0807695	1.24e-16	DNAJC11
-0.00346178	0.984439	0.00166609	0.992497	-0.000225125	0.981619	0.0807487	1.26e-16	CEP162
0.472916	0.00868877	0.477777	0.00743577	0.0208243	0.0330572	0.0807217	1.29e-16	MAN1C1
0.0240278	0.798355	0.0144999	0.879161	0.000752636	0.938604	-0.0807056	1.31e-16	LANCL1
0.0270482	0.954368	-0.00833984	0.986244	-0.00222951	0.819515	-0.0806963	1.32e-16	AL356020.1
-0.10898	0.229208	-0.126762	0.163415	-0.00966294	0.322697	0.0806612	1.36e-16	NR2C2AP
-1.51631	0.356685	-1.47834	0.35712	-0.0122772	0.208934	-0.0806598	1.36e-16	AC114488.3
0.188273	0.186593	0.183392	0.200335	0.0209128	0.0323182	0.080631	1.39e-16	HAUS8
0.0024137	0.986517	-0.00797993	0.95581	0.00391264	0.688846	-0.0806381	1.39e-16	AKT1
-0.917039	0.570161	-0.623158	0.674246	-0.00771975	0.429498	-0.0805965	1.44e-16	LRRC43
0.0770042	0.621277	0.074461	0.634799	0.00801898	0.411831	-0.0805873	1.45e-16	ZNF790
0.436461	0.0624934	0.431926	0.0743341	0.0123253	0.207158	-0.0805383	1.51e-16	FCGBP
0.0272021	0.784023	0.0247727	0.803629	-0.00706743	0.469502	-0.0804878	1.58e-16	TOPBP1
-0.0109419	0.966715	-0.0159294	0.950955	-0.000481596	0.960691	-0.0804845	1.58e-16	AL139246.3
-0.0854259	0.671977	-0.0801141	0.691291	0.00245045	0.801984	-0.0804735	1.6e-16	EXD2
0.60782	0.301999	0.637701	0.276133	0.00747364	0.444353	-0.0804617	1.61e-16	ACRBP
1.10575	1.48e-06	1.05124	2.57e-06	0.0450506	3.97e-06	0.0804477	1.63e-16	NEURL2
0.253124	0.0022816	0.263942	0.00165232	0.0303116	0.00191693	-0.0804463	1.63e-16	ATXN7L1
-0.350665	0.33366	-0.405429	0.267812	-0.00491601	0.614888	0.0804248	1.66e-16	TRGV5P
0.178778	0.558645	0.225684	0.468146	0.0121989	0.211854	0.0804164	1.68e-16	MAPK11
0.109993	0.376016	0.109721	0.37673	0.00641463	0.511515	-0.0803646	1.75e-16	AP002748.3
-1.51165	0.15466	-1.57126	0.141114	-0.0156495	0.109228	-0.0803503	1.77e-16	DUBR
-1.46905	0.279396	-1.65732	0.246	-0.0116684	0.232406	-0.0803444	1.78e-16	TMEM176B
-0.288108	0.566491	-0.274775	0.587065	-0.00032157	0.973747	-0.0803294	1.81e-16	AL109914.1
0.124836	0.870148	0.0872309	0.903446	0.000151345	0.987642	-0.0803125	1.83e-16	ASB9
0.0545235	0.784071	0.0643974	0.748236	-0.00188553	0.846986	-0.0803072	1.84e-16	TCTN1
0.357349	0.121892	0.366712	0.111723	0.00875865	0.370051	-0.0802846	1.88e-16	MCM2
-1.17079	0.130666	-1.12132	0.145325	-0.0166915	0.0875755	-0.0802862	1.88e-16	AP001347.1
-0.220598	0.376997	-0.207389	0.403249	-0.00927047	0.342742	0.0802416	1.95e-16	NAGLU
-0.17771	0.189059	-0.174663	0.199047	-0.0158092	0.105659	-0.0802356	1.96e-16	ALG11
-0.110659	0.23991	-0.105531	0.264124	-0.01069	0.273932	-0.080169	2.07e-16	GNPDA1
-0.0873966	0.557488	-0.0812474	0.594122	-0.00396983	0.684541	-0.0801481	2.11e-16	SH3TC1
0.1434	0.0800243	0.145521	0.075301	0.023187	0.017631	0.0801413	2.12e-16	TRIAP1
0.14123	0.205032	0.131532	0.241966	0.00795794	0.415399	-0.0801407	2.12e-16	GATD1
1.19018	0.146579	1.20796	0.121099	0.0212122	0.0299234	0.0801137	2.17e-16	AC011455.1
-0.000779117	0.995082	-0.00334128	0.979021	0.00164995	0.86591	-0.0801184	2.17e-16	TSFM
-3.14543	0.101761	-3.41259	0.078707	-0.0159102	0.10345	0.0801056	2.19e-16	DRAXIN
0.164944	0.110437	0.165253	0.116362	0.00879262	0.368197	-0.0801025	2.2e-16	TTC31
-0.00323472	0.990494	0.00680548	0.97915	-0.00488086	0.61742	-0.0801019	2.2e-16	TRBV27
0.736887	5.12e-05	0.705822	8.09e-05	0.035046	0.000333588	-0.0800941	2.21e-16	GNG7
0.643698	0.0542064	0.658735	0.0440614	0.0199714	0.0409459	-0.0800836	2.23e-16	POT1-AS1
0.205081	0.114413	0.211342	0.105075	0.00929643	0.341392	-0.0800768	2.24e-16	ZNF669
-1.05057	0.410093	-1.16766	0.374076	-0.0129815	0.183984	-0.0800807	2.24e-16	PGF
0.10743	0.581514	0.103613	0.596674	-0.00658935	0.500081	-0.0800766	2.24e-16	PPM1F
-0.118489	8.26e-36	-0.107169	1.5e-24	-0.0941753	4.49e-22	-0.080074	2.25e-16	RPLP0
-0.0462473	0.736086	-0.038159	0.781992	-0.00555445	0.569731	-0.0800347	2.33e-16	NAF1
0.113031	0.88306	0.13863	0.85618	-0.000188834	0.984582	-0.0800279	2.34e-16	AL031847.1
0.00409082	0.970304	0.000529201	0.996184	-0.00433499	0.657299	-0.0799679	2.46e-16	AC139530.1
-0.501	0.687823	-0.39281	0.746375	-0.00925083	0.343765	-0.0799443	2.51e-16	TERT
-0.0311115	0.863574	-0.030228	0.866569	-0.00268802	0.783245	-0.0799462	2.51e-16	EFNA4
0.281592	0.0170096	0.282014	0.0166085	0.0198144	0.0425592	-0.0799435	2.52e-16	ZNF43
0.238834	0.215843	0.252301	0.19301	0.0104743	0.283731	-0.0799256	2.55e-16	AC106791.1
0.0499517	0.580718	0.0411479	0.652719	-0.00428793	0.660785	-0.0799265	2.55e-16	SPIDR
0.120947	0.790878	0.0988024	0.831873	0.00236006	0.809145	-0.0799291	2.55e-16	ZNF286B
-0.0572334	0.933014	-0.0754575	0.912362	-0.00269706	0.782534	-0.0798864	2.64e-16	SIPA1L2
0.156674	0.0928204	0.162882	0.0835085	0.0198681	0.0420012	-0.0798729	2.67e-16	RIOK1
0.188332	0.585386	0.147635	0.681327	-0.00107281	0.912575	-0.0798671	2.69e-16	TIGD5
1.27104	0.104685	1.13509	0.129203	0.0136818	0.161435	-0.0798578	2.71e-16	IMPG2
0.0960061	0.275079	0.0910263	0.304521	0.00763558	0.434545	-0.0798582	2.71e-16	MGAT5
0.234162	0.232548	0.255291	0.196564	0.00862551	0.37737	-0.0798244	2.78e-16	HIST4H4
0.0111171	0.926511	-0.00214875	0.985941	-0.00379756	0.69754	-0.079811	2.82e-16	ZMYM1
0.0150979	0.979061	0.00687715	0.990639	-0.0014379	0.88301	-0.0797719	2.91e-16	AC009118.3
0.704704	0.374752	0.406749	0.616154	0.0105796	0.27892	0.0797477	2.97e-16	AC098820.2
-0.489263	0.65615	-0.518154	0.637106	-0.00370938	0.704228	0.0797442	2.98e-16	AL138895.1
-1.033	0.0608731	-0.857096	0.103033	-0.0147763	0.13046	-0.0797213	3.04e-16	PRR29
-1.42858	0.138842	-1.31521	0.156034	-0.00875296	0.370362	0.0797231	3.04e-16	AL024507.2
0.0624768	0.498506	0.0523841	0.576176	-0.00275736	0.777798	-0.07972	3.04e-16	DDX60L
-0.0532201	0.91097	-0.0626132	0.896177	-0.00199939	0.837871	-0.0796863	3.13e-16	AC007613.1
-0.859881	0.00897177	-0.901178	0.00643233	-0.0291637	0.00283341	-0.0796613	3.2e-16	ITGAM
-0.863966	0.505199	-0.871008	0.513304	-0.0102462	0.294352	-0.0796604	3.2e-16	PTPN14
-1.37295	0.00730215	-1.3936	0.00654388	-0.0216039	0.0270221	0.0796535	3.22e-16	AL355075.4
0.273656	0.00875902	0.265966	0.0117755	0.022467	0.021473	-0.0796305	3.29e-16	AL359220.1
-0.234834	0.000449787	-0.257262	0.000133579	-0.0372806	0.000135286	-0.0796143	3.33e-16	PDE4B
-0.602909	0.398852	-0.664879	0.36716	-0.0112619	0.249082	0.0796064	3.35e-16	AL606760.3
0.344695	0.851315	-0.39718	0.852421	0.000944374	0.923006	0.0795874	3.41e-16	HBB
0.0158171	0.929731	0.0128416	0.942828	-0.00363065	0.710219	-0.0795796	3.43e-16	INTS2
-0.193463	0.691813	-0.240927	0.614432	-0.0101471	0.299046	-0.0795534	3.51e-16	MYLPF
0.331517	0.0482833	0.335983	0.0494166	0.0204324	0.0365038	0.0795479	3.52e-16	ZNF34
0.0997024	0.629526	0.0954527	0.649417	0.0102601	0.293696	0.0795511	3.52e-16	ADAT3
0.0503532	0.879787	0.0115127	0.972385	-6.22e-05	0.994921	-0.0795218	3.6e-16	MTURN
-0.304409	0.540452	-0.269285	0.585237	-0.013496	0.167205	-0.0795126	3.63e-16	AC145207.2
-0.287586	0.32296	-0.38134	0.207604	-0.0169819	0.0822006	0.079492	3.7e-16	CHN2
0.527704	0.00478646	0.544105	0.00392889	0.0240355	0.0138879	-0.0794802	3.73e-16	ENTPD5
0.926542	0.18927	0.981257	0.164349	0.0143139	0.142932	-0.079473	3.76e-16	AC061992.1
-0.206442	0.662118	-0.212504	0.654982	-0.00270262	0.782098	0.0794697	3.77e-16	RBM15-AS1
0.0717447	0.506799	0.0697522	0.522185	0.00533555	0.585035	-0.0794652	3.78e-16	NARFL
-0.0302943	0.677047	-0.0524754	0.479461	-0.00803862	0.410686	-0.0794567	3.81e-16	LPP
0.0194678	0.785164	0.0322347	0.652386	0.00760699	0.436268	-0.0794231	3.92e-16	MRPL10
-1.15381	0.422156	-0.980415	0.473115	-0.00414203	0.67164	-0.0794148	3.95e-16	NUDT4B
-0.086354	0.851492	-0.0678665	0.884666	-0.00770797	0.430202	-0.0794003	4e-16	SULF2
-0.093617	0.694079	-0.105005	0.660526	-0.00835458	0.392538	-0.0793975	4.01e-16	MED26
-0.565967	0.243265	-0.605151	0.209114	-0.00680522	0.486144	-0.0793929	4.02e-16	ZDHHC14
0.0218758	0.890585	0.0207705	0.896572	0.00957507	0.327117	-0.0793826	4.06e-16	GTF2H2
1.07397	0.0279766	1.0968	0.0253564	0.0164155	0.0929415	-0.0793772	4.08e-16	SDCBP2
0.0586388	0.732438	0.0637223	0.713152	0.00881525	0.366966	0.079318	4.28e-16	TKTL1
-0.145604	0.909679	-0.60723	0.645818	-0.00570863	0.559068	-0.0793187	4.28e-16	C19orf33
-0.29364	0.179044	-0.293502	0.182549	-0.0111808	0.252506	0.079313	4.3e-16	CTNS
0.0231633	0.950311	-0.00530282	0.988746	0.00481336	0.622293	0.079302	4.34e-16	FAM229A
0.098963	0.42123	0.0957262	0.441212	0.0168141	0.0852725	-0.0792596	4.5e-16	GMEB2
0.964042	0.135678	1.01581	0.124868	0.01036	0.289021	-0.079171	4.85e-16	AC005082.1
0.185054	0.21124	0.208276	0.162405	0.0101921	0.296909	-0.0791524	4.93e-16	ZDHHC21
-0.10764	0.642888	-0.114812	0.624796	-0.0104746	0.28372	-0.0791473	4.95e-16	AC016773.1
-0.0696676	0.595421	-0.0901177	0.49619	-0.010514	0.281911	-0.0791354	5e-16	TFCP2
-0.242829	0.145137	-0.265177	0.114863	-0.0169496	0.0827848	-0.0791122	5.1e-16	ARL13B
0.167314	0.157358	0.168434	0.156578	0.0134161	0.16973	-0.0791121	5.1e-16	COLGALT1
0.18925	0.318885	0.194177	0.314578	0.0104364	0.28548	-0.0791093	5.11e-16	PRDM15
0.469299	0.274038	0.483991	0.260525	0.0102241	0.295394	-0.0791077	5.12e-16	HCG27
0.14028	0.0833225	0.13477	0.102513	0.00472776	0.628498	-0.0791054	5.13e-16	PPIL2
1.17365	0.0454735	1.45303	0.0202793	0.00990275	0.310834	-0.0790945	5.18e-16	TYMS
-0.160748	0.1943	-0.180976	0.1527	-0.0145516	0.136411	-0.0790754	5.26e-16	CDK7
0.00697868	0.95656	0.0193798	0.878364	-0.00824528	0.39876	-0.0790585	5.34e-16	TSPAN3
-0.370479	1.62e-21	-0.391814	6e-23	-0.084851	3.34e-18	-0.0790254	5.49e-16	TXN
-0.441825	0.622347	-0.381762	0.670248	-0.00152867	0.875683	0.0790104	5.56e-16	PSPN
0.14418	0.364801	0.143447	0.377266	0.00269106	0.783006	-0.0789822	5.69e-16	RAD54L2
0.13281	0.462836	0.118574	0.521647	0.00965691	0.323	-0.0789751	5.73e-16	PEX7
0.0829138	0.615806	0.088298	0.596411	-0.00270046	0.782267	-0.0789665	5.77e-16	CLN5
0.102124	0.696087	0.0781468	0.771894	0.00332896	0.733339	-0.0789562	5.82e-16	STK3
0.228237	0.374308	0.234908	0.361949	0.00162561	0.867869	-0.0789356	5.92e-16	AC078785.1
-0.422844	0.176268	-0.33401	0.274176	-0.00895314	0.359518	0.0789076	6.06e-16	MED20
-0.27424	0.710955	-0.482921	0.541861	-0.00084659	0.930958	-0.0788964	6.12e-16	MYO1B
-0.0541043	0.40979	-0.0669098	0.316612	-0.013952	0.153314	-0.0788931	6.14e-16	DOCK2
0.37834	0.000215032	0.380321	0.000151257	0.0301092	0.00205563	-0.0788817	6.2e-16	EIF4EBP3
-0.0729491	0.795712	-0.0512554	0.854792	0.00101631	0.917162	-0.0788753	6.23e-16	AC073389.1
0.357929	0.667532	0.325755	0.690692	0.000712638	0.941861	-0.0788578	6.32e-16	SP2-AS1
0.536964	0.283863	0.557497	0.280773	0.013256	0.174882	-0.0788548	6.34e-16	PPIL6
0.614702	0.0386628	0.609906	0.0390877	0.0165285	0.0907145	-0.0788461	6.39e-16	RNF144B
0.307903	0.016433	0.302383	0.0206836	0.0203042	0.0376959	-0.078843	6.4e-16	GYS1
0.152495	0.00550498	0.139917	0.0113674	0.0252524	0.00974516	0.0788204	6.53e-16	SVIP
-0.0506452	0.859812	4.59e-05	0.99987	-0.00184946	0.849878	-0.0788163	6.55e-16	AC011603.2
0.0464163	0.659719	-0.00076605	0.994463	-0.000656267	0.946452	-0.0788062	6.61e-16	PAM
-0.304527	0.238164	-0.308707	0.229889	-0.0118494	0.22524	-0.0787988	6.65e-16	SPACA6
0.114608	0.37389	0.125836	0.330908	0.00935089	0.338571	-0.07879	6.7e-16	IDNK
-0.285207	0.0115635	-0.290409	0.0103353	-0.027509	0.00486547	-0.0787762	6.77e-16	WDR59
0.0268507	0.851735	0.0100679	0.944654	-0.00148184	0.879461	-0.0787744	6.78e-16	FAM185A
-0.186372	0.167837	-0.190711	0.158751	-0.0174067	0.0748238	-0.0787728	6.79e-16	EXOSC2
-0.235471	0.163419	-0.220494	0.192556	-0.0111796	0.252559	0.0787501	6.93e-16	DMTN
0.0930912	0.890551	0.142159	0.841203	-0.00201995	0.836227	-0.0787332	7.02e-16	IL24
-0.0704782	0.846575	-0.093526	0.79726	-0.000648966	0.947047	0.0787325	7.03e-16	PELI3
-0.490934	0.703174	-0.416737	0.751185	-0.00825703	0.398089	-0.0787075	7.18e-16	GDF7
0.0449293	0.784657	0.0430074	0.794401	-0.00334792	0.731879	-0.0786984	7.23e-16	TTPAL
-0.126831	0.306777	-0.132532	0.284721	-0.00690085	0.480038	-0.078667	7.43e-16	KHSRP
0.213103	0.777333	0.311159	0.674493	0.00583046	0.550711	-0.0786375	7.61e-16	AKR1C1
0.487803	0.280727	0.471217	0.312645	0.00949245	0.331309	-0.0786286	7.67e-16	SPINDOC
0.44783	0.0534879	0.441397	0.0501753	0.0152174	0.119367	0.0786191	7.73e-16	GPR160
0.0654503	0.467668	0.0569784	0.531834	0.00478857	0.624087	-0.0786091	7.8e-16	POLG
0.248235	0.271303	0.254122	0.261837	0.0104314	0.285711	-0.0786058	7.82e-16	OSBPL10
-0.00646816	0.962459	0.00706057	0.958856	-9.69e-05	0.992088	-0.0785963	7.88e-16	PSKH1
0.438301	0.0894657	0.431498	0.0967822	0.0162078	0.0971519	-0.0785805	7.99e-16	PSMD6-AS2
-0.123387	0.279598	-0.119382	0.294972	-0.0149249	0.126638	-0.0785741	8.03e-16	RNF141
-0.604274	0.0233384	-0.62972	0.020204	-0.0229959	0.0185869	-0.0785628	8.11e-16	FZD6
-0.0619686	0.347679	-0.0621648	0.348451	-0.00841031	0.389388	-0.0785282	8.35e-16	GMPS
0.14627	0.510741	0.148299	0.502962	0.0108733	0.265792	0.0785263	8.36e-16	MIR4458HG
0.266036	0.494617	0.314806	0.402102	0.0036368	0.70975	-0.0784978	8.56e-16	AL359504.2
0.472016	0.352967	0.476342	0.339617	0.00241341	0.804917	-0.0784819	8.68e-16	IQCH
0.0347329	0.886279	0.0248062	0.91897	0.00726362	0.457258	-0.0784808	8.68e-16	L2HGDH
-0.0433306	0.877288	-0.0399709	0.886526	-0.0033987	0.727972	-0.0784472	8.93e-16	CHSY1
0.758827	0.00163656	0.733692	0.00188865	0.030286	0.00193398	0.0784128	9.19e-16	RBM11
-0.0109906	0.924431	-0.0466106	0.69613	-0.00634543	0.516081	-0.0784007	9.29e-16	PARVB
0.0555054	0.571904	0.0647626	0.511454	0.00335792	0.731109	-0.0783882	9.39e-16	MSH3
0.0361522	0.6211	0.0236251	0.751024	0.0040372	0.679483	-0.0783855	9.41e-16	ATP8B2
-0.0149338	0.919211	-0.0305724	0.837445	0.00114994	0.906317	0.0783742	9.5e-16	AC099063.4
-0.119724	0.632157	-0.131296	0.602688	-0.00897733	0.358222	-0.0783676	9.55e-16	AC022211.2
0.083206	0.430385	0.0899007	0.395966	0.00369041	0.705669	-0.0783481	9.71e-16	PEX19
0.0276591	0.895359	0.0422441	0.84168	-0.00628112	0.520343	-0.0783214	9.93e-16	TSNARE1
-0.367272	0.710245	-0.263941	0.783185	0.000722208	0.941081	0.0783158	9.97e-16	AC008750.4
-0.234492	0.345721	-0.303599	0.22843	-0.00464432	0.634571	0.0783144	9.99e-16	ZNF582-AS1
-0.14762	0.111137	-0.15304	0.100738	-0.0185815	0.057198	-0.0782989	1.01e-15	RMDN1
0.298251	0.239891	0.322571	0.204972	0.00988371	0.311765	-0.0782951	1.01e-15	FAM149B1
0.0687739	0.547895	0.0597621	0.609191	-8.86e-05	0.992763	-0.0782986	1.01e-15	ZHX2
0.234027	0.135895	0.258229	0.101968	0.01609	0.0996081	-0.0782805	1.03e-15	AC098484.3
0.941426	0.210046	0.919255	0.263716	0.00660924	0.498788	-0.0782544	1.05e-15	OTOF
0.153883	0.155221	0.150045	0.167317	0.0131281	0.17908	-0.0782281	1.07e-15	RECK
-0.202449	0.129262	-0.207582	0.121655	-0.0111508	0.253781	0.0782103	1.09e-15	FBXL16
0.518934	0.0392281	0.512029	0.0452364	0.0152286	0.119093	-0.0781991	1.1e-15	KIF27
-0.336858	0.229463	-0.345597	0.226609	-0.00666866	0.494936	-0.0781953	1.1e-15	MIR22HG
0.494643	0.478512	0.505305	0.497675	0.00526003	0.590359	-0.0781702	1.13e-15	PRTFDC1
-0.0502986	0.838187	-0.0515072	0.835987	-0.00135894	0.889391	-0.0781568	1.14e-15	PLEKHG5
0.119212	0.186406	0.106356	0.246758	0.00993064	0.309473	-0.0781354	1.16e-15	AQR
0.0190921	0.777166	0.0232402	0.73097	0.00400273	0.682069	0.07811	1.18e-15	TAF12
0.127602	0.394993	0.108898	0.470241	0.0134815	0.167659	0.0780922	1.2e-15	ZNF329
-0.40705	0.235589	-0.635879	0.0904784	-0.0157208	0.107623	-0.07808	1.21e-15	E2F2
-0.301799	0.17298	-0.314515	0.156968	-0.0142802	0.143876	-0.0780754	1.22e-15	WSB2
-0.171407	0.12719	-0.181196	0.110374	-0.0160238	0.10101	-0.0780522	1.24e-15	LARP4
-0.477371	0.683155	-0.644998	0.588702	-0.00771652	0.42969	-0.0780513	1.24e-15	AC126614.1
0.0134715	0.892083	0.0204629	0.837377	-0.00331365	0.734519	-0.0780518	1.24e-15	PHF21A
0.0686013	0.34257	0.06883	0.344814	0.00161414	0.868793	-0.0780315	1.27e-15	TRPC4AP
-0.0917523	0.316626	-0.105096	0.257836	-0.0178724	0.0673682	-0.0780144	1.28e-15	TOLLIP
1.87876	0.0121957	1.54662	0.0236776	0.0197643	0.0430861	-0.0780036	1.29e-15	AC015917.2
0.100551	0.193863	0.100481	0.196112	0.019988	0.0407786	0.0780037	1.29e-15	C1orf174
0.0157612	0.845687	0.0127389	0.876543	-0.00132006	0.892536	-0.0780095	1.29e-15	GAK
0.0343266	3.59e-07	0.0395602	7.37e-08	0.055391	1.4e-08	0.0779676	1.33e-15	RPL36
0.178158	0.122188	0.187695	0.104579	0.0158229	0.105358	-0.0779692	1.33e-15	SAP130
-0.023537	0.866177	-0.00860478	0.950853	-0.00698994	0.474387	-0.0779459	1.36e-15	POT1
0.0393032	0.921217	0.0366982	0.929634	0.00117915	0.903949	0.0779426	1.36e-15	HIST1H2AB
-0.0399721	0.861907	-0.0763299	0.742907	-0.00656838	0.501446	0.0779356	1.37e-15	IRAK2
-0.910265	2e-05	-0.964211	7.7e-06	-0.040441	3.47e-05	-0.0779016	1.41e-15	KATNAL1
-2.03829	0.000531826	-2.43686	6.28e-05	-0.0337619	0.000547893	-0.0779013	1.41e-15	XCL1
0.043276	0.841134	0.0305059	0.888025	-0.0039624	0.685099	-0.0778911	1.42e-15	FANCM
-0.487393	0.267613	-0.505426	0.253074	-0.0183124	0.060896	-0.0778809	1.43e-15	TFR2
0.156521	0.433829	0.195616	0.327663	0.0148395	0.128824	-0.0778658	1.45e-15	NKRF
-0.476116	0.242004	-0.500783	0.220444	-0.00978647	0.31655	0.0778581	1.46e-15	PLCG2
0.739656	0.383211	0.726259	0.368046	0.0104914	0.282948	0.0778479	1.47e-15	DNM1
0.136462	0.369455	0.140763	0.355936	0.0102133	0.295904	-0.0778322	1.49e-15	ZNF142
0.458747	0.216843	0.530102	0.150481	0.00538781	0.581364	-0.0778279	1.5e-15	MMEL1
0.142933	0.174024	0.156685	0.142966	0.017699	0.0700692	-0.0778175	1.51e-15	PHC1
0.132638	0.63208	0.15725	0.572357	0.0099794	0.307104	-0.0777924	1.54e-15	SNX25
-1.13882	0.50022	-0.920712	0.555406	-0.00660862	0.498828	-0.0777792	1.56e-15	CEACAM4
0.111196	0.289961	0.109873	0.300197	0.00415128	0.67095	-0.0777741	1.57e-15	FEM1B
-1.78201	0.0333746	-1.78887	0.0310769	-0.0202175	0.0385202	0.0777648	1.58e-15	PKP2
0.126582	0.928275	-0.337136	0.787379	-0.00384003	0.694326	-0.0777568	1.59e-15	TRBV6-7
0.294207	0.464604	0.317423	0.424916	0.00971804	0.319946	-0.0777413	1.61e-15	AC008549.2
0.202416	0.618976	0.16608	0.682334	-0.000546252	0.955419	-0.0777386	1.61e-15	HIPK1-AS1
0.0295341	0.740382	0.0268087	0.763732	0.00157655	0.871822	0.0777459	1.61e-15	SPNS3
0.102134	0.304084	0.103639	0.299988	0.00447822	0.646734	-0.0777143	1.65e-15	NUP88
0.0298019	1.92e-11	0.0361177	2.22e-09	0.0590169	1.49e-09	0.0777042	1.66e-15	RPL32
0.205277	0.0133572	0.198152	0.0178635	0.0247261	0.0113784	-0.077707	1.66e-15	SART3
0.564982	2.74e-05	0.591309	2.6e-05	0.0369044	0.000158036	-0.0776981	1.67e-15	CDCA7
-0.129	0.718545	-0.149918	0.678815	-0.0014279	0.883817	-0.077701	1.67e-15	CAMSAP2
0.431745	0.0133908	0.457432	0.00805817	0.0343327	0.000440334	0.0776884	1.68e-15	FAM153A
0.167102	0.718643	0.191501	0.679728	0.00641654	0.511389	0.0776883	1.68e-15	TRBV15
0.155243	0.153602	0.158395	0.148229	0.011341	0.245775	-0.0776856	1.69e-15	NBPF14
-0.0120466	0.90152	0.000201464	0.998354	-0.00478541	0.624316	-0.0776456	1.74e-15	G2E3
-0.18165	0.336045	-0.20743	0.280078	-0.00500481	0.608514	0.0776339	1.76e-15	SLC35F6
-0.650747	0.419348	-0.596016	0.449137	-0.00866886	0.374977	-0.0776378	1.76e-15	AC022306.2
-0.305759	0.455307	-0.271509	0.504231	-0.00663748	0.496955	0.0776344	1.76e-15	VPS33B
-0.0777792	0.592164	-0.0918179	0.52925	-0.00276771	0.776987	-0.0776136	1.79e-15	L3HYPDH
0.788207	3.28e-14	0.81103	4.06e-15	0.0723867	1.19e-13	0.07759	1.83e-15	ANKRD55
0.455246	0.555015	0.442539	0.576144	0.00377454	0.699283	0.0775818	1.84e-15	KCNQ4
-0.592237	0.0754356	-0.632918	0.0600544	-0.0188144	0.05415	-0.0775655	1.86e-15	ZNF367
0.0809346	0.330106	0.0796983	0.338684	0.00581441	0.551808	-0.0775645	1.87e-15	CHERP
0.179435	0.527043	0.202082	0.476182	0.00353053	0.717863	-0.0775552	1.88e-15	ZNF280B
0.855589	0.22477	0.944521	0.200959	0.0119052	0.223062	-0.0775482	1.89e-15	AC093642.1
0.304188	0.501331	0.288017	0.534815	0.0110872	0.256499	-0.077533	1.92e-15	STOX1
0.0695659	0.331595	0.0629361	0.382543	0.000404239	0.967001	0.0775246	1.93e-15	SNRNP27
-0.213329	0.665924	-0.274824	0.588412	-0.00272364	0.780446	-0.0775149	1.94e-15	AC134669.1
-0.138792	0.881319	-0.142637	0.881834	-0.00620319	0.525532	-0.0774502	2.05e-15	AC023055.1
0.235872	0.440232	0.273388	0.372891	0.00921954	0.3454	0.077435	2.08e-15	HIST1H4B
0.0139555	0.955592	0.021105	0.93391	-0.00467179	0.632569	-0.0774187	2.11e-15	TMEM182
0.0844133	0.474728	0.0866359	0.467427	0.00996321	0.307889	-0.0774045	2.13e-15	METTL2B
0.0230679	0.972844	0.0117618	0.986405	0.00274859	0.778487	0.0773953	2.15e-15	AC022400.6
0.147954	0.000118193	0.139483	0.000343283	0.0318364	0.0011182	0.0773506	2.23e-15	RGCC
0.753642	0.205502	0.757782	0.236907	0.00850421	0.384116	-0.0773468	2.24e-15	AL121672.3
-0.113026	0.41276	-0.100539	0.4696	-0.0131609	0.177999	-0.077345	2.24e-15	TMEM120B
0.0621363	0.734504	0.0937334	0.607489	-0.000168098	0.986275	-0.07732	2.29e-15	TESMIN
-0.229195	0.072675	-0.2205	0.0854004	-0.0194191	0.0468622	-0.0773125	2.3e-15	FAM222B
-0.154962	0.252494	-0.164266	0.227161	-0.00490906	0.615389	0.0772916	2.34e-15	SMIM3
1.24283	0.126794	1.25957	0.128174	0.00894001	0.360223	-0.0772752	2.37e-15	AC012065.4
-0.155699	0.460999	-0.128231	0.540797	-0.00494818	0.612575	0.0772551	2.41e-15	ZSCAN5A
0.153897	0.644522	0.0423471	0.896716	0.00155038	0.873932	0.0772499	2.42e-15	TRDV1
-0.132253	0.128043	-0.134597	0.122953	-0.0242587	0.0130278	-0.0772006	2.52e-15	HAUS1
0.0965857	0.358928	0.0902733	0.397696	0.00842108	0.388782	-0.0771933	2.54e-15	RNF219
-0.141256	0.0861428	-0.130057	0.115894	-0.0131562	0.178152	-0.077174	2.58e-15	TSPAN5
0.749717	0.200873	0.852267	0.20459	0.00817793	0.402624	-0.0771723	2.58e-15	ULBP2
0.0168065	0.792997	-0.00508546	0.937383	-0.00295542	0.762302	-0.0771752	2.58e-15	CBLB
-0.0681729	0.555003	-0.0639748	0.582331	-0.0116727	0.232234	-0.0771254	2.68e-15	ARFGEF2
1.70136	0.00558813	1.72466	0.00375007	0.0307892	0.00162315	-0.0770748	2.8e-15	AL158070.1
-0.125134	0.897184	0.024146	0.979115	0.00468105	0.631895	-0.0770483	2.86e-15	HCK
0.222161	0.0577459	0.240589	0.0392703	0.0152285	0.119097	-0.0770386	2.88e-15	ZNF253
-0.71941	0.00299905	-0.735317	0.00251355	-0.0296457	0.00240847	0.0770088	2.95e-15	A1BG-AS1
0.124709	0.275244	0.117058	0.312575	0.00209786	0.830005	-0.0769884	3e-15	SLC30A6
-0.0825264	0.673594	-0.077171	0.692555	-0.00440855	0.651864	-0.0769907	3e-15	ABCD1
-0.470512	0.394329	-0.532458	0.343268	-0.00569572	0.559957	-0.0769878	3.01e-15	GTF2IRD1
-0.0683292	0.601857	-0.0942999	0.475015	-0.00668598	0.493816	-0.0769634	3.07e-15	DDIT3
0.329456	0.0272738	0.344058	0.0202612	0.0207826	0.0334096	-0.0769555	3.09e-15	AC124312.1
0.142133	0.200559	0.136014	0.225847	0.0145647	0.136057	-0.0769417	3.12e-15	NNT-AS1
0.133562	0.169922	0.134175	0.175454	0.0100067	0.305782	-0.0768899	3.26e-15	GTF3C1
-0.102586	0.865769	-0.0582707	0.92041	-0.00497211	0.610858	-0.0768892	3.26e-15	ZNF618
-0.292603	0.447016	-0.328448	0.402194	-0.0104621	0.284297	-0.0768757	3.3e-15	AC010247.2
0.0292198	0.860584	0.0376158	0.82199	-0.000727281	0.940668	-0.076875	3.3e-15	LIMD1
0.76099	1.1e-32	0.786699	7.56e-34	0.113965	1.25e-31	0.076867	3.32e-15	LINC00402
0.171627	0.164585	0.203602	0.0965274	0.015486	0.11298	-0.076857	3.35e-15	KLHL5
-0.104443	0.623869	-0.117543	0.581751	-0.00774792	0.427816	0.0768207	3.45e-15	AC036176.1
-0.0232095	0.907487	-0.0111172	0.954755	-0.00823715	0.399225	-0.0768189	3.45e-15	MTHFD1L
0.574918	0.20404	0.629939	0.161701	0.00663246	0.497281	-0.0767807	3.56e-15	CELSR2
0.0334761	1.22e-11	0.0387836	8.03e-09	0.053315	4.76e-08	0.0767763	3.58e-15	RPS3A
-1.2586	0.239659	-1.1501	0.263955	-0.0109587	0.262054	-0.0767674	3.6e-15	ZCCHC24
-0.65935	0.580082	-0.583698	0.628311	-0.0066215	0.497992	0.0767689	3.6e-15	AC100803.3
0.253421	0.660038	0.283113	0.62014	-0.000106549	0.9913	-0.07676	3.63e-15	AC108488.1
-0.0387908	0.697608	-0.0449979	0.655757	-0.00325785	0.738825	-0.0767518	3.65e-15	GBA
0.25686	0.0269149	0.270675	0.0200116	0.0221928	0.023117	-0.0767448	3.67e-15	NBPF11
0.0822136	0.367162	0.0874076	0.3425	0.0120673	0.216827	-0.0767293	3.72e-15	RAB3GAP2
0.615069	0.0539103	0.621239	0.0550303	0.0203838	0.0369521	-0.0767185	3.75e-15	AC012313.1
-0.412331	0.193428	-0.405541	0.19416	-0.0119849	0.219979	-0.0767184	3.75e-15	EFHC2
0.597726	0.302711	0.590407	0.320883	0.007137	0.465139	0.0767125	3.77e-15	BMP4
0.0457282	0.813576	0.0291701	0.881099	-5e-05	0.995917	0.0766831	3.86e-15	FBXO46
-0.888987	0.0111654	-1.02334	0.00483023	-0.0229894	0.0186202	-0.0766797	3.87e-15	HIP1
0.550939	0.0159187	0.541599	0.0171123	0.0218747	0.0251608	0.0766572	3.94e-15	ATP6V0E2-AS1
0.407523	0.469557	0.459207	0.410638	0.000433782	0.964591	-0.076654	3.96e-15	LINC02175
-0.337945	1.09e-20	-0.361777	3.08e-23	-0.0927862	1.79e-21	-0.0766247	4.05e-15	PAXX
-0.246326	0.783751	-0.322962	0.723306	-0.0062248	0.52409	-0.0766232	4.06e-15	ADGRG1
0.0737046	0.559658	0.0795714	0.52893	-4.1e-05	0.996653	-0.076612	4.09e-15	PRR3
0.615265	0.141639	0.618543	0.137054	0.0127253	0.192794	-0.076587	4.18e-15	ERBB2
-0.124509	0.466737	-0.135443	0.429504	-0.0093349	0.339398	0.0765548	4.29e-15	MRM1
-0.825116	2.8e-11	-0.89122	1.6e-12	-0.0598816	8.58e-10	-0.0765517	4.3e-15	PLEKHG3
0.164002	0.578634	0.154385	0.600265	0.00511146	0.600897	-0.076545	4.32e-15	SLX1B
0.0184095	0.857002	0.0154383	0.881581	0.000389368	0.968214	-0.0765319	4.37e-15	CDKAL1
0.0698927	0.371484	0.0620387	0.43332	0.00477417	0.625131	-0.076507	4.46e-15	NUP62
0.260458	0.000147266	0.262557	0.00012929	0.0384586	8.24e-05	0.0764644	4.62e-15	GCSAM
0.0636827	0.472842	0.0653742	0.471096	-0.000335238	0.972631	-0.076462	4.63e-15	ANKRD36B
-1.33757	0.119577	-1.34408	0.117799	-0.0175368	0.0726769	-0.0764523	4.67e-15	Z98884.1
0.626698	0.122416	0.652275	0.139494	0.00910624	0.351361	0.0764504	4.67e-15	AC092142.1
0.277911	0.384138	0.302248	0.348204	0.00554382	0.57047	-0.0763614	5.03e-15	RASSF1-AS1
0.0401893	0.564287	0.0424	0.544189	0.0063196	0.51779	0.0762841	5.35e-15	PIP4P1
0.20945	0.0368491	0.218275	0.0314376	0.0188102	0.054203	-0.0762603	5.46e-15	RAP2C
-0.103852	0.149548	-0.0935798	0.192759	-0.015156	0.120865	-0.0762608	5.46e-15	EIF4A1
0.0906142	0.351273	0.0862447	0.377133	0.00897319	0.358443	-0.0762475	5.52e-15	SIKE1
-0.0913305	0.825069	-0.0555315	0.893893	-0.00733033	0.453136	-0.0762325	5.58e-15	AC234772.2
-0.0923028	0.442505	-0.0802663	0.506886	-0.0103836	0.287923	-0.0762189	5.65e-15	NRAS
-0.31374	0.0758106	-0.313619	0.0684561	-0.0188855	0.0532465	0.076212	5.68e-15	NT5E
-0.0509505	0.636387	-0.0432502	0.692397	-0.00313182	0.748581	-0.0761822	5.82e-15	AP1B1
0.0897793	0.662946	0.0721849	0.729662	0.000353369	0.971152	-0.0761742	5.86e-15	ALG9
0.030607	0.94739	0.0393418	0.93173	-3.49e-06	0.999715	-0.076148	5.98e-15	AL359232.1
-0.24942	0.654513	-0.27138	0.645463	-0.00821253	0.400636	-0.0761218	6.11e-15	CREG2
0.739495	0.280445	0.79208	0.24736	0.0108808	0.265459	-0.0761114	6.16e-15	AC040977.1
-2.31727	0.218712	-1.96823	0.258506	-0.0140953	0.149137	-0.07609	6.27e-15	AC008770.2
0.723635	0.324525	0.722005	0.371473	0.00606044	0.535105	-0.0760907	6.27e-15	AC006064.2
-0.315216	0.0111278	-0.294351	0.0159958	-0.0180241	0.065076	0.0760866	6.29e-15	NEFL
-0.114452	0.166288	-0.141642	0.0868058	-0.0157314	0.107386	-0.0760781	6.33e-15	SESN1
-0.206655	0.729149	-0.161955	0.778559	0.00175305	0.857617	0.0760657	6.4e-15	AJUBA
-0.481674	0.100141	-0.556249	0.0606419	-0.016567	0.089964	0.076061	6.42e-15	TRGV2
0.456979	0.0121234	0.460423	0.0127485	0.0317602	0.00114934	-0.0760597	6.43e-15	UHRF1BP1
-0.0216433	0.805203	-0.0327236	0.71355	0.000424001	0.965389	-0.0760308	6.58e-15	STXBP3
0.261053	0.0246913	0.266229	0.0230115	0.0118362	0.225759	-0.0760239	6.62e-15	USP19
1.14882	0.20586	1.16779	0.171395	0.0104475	0.284968	-0.0760101	6.69e-15	RFPL1S
-0.75151	0.282689	-0.834381	0.243914	-0.0119374	0.221816	-0.075994	6.78e-15	AC007608.3
-0.0541266	0.492215	-0.0648748	0.410815	-0.00664194	0.496666	-0.0759405	7.08e-15	SLC25A36
0.036431	0.7859	0.0390855	0.770419	0.00225417	0.817554	-0.0759403	7.08e-15	EPG5
-0.281042	0.00112177	-0.314831	0.000279836	-0.0340844	0.000484449	-0.075922	7.19e-15	RUNX3
0.183586	0.307489	0.182103	0.31233	0.00547772	0.575074	-0.0759142	7.24e-15	ZNF446
-0.803671	0.577366	-0.995512	0.4992	-0.00503423	0.606408	0.0758945	7.35e-15	AC007950.2
-0.433496	0.677202	-0.439686	0.668868	-0.00475645	0.626415	-0.0758922	7.37e-15	AC020978.5
0.0660188	0.778335	0.078563	0.739988	0.00582118	0.551345	0.0758607	7.56e-15	SMIM1
-0.35196	0.131445	-0.372768	0.119474	-0.00999287	0.306451	0.0758552	7.59e-15	INPP1
0.214348	0.585677	0.202418	0.601799	0.00718797	0.461958	-0.0758484	7.63e-15	AC016355.1
0.162115	0.197522	0.166329	0.193575	0.00913456	0.349865	-0.0758372	7.7e-15	GPATCH2
0.388738	0.520438	0.395496	0.522686	0.00999372	0.30641	-0.0758373	7.7e-15	IGLC2
-0.118565	0.794966	-0.179209	0.704866	-0.00230535	0.813487	-0.0758081	7.89e-15	TSKS
-0.0985002	0.437178	-0.0912095	0.475503	0.000203139	0.983414	-0.0757804	8.07e-15	NOMO2
0.0739605	0.60893	0.0728767	0.618612	0.00280759	0.77386	0.0757781	8.08e-15	SIAH1
0.104544	0.587251	0.106462	0.57427	0.00725291	0.457922	-0.0757767	8.09e-15	PELI2
-0.0315575	0.949849	-0.0610254	0.904908	0.00182541	0.851807	0.0757688	8.14e-15	AC018797.2
0.369865	3.14e-09	0.373599	1.92e-09	0.0518722	1.08e-07	0.075753	8.25e-15	CMTM8
-0.238147	0.1978	-0.233475	0.20611	-0.010652	0.275643	0.0757448	8.3e-15	RAB40C
-0.974795	0.414216	-1.03604	0.401719	-0.0123535	0.206121	-0.0757402	8.33e-15	LTBR
0.0998351	0.405567	0.080834	0.51135	-0.00178378	0.855149	-0.0757374	8.35e-15	ZNF808
-0.227158	0.0263496	-0.234259	0.0220201	-0.0251969	0.00990672	-0.0757306	8.4e-15	HYOU1
0.654461	0.0305027	0.808755	0.0129806	0.0421253	1.61e-05	-0.0757017	8.6e-15	LINC02531
0.191502	0.0249817	0.190101	0.0292998	0.0166934	0.0875386	-0.0757001	8.61e-15	LRCH3
0.00797643	0.920447	0.00630959	0.937373	-0.000668111	0.945487	-0.0757	8.61e-15	POLR2M
-0.0596776	0.942316	0.0297298	0.970678	0.00147828	0.879749	-0.0757002	8.61e-15	AC006213.3
0.210979	0.306106	0.220033	0.292613	0.0245702	0.0119067	-0.0756899	8.68e-15	ZNF626
1.23375	3.45e-14	1.29003	3.97e-15	0.0657376	1.64e-11	-0.0756831	8.73e-15	AFF3
0.231128	0.181395	0.22427	0.201315	0.0119278	0.222188	-0.0756549	8.93e-15	RRM2B
-0.46133	0.683676	-0.417861	0.714368	-0.00469681	0.630748	-0.0756511	8.96e-15	JAKMIP3
-0.271134	0.00513236	-0.306501	0.00205145	-0.0318826	0.00109969	-0.0756483	8.98e-15	DENND1B
-0.00496254	0.97258	-0.0161436	0.912077	0.00170539	0.861449	-0.0756472	8.99e-15	ZNF557
0.0611999	0.731133	0.0614283	0.733174	0.00578813	0.553608	-0.075638	9.05e-15	GTF2H2C
-0.0821735	0.817339	-0.0559254	0.875408	-0.00144228	0.882656	-0.0756188	9.19e-15	LRP8
-1.36231	0.171258	-1.33118	0.178659	-0.0131874	0.177125	-0.0756178	9.2e-15	WEE2-AS1
-0.130486	1.1e-10	-0.164625	4.36e-14	-0.0709324	3.64e-13	-0.0756004	9.33e-15	CD99
0.0524834	0.594116	0.039963	0.687972	-0.000822188	0.932943	-0.0755999	9.34e-15	VPS35L
-0.0151692	0.87513	-0.0251872	0.794784	0.00317086	0.745554	-0.0755858	9.44e-15	P2RX4
-0.182198	0.2207	-0.193409	0.193149	-0.00998623	0.306772	-0.0755766	9.51e-15	GK5
-0.0669604	1.58e-36	-0.0602043	6.71e-21	-0.0861907	9.81e-19	-0.0755751	9.52e-15	RPL10
0.594704	0.395847	0.611577	0.417964	0.00913192	0.350004	0.0755756	9.52e-15	AC021739.2
0.118853	0.580436	0.15067	0.469768	0.00748887	0.443425	0.0755645	9.61e-15	GAL3ST4
0.233732	0.588925	0.230582	0.605714	0.00667564	0.494485	0.0755642	9.61e-15	PLAT
-0.0399494	0.721146	-0.0261205	0.815499	-0.00409091	0.67546	-0.0755617	9.63e-15	AMBRA1
-0.103357	0.439253	-0.114832	0.398722	-0.0088802	0.363446	-0.0755535	9.69e-15	ATAD3B
-0.0356321	0.625072	-0.0267105	0.713516	0.00787505	0.420274	-0.0755217	9.95e-15	MAP3K4
-0.730581	0.0226667	-0.709312	0.0242527	-0.0187286	0.0552557	-0.0754955	1.02e-14	GNGT2
-0.403149	0.0923886	-0.485391	0.0480865	-0.0210992	0.0308086	-0.0754746	1.03e-14	KANK3
-0.289617	0.85542	-0.0482261	0.972808	0.000731659	0.940312	0.0754733	1.03e-14	MELTF-AS1
-0.986694	0.577684	-1.64638	0.408606	-0.00668774	0.493703	-0.0754294	1.07e-14	DRAIC
0.00545227	0.974698	0.0210798	0.90354	0.00315499	0.746784	-0.0754243	1.08e-14	PPP1R12B
-0.13245	0.45355	-0.14714	0.413963	-0.00888019	0.363447	-0.0754124	1.09e-14	C11orf80
-0.130436	0.407025	-0.109954	0.480285	-0.00127553	0.89614	0.0753609	1.13e-14	HMBS
-1.03744	0.33098	-1.2082	0.253427	-0.0100508	0.303654	0.0753564	1.14e-14	TRDV3
0.0888889	0.446259	0.105218	0.367452	0.00492401	0.614313	-0.0753464	1.15e-14	SMG9
-0.0646125	0.360721	-0.0787395	0.270713	-0.0111309	0.254632	-0.0753157	1.17e-14	USP36
-0.127523	0.695593	-0.107376	0.738951	-0.00196208	0.840855	0.075317	1.17e-14	PEAK1
-0.84041	0.0245399	-0.856252	0.0227176	-0.0155472	0.111564	-0.0752711	1.22e-14	CORO1C
0.331647	8.72e-05	0.32406	0.000127755	0.0341028	0.000481029	0.0752549	1.23e-14	MXI1
0.187229	0.0371207	0.179528	0.0499099	0.0160125	0.10125	-0.0752552	1.23e-14	HPS3
-0.0535966	0.640836	-0.0593845	0.608199	0.00181987	0.852252	-0.0752558	1.23e-14	EAF1
-0.558261	0.163777	-0.589368	0.138382	-0.0142455	0.14485	0.075245	1.24e-14	LINC00092
0.657014	0.325084	0.604078	0.385485	0.00580687	0.552325	0.0752266	1.26e-14	AC104170.1
-0.713141	0.214133	-0.663085	0.239607	-0.0096645	0.32262	0.0751976	1.29e-14	LIPC
-0.571048	6.79e-21	-0.650175	3.44e-25	-0.0881169	1.63e-19	-0.0751507	1.34e-14	LYAR
0.0473651	5.71e-15	0.0526482	6.2e-13	0.0606216	5.31e-10	0.0751498	1.34e-14	RPS13
0.104837	0.148637	0.0741853	0.317289	0.0110097	0.259838	-0.0751395	1.35e-14	SMAD3
0.0895224	0.67324	0.0807154	0.705856	0.000450203	0.963251	-0.0751433	1.35e-14	AC008040.5
0.337446	3.08e-11	0.343142	4.17e-11	0.0643273	4.4e-11	0.0751362	1.36e-14	ITGB2-AS1
1.15177	0.092211	1.18042	0.0889554	0.0161527	0.0982949	0.0751273	1.37e-14	AL136368.1
-0.176427	0.0340928	-0.18141	0.0299153	-0.0237542	0.0150427	-0.0751008	1.4e-14	GATAD2A
0.293592	0.0704346	0.327645	0.0456859	0.0176245	0.0712581	-0.0750923	1.41e-14	GK
-0.241114	0.531981	-0.233843	0.545232	-0.00426784	0.662276	-0.0750814	1.42e-14	AC004922.1
0.11933	0.219322	0.11812	0.227572	0.00957306	0.327219	-0.0750416	1.46e-14	ANAPC1
0.245243	0.0904782	0.249553	0.0861276	0.0240972	0.0136454	-0.0750269	1.48e-14	SNURF
0.997855	0.0861877	1.09178	0.0771821	0.0179625	0.0659986	0.0750226	1.49e-14	ANKK1
-0.124108	0.177733	-0.157372	0.094034	-0.0230014	0.0185586	-0.0750181	1.49e-14	SLC20A1
-0.0203194	0.917948	-0.00292557	0.988033	0.00338729	0.728849	-0.0750189	1.49e-14	REEP6
0.118718	0.470574	0.129649	0.435164	0.0145152	0.137393	0.0749913	1.52e-14	SPATA2L
-0.082017	0.342924	-0.0896585	0.304942	-0.0139799	0.152494	-0.0749711	1.55e-14	TBC1D9B
-0.28311	0.814588	-0.384703	0.752792	-0.0018097	0.853068	0.0749718	1.55e-14	ESCO2
-0.322418	0.0259626	-0.333197	0.0221522	-0.0162509	0.0962668	0.0749568	1.57e-14	WDR53
-0.0476278	0.873113	-0.094108	0.756196	-0.00702251	0.47233	-0.0749412	1.59e-14	PLCXD1
-0.163947	0.301648	-0.217381	0.181285	-0.0146304	0.1343	-0.0749319	1.6e-14	PCAT1
-0.173909	0.731738	-0.155354	0.759326	-0.00287982	0.768206	-0.0748935	1.65e-14	AC105760.2
-0.280012	1.21e-05	-0.319315	1.33e-06	-0.0432986	9.28e-06	-0.0748748	1.67e-14	ATP2B4
2.04943	0.000933951	2.12654	0.000348287	0.0214573	0.0280779	-0.074878	1.67e-14	AC138627.1
-1.12372	0.336644	-1.10185	0.343797	-0.0106594	0.275312	-0.074862	1.69e-14	GDF9
-0.125064	0.225553	-0.12399	0.233256	-0.0112798	0.248331	-0.0748532	1.7e-14	TPK1
-0.178325	0.240529	-0.216957	0.166698	-0.0139992	0.151929	-0.0748538	1.7e-14	ARHGAP35
0.778515	0.161276	0.731158	0.19932	0.0178874	0.0671388	0.0748459	1.71e-14	LINC02313
-0.238647	0.407031	-0.246211	0.396822	-0.00593462	0.543615	-0.0748501	1.71e-14	FANCL
0.448469	0.0422335	0.4604	0.0424205	0.0245481	0.0119833	-0.0748328	1.73e-14	L3MBTL1
0.15414	0.637154	0.144903	0.656346	0.0025226	0.79628	-0.0748351	1.73e-14	CCR9
-0.0308948	2.2e-06	-0.0773537	3.45e-16	-0.0735575	4.77e-14	-0.0748042	1.77e-14	MT-ND4L
1.25332	0.159065	1.21936	0.145631	0.00317358	0.745343	0.0747408	1.86e-14	AC005840.4
-0.129278	0.718941	-0.13312	0.713068	-0.00719107	0.461764	-0.0747356	1.87e-14	LINC00278
-0.180884	0.839559	-0.0930402	0.91446	-0.0047796	0.624737	-0.0747372	1.87e-14	AL109811.1
0.10471	0.231119	0.102942	0.241466	0.0135164	0.166562	0.0747189	1.9e-14	NIT1
-0.0240336	0.814594	-0.0392095	0.703109	0.000573935	0.953162	-0.0746748	1.96e-14	FOXO3
0.14264	0.457222	0.16202	0.403451	0.00490154	0.615929	-0.0746737	1.97e-14	ZNF483
0.246204	0.693592	0.221099	0.727168	0.00032839	0.97319	-0.0746549	2e-14	AC092849.1
-0.472818	0.000327092	-0.464965	0.000289825	-0.0334303	0.000621136	0.0746336	2.03e-14	TNFSF13B
0.149103	0.26432	0.155472	0.245023	0.0106824	0.274275	-0.074593	2.1e-14	ZNF780B
-0.696906	0.0134432	-0.708721	0.0118227	-0.0263757	0.00693894	-0.0745675	2.14e-14	AC008443.5
-0.0656579	0.650597	-0.0629403	0.665055	0.0113336	0.246083	-0.0745174	2.23e-14	FRS2
0.101483	0.511796	0.0986389	0.527205	0.00592785	0.544075	-0.0745022	2.26e-14	SRP14-AS1
0.0847996	0.382824	0.0905316	0.352047	0.00744782	0.445928	-0.0744937	2.27e-14	C11orf49
-0.178583	0.626295	-0.191225	0.607456	-0.0118677	0.224526	-0.0744868	2.28e-14	PLPPR2
0.135212	0.627128	0.15448	0.575845	0.00243894	0.802895	-0.0744641	2.32e-14	NR1H3
-0.0867502	0.674626	-0.080639	0.699074	-0.00454285	0.64199	-0.0744599	2.33e-14	PER3
-0.487	0.00485774	-0.532722	0.0023211	-0.0270131	0.00569175	-0.0744539	2.34e-14	APOBR
-0.0967932	0.519793	-0.10918	0.469954	-0.0038543	0.693248	0.0744571	2.34e-14	SRD5A3
0.523834	0.495354	0.626536	0.404628	0.00563047	0.564461	-0.0744293	2.39e-14	FP565260.3
0.409796	0.0262287	0.384513	0.0383605	0.0165183	0.0909129	-0.0744211	2.41e-14	TMPO-AS1
0.236014	0.182008	0.232296	0.193092	0.0143656	0.141493	-0.0744213	2.41e-14	AC104986.2
-0.562539	0.239488	-0.552922	0.244737	-0.0118489	0.225259	-0.0744094	2.43e-14	PFKFB4
1.60802	0.011608	1.7259	0.00477882	0.0219065	0.0249496	-0.0743956	2.46e-14	FAM224B
-0.0682641	0.434849	-0.0868613	0.327294	-0.00811318	0.406359	-0.0743911	2.46e-14	SFT2D2
0.0388584	0.932356	0.0788278	0.85863	0.000394438	0.967801	-0.0743622	2.52e-14	LINC00200
0.101913	0.445127	0.123794	0.351487	0.00440479	0.652142	-0.0743511	2.54e-14	ZNF333
-0.0316476	0.85541	-0.0317318	0.855596	0.00313404	0.748409	0.0743199	2.61e-14	ERF
0.118744	0.0358379	0.104334	0.0706899	0.0143179	0.14282	0.0742935	2.66e-14	CDKN2D
0.255271	0.0844728	0.243968	0.0990245	0.00956369	0.327693	-0.0742601	2.73e-14	ITPRIP
0.279235	0.453294	0.29149	0.445451	0.0109774	0.261243	0.0742436	2.77e-14	KCTD21
0.113707	0.123522	0.11683	0.112705	0.0137221	0.160202	-0.0742017	2.86e-14	REPS1
0.317256	0.601977	0.335343	0.569543	-0.000193486	0.984202	-0.0741996	2.87e-14	AC009299.3
-0.13772	0.283883	-0.129761	0.309003	-0.00522235	0.593023	-0.0741928	2.88e-14	SRBD1
0.186365	0.00403842	0.192103	0.0031124	0.0210303	0.0313598	0.0741737	2.93e-14	GRINA
0.156145	0.107165	0.166991	0.0857864	0.0154828	0.113055	-0.0741582	2.97e-14	JARID2
-0.0628052	0.652373	-0.0570893	0.684412	-0.00527421	0.589358	-0.0741548	2.97e-14	ZBTB33
-0.0603787	0.585765	-0.0450618	0.682591	0.000326855	0.973315	0.0741516	2.98e-14	GEMIN6
-0.0681423	1.09e-05	-0.0649447	4e-05	-0.0458165	2.71e-06	-0.0741461	2.99e-14	GAPDH
-0.088741	0.339064	-0.0944519	0.311934	-0.0151544	0.120902	0.0741457	2.99e-14	ATG101
0.19856	0.0704475	0.218011	0.0478107	0.0138217	0.157192	-0.0741272	3.04e-14	WDR7
0.119862	0.335389	0.120549	0.339468	0.00755251	0.43956	-0.0741	3.11e-14	INTS9
-0.408192	0.337594	-0.394277	0.353232	-0.00563735	0.563986	0.0740977	3.11e-14	AL162231.2
0.555853	0.0538741	0.557895	0.055828	0.0171551	0.0791244	-0.0740753	3.17e-14	SEC24B-AS1
0.375931	0.583582	0.237538	0.744716	0.0054337	0.578149	0.0740739	3.17e-14	NPIPB3
0.069268	0.84825	0.0332211	0.927323	0.000884311	0.927889	0.0740713	3.18e-14	CAPS2
0.0548525	0.821968	0.0908798	0.711884	-0.00543513	0.57805	-0.0740681	3.19e-14	LINC00467
0.149383	1.8e-13	0.147786	5.76e-13	0.0652392	2.33e-11	0.0740488	3.23e-14	GIMAP4
-0.0595704	0.402347	-0.0586176	0.413417	-0.0124338	0.203185	-0.0740374	3.26e-14	PPP6R3
0.983817	0.165123	0.87612	0.215348	0.0115019	0.239137	0.0740233	3.3e-14	AC106897.1
-2.20773	0.0946517	-2.00312	0.105967	-0.0180671	0.0644378	-0.0740091	3.34e-14	B4GALT2
0.0799391	0.179319	0.0773592	0.195851	0.0125272	0.199813	0.0740012	3.36e-14	CNIH4
-0.218167	0.760388	-0.261437	0.72179	0.00227881	0.815595	0.0740013	3.36e-14	PTOV1-AS1
0.0332391	0.713291	0.0302196	0.740718	-0.00464798	0.634304	-0.0739792	3.42e-14	EIPR1
0.034642	0.861366	0.0217679	0.913427	0.00796493	0.41499	-0.073967	3.45e-14	AC068338.2
-10.7445	0.0471943	-12.3529	0.033806	-0.0243734	0.0126048	-0.0739553	3.48e-14	HTRA1
0.66952	0.407416	0.717768	0.374896	0.00687256	0.48184	-0.0739539	3.49e-14	LGALSL
0.158759	0.32319	0.18035	0.261145	0.0088725	0.363862	-0.0739488	3.5e-14	DNAJC27
-0.0440415	0.867433	-0.0213905	0.935453	0.00321052	0.742484	-0.0739407	3.52e-14	UBE2W
-0.27964	0.325607	-0.278154	0.325846	-0.00334763	0.731901	0.0739302	3.55e-14	FLVCR1
0.135419	0.618899	0.149048	0.584671	0.00596169	0.541779	-0.0739217	3.58e-14	BX293535.1
-0.0733292	0.50721	-0.0850354	0.448029	-0.00972971	0.319365	-0.0739085	3.61e-14	PHRF1
-0.133723	0.0736191	-0.136495	0.0684918	-0.0170812	0.080426	-0.0738863	3.68e-14	PRKAR2A
0.295741	0.295504	0.24633	0.37304	0.00814567	0.404483	-0.0738864	3.68e-14	RIN1
-0.0936747	0.693126	-0.1204	0.611924	0.00333438	0.732921	0.0738853	3.68e-14	CHTF18
-0.0933382	0.937409	-0.177805	0.88676	-0.00453967	0.642223	-0.0738671	3.73e-14	AL139339.2
0.221384	0.078225	0.210756	0.0984675	0.0160058	0.101393	-0.0738535	3.78e-14	SGSM3
-0.0624385	0.486256	-0.0652993	0.471363	-0.0091491	0.349098	-0.073847	3.79e-14	EXOC1
0.0879357	0.635725	0.067548	0.718958	0.00260278	0.789955	-0.0738488	3.79e-14	SLC9A1
-0.00509519	0.994169	-0.0811083	0.908448	-0.000126536	0.989668	-0.0738071	3.92e-14	CHRNA10
-0.339804	0.0564985	-0.32161	0.070875	-0.0107374	0.27181	-0.0737965	3.95e-14	ZNF783
-2.26336	0.110315	-1.96214	0.145491	-0.0151574	0.120831	-0.0737977	3.95e-14	AC141586.3
0.903459	0.246689	0.861881	0.250255	0.0132764	0.17422	0.0737943	3.96e-14	WDR17
0.208662	0.0173382	0.243633	0.00503489	0.0268107	0.00606393	0.0737897	3.97e-14	AC005842.1
0.440923	0.242783	0.40672	0.293394	0.00572977	0.557613	-0.0737715	4.03e-14	HIST1H2BD
-0.0612272	0.625812	-0.0671326	0.594996	-0.00116023	0.905482	0.0737711	4.03e-14	PPP1R37
0.11046	0.239112	0.10741	0.254463	0.0121177	0.214911	-0.0737693	4.04e-14	NSUN6
0.541754	0.277059	0.528722	0.292917	0.00127392	0.896271	-0.0737515	4.09e-14	AC093827.5
0.447271	0.134211	0.436022	0.140049	0.0118012	0.227134	-0.0737503	4.1e-14	AC005332.7
-1.54883	0.227989	-1.77966	0.17247	-0.0137296	0.159975	-0.0737485	4.1e-14	AL109761.1
-0.653972	0.578646	-0.717773	0.554095	-0.00689433	0.480453	-0.0737459	4.11e-14	BX004987.1
0.712368	0.00812217	0.759456	0.00458221	0.0191253	0.0502923	-0.0737387	4.13e-14	AL133410.1
-0.217561	0.773985	-0.200558	0.794103	0.00124193	0.898862	-0.0737194	4.2e-14	BX323046.1
0.142995	0.76827	0.142154	0.770486	-0.00231922	0.812386	-0.0737119	4.22e-14	AP003469.4
0.217583	0.809488	0.0963943	0.912586	0.00326317	0.738414	0.0736954	4.28e-14	WNT10B
0.610956	0.265966	0.677089	0.253363	0.0123096	0.207738	0.0736772	4.34e-14	AL672277.1
-1.04961	0.348933	-0.975851	0.368031	-0.00827042	0.397324	0.0736493	4.44e-14	MXRA8
-0.0273428	0.964883	-0.0104692	0.985804	0.00201786	0.836394	0.0736422	4.46e-14	PDE6G
-0.0281989	0.774876	-0.0558581	0.579547	-0.00394759	0.686214	-0.0736018	4.61e-14	DHX8
-0.0479179	0.730094	-0.0494894	0.722119	-0.00277774	0.7762	-0.0735987	4.62e-14	CCDC18
-0.140017	0.74996	-0.403052	0.386598	-0.00406095	0.677703	-0.0735902	4.65e-14	NLGN4Y
-0.0416286	0.756939	-0.0359474	0.789655	-0.00692089	0.478763	-0.0735727	4.71e-14	HS1BP3
0.0622135	0.955999	-0.0225754	0.984921	-0.00347922	0.721792	-0.0735704	4.72e-14	AP000777.2
0.0226955	0.958873	0.0387952	0.928024	-0.00170699	0.86132	-0.0735481	4.8e-14	AL160313.1
0.124947	0.712434	0.102803	0.765769	0.00190383	0.845519	-0.0735462	4.81e-14	AC025682.1
0.0401211	0.779283	0.033609	0.816821	0.000893405	0.92715	-0.0735424	4.83e-14	EYA3
0.156246	0.871748	0.170417	0.864052	0.00512712	0.599783	-0.0735375	4.84e-14	AC100835.1
0.147561	0.0674834	0.153034	0.0587299	0.0120627	0.217002	-0.0735364	4.85e-14	GTF2H1
0.0805225	0.678347	0.0772303	0.68971	0.00443359	0.650019	-0.0735144	4.93e-14	WDPCP
-0.0638006	0.638848	-0.0669509	0.625626	-0.00434066	0.65688	-0.0734934	5.02e-14	PIGU
0.711312	0.0175458	0.726028	0.0150321	0.0201454	0.0392181	-0.0734794	5.07e-14	FST
-0.788454	2.24e-07	-0.861133	2.43e-08	-0.0481822	8.06e-07	-0.0734677	5.12e-14	ANKRD28
-0.102586	0.703275	-0.0964465	0.718942	-0.00781181	0.424016	-0.0734612	5.14e-14	DNAJA4
0.285744	7.04e-19	0.286661	1.07e-18	0.0782715	1.04e-15	0.0734569	5.16e-14	LBH
-0.00649758	0.937914	-0.00821921	0.922351	-0.0063888	0.513217	-0.0734438	5.22e-14	NNT
0.266785	0.0313554	0.283391	0.0215102	0.0178508	0.0677003	-0.0734356	5.25e-14	THTPA
1.05745	0.013763	1.03712	0.0180881	0.0181728	0.062891	-0.0734334	5.26e-14	SLC46A1
0.13604	0.712273	0.135045	0.720435	0.00283769	0.771502	-0.0734286	5.28e-14	TONSL
0.0229041	0.839668	0.0270857	0.811019	-0.00317767	0.745027	-0.0734195	5.32e-14	TRIM33
0.153994	0.462762	0.138392	0.514521	0.00586197	0.54856	-0.0733887	5.45e-14	ARHGEF18
0.558016	0.0430787	0.50968	0.0622806	0.0169221	0.0832852	-0.073368	5.54e-14	LINC00663
-0.317929	0.552863	-0.332263	0.540171	-0.00714048	0.464922	-0.0733318	5.7e-14	LRRC3
0.423116	0.677397	0.560137	0.560281	0.00279024	0.775219	-0.0733156	5.77e-14	AC084024.3
0.0537574	0.695378	0.050598	0.713006	0.00841181	0.389304	-0.0733144	5.77e-14	PAM16
-0.181983	0.00175265	-0.209585	0.000396526	-0.0345228	0.000409137	-0.0733081	5.8e-14	LMF2
-1.00434	0.411374	-1.34384	0.298677	-0.0103623	0.288916	-0.0733073	5.81e-14	VPS13A-AS1
-1.06793	0.463589	-1.04551	0.46747	-0.00675564	0.489326	-0.073286	5.9e-14	NANOS3
-0.264752	0.106009	-0.26673	0.105815	-0.0213634	0.0287727	-0.0732532	6.06e-14	RFWD3
0.099651	0.317412	0.102141	0.309803	0.0133394	0.172186	0.0732445	6.1e-14	SIRT6
-0.110489	0.633741	-0.124214	0.596474	-0.00186884	0.848324	-0.0732403	6.12e-14	ZNF213
0.00609584	0.977391	0.0247795	0.908057	6.64e-05	0.994581	-0.0732364	6.14e-14	ZNF341
0.250464	1.22e-12	0.268553	2.14e-14	0.0698664	8.13e-13	0.073231	6.16e-14	PIM2
0.164809	0.445491	0.134012	0.541343	0.00925163	0.343724	-0.0732168	6.23e-14	CAPS
-0.0759814	0.79007	-0.105969	0.714085	-0.0058155	0.551734	-0.0732061	6.29e-14	QPCTL
-0.662759	0.362487	-0.742952	0.322248	-0.0111805	0.252521	0.0732001	6.32e-14	NTNG2
0.720221	0.503342	0.636521	0.530568	0.011302	0.247402	0.0731963	6.33e-14	HEY2
-0.642745	0.000319277	-0.669888	0.000206102	-0.027088	0.00555932	0.0731899	6.37e-14	GTDC1
-1.86197	0.211294	-2.13349	0.168365	-0.0120891	0.215996	0.0731741	6.45e-14	IL12A
0.0934125	0.382033	0.0894274	0.408477	0.00979638	0.31606	-0.073085	6.91e-14	AGPS
-1.01835	1.82e-06	-1.00743	1.62e-06	-0.0346438	0.000390369	0.0730736	6.97e-14	KIF5C
0.252837	0.627294	0.284139	0.59678	0.00185481	0.849449	0.0730477	7.12e-14	NRAV
0.353458	0.122194	0.342935	0.129126	0.0093349	0.339398	0.0730258	7.24e-14	TAPT1-AS1
-0.115739	0.827101	-0.365091	0.567353	-0.00409338	0.675275	-0.0729916	7.44e-14	AL606491.1
0.327559	0.141809	0.322599	0.140677	0.0117457	0.229325	0.0729781	7.51e-14	PTPRO
0.240603	0.0382413	0.23667	0.0453031	0.0255283	0.00897513	0.0729762	7.53e-14	SIK3
0.499533	0.0291937	0.510192	0.025827	0.0205608	0.0353422	0.0729633	7.6e-14	ZBTB26
-0.491816	0.724065	-0.645261	0.639468	-0.00187157	0.848105	0.0729567	7.64e-14	AC010175.1
0.224148	0.155984	0.226652	0.162588	0.014859	0.12832	-0.0729534	7.66e-14	NOTCH1
0.825408	0.185919	0.928843	0.175301	0.0131282	0.179076	-0.0729272	7.82e-14	PIF1
-0.0961824	0.707223	-0.11632	0.652813	-0.00604684	0.536022	-0.0729156	7.89e-14	OTUD7A
-0.371496	0.401799	-0.410158	0.362576	-0.00915937	0.348558	-0.0728951	8.02e-14	AL020996.1
0.316805	0.112313	0.322676	0.106071	0.0162682	0.0959131	-0.0728768	8.13e-14	DDX51
-0.133366	0.845428	-0.136721	0.846116	-0.00282307	0.772647	-0.0728709	8.17e-14	LINC01481
-0.191946	0.207003	-0.18068	0.238609	-0.0113008	0.24745	-0.0728613	8.23e-14	FASN
0.153242	0.839141	0.116995	0.881087	-0.000457473	0.962658	-0.0728549	8.27e-14	AC025171.4
-0.0313617	0.970112	-0.025374	0.975308	-0.00019182	0.984338	-0.0728531	8.28e-14	AC091045.1
0.194181	0.0217881	0.190334	0.0275341	0.0172943	0.0767222	-0.0728346	8.41e-14	PIK3C3
-0.290627	4.68e-12	-0.314296	1.42e-13	-0.065977	1.39e-11	-0.0728248	8.47e-14	GATA3
-0.0265851	0.936424	-0.00686766	0.983654	-0.000106402	0.991312	-0.0727831	8.75e-14	ALG10B
0.354982	0.447919	0.362774	0.482282	0.00304039	0.755683	-0.0727792	8.78e-14	SH3D21
-9.41093	0.0623499	-8.12697	0.0655647	-0.0164226	0.0928005	0.0727672	8.86e-14	TP63
-0.268526	0.00355718	-0.289328	0.00199628	-0.0304201	0.0018462	-0.0727563	8.93e-14	PTPN22
0.164656	0.0713336	0.171436	0.0634695	0.0222072	0.0230278	-0.0727385	9.06e-14	MAU2
-0.0496378	0.611999	-0.0721257	0.466251	-0.00712166	0.466099	-0.072727	9.14e-14	NCOA2
0.137628	0.0954835	0.143799	0.0848683	0.0201801	0.0388811	0.072723	9.17e-14	NXPE3
0.14775	0.0544397	0.138333	0.0757338	0.0126901	0.194028	-0.0727075	9.28e-14	YLPM1
-1.25409	0.141905	-1.79217	0.0527889	-0.014208	0.145914	0.0726911	9.4e-14	RYR1
0.370447	0.105252	0.384853	0.0886295	0.0126392	0.195823	0.0726893	9.41e-14	FAM66B
1.87143	0.0158209	1.84859	0.0162619	0.0269859	0.00574057	-0.0726728	9.53e-14	AL049712.1
0.0328542	0.781784	0.0427879	0.718919	0.00880962	0.367272	-0.0726691	9.56e-14	ZNF529
0.053429	0.796602	0.0604714	0.770191	0.00399534	0.682624	0.072666	9.59e-14	GSDMB
0.504491	0.574306	0.537974	0.528023	0.00877373	0.369227	0.072658	9.65e-14	LYSMD1
-1.84782	0.218633	-1.87304	0.207338	-0.00673647	0.490559	0.0726489	9.71e-14	ITPKA
1.04039	0.0176	1.06729	0.0151786	0.0186141	0.0567627	-0.0726204	9.93e-14	GJB6
-0.184525	0.0990715	-0.221282	0.0538607	-0.0225984	0.0207214	-0.072608	1e-13	ZNF267
-0.0351202	0.860728	-0.0556251	0.784191	-0.00373812	0.702045	-0.0725806	1.02e-13	BORCS8
0.66258	0.404561	0.569594	0.45805	0.015675	0.108653	-0.0725439	1.05e-13	AC127070.1
-0.485621	0.657999	-0.54478	0.624202	-0.00194273	0.842404	0.072535	1.06e-13	AL513548.1
-0.550505	0.685506	-0.644638	0.63975	-0.00635768	0.515271	-0.0725042	1.09e-13	SEC23A-AS1
-0.00553497	0.976416	-0.0059441	0.97494	-0.00168065	0.863439	-0.0724998	1.09e-13	ZNF587
-1.06454	0.437759	-1.07814	0.436254	-0.00918886	0.347008	-0.0724747	1.11e-13	C5AR2
0.0107784	0.869995	0.00606144	0.926799	0.00226465	0.816721	0.0724568	1.13e-13	ERG28
-0.140326	0.444535	-0.150817	0.413781	-0.0047189	0.629142	-0.0724382	1.14e-13	ZNF544
0.0761905	0.734467	0.0498352	0.827523	-0.000143182	0.988309	-0.0724306	1.15e-13	TRAV36DV7
-0.954588	0.320898	-0.937397	0.325832	-0.00753378	0.440696	0.0724176	1.16e-13	RAD9B
0.381648	0.534152	0.299108	0.641763	0.000602873	0.950803	-0.0724193	1.16e-13	AL451085.1
-0.00886305	0.934868	-0.00564166	0.958916	-0.000174527	0.98575	-0.0723972	1.18e-13	SP1
0.106642	0.410293	0.116291	0.371533	0.00267295	0.78443	-0.072391	1.19e-13	HDAC6
0.0797172	0.643447	0.109258	0.525821	0.00367224	0.707052	-0.0723912	1.19e-13	TRIM16
0.10065	0.845394	0.0730199	0.887978	-6.93e-05	0.994342	-0.0723849	1.19e-13	AC087071.1
0.00368027	0.966468	0.0102134	0.907381	-0.00469843	0.630629	-0.0723836	1.19e-13	SRFBP1
-0.271159	0.466419	-0.262086	0.475353	-0.00825584	0.398157	-0.0723795	1.2e-13	ATP2A1-AS1
0.207401	0.392249	0.210132	0.389284	0.00721776	0.460104	0.0723689	1.21e-13	ZNF449
0.249434	0.0157735	0.246653	0.01802	0.0237903	0.0148899	-0.0723531	1.22e-13	CEP170
0.166993	0.877792	0.142152	0.894577	0.00485384	0.619369	0.0723526	1.22e-13	CCDC81
0.0839771	0.234293	0.0886342	0.214805	0.00725339	0.457892	-0.0723501	1.23e-13	MKL1
-1.1974	0.453685	-1.04923	0.477145	-0.0123426	0.20652	-0.0723447	1.23e-13	AC008429.1
0.473634	3.49e-05	0.50093	1.15e-05	0.0392094	5.96e-05	0.0723248	1.25e-13	TARBP1
0.680856	0.0707524	0.692524	0.0630568	0.0151711	0.120494	-0.0723291	1.25e-13	AC008914.1
-0.953179	0.201639	-0.879997	0.232082	-0.0135188	0.166489	-0.0723245	1.25e-13	MUC20
0.289372	0.493221	0.274968	0.519385	0.0104245	0.286029	-0.0723264	1.25e-13	AC005070.3
-0.106024	0.685534	-0.111806	0.66924	-0.00133697	0.891168	0.0723285	1.25e-13	CEP72
-0.270399	0.0600895	-0.271872	0.0568771	-0.0210698	0.0310424	0.0723139	1.26e-13	DGAT1
0.140143	0.155409	0.141139	0.155933	0.0073907	0.449424	-0.0723131	1.26e-13	VPS53
0.11287	0.489655	0.0994845	0.553492	0.00169743	0.862089	-0.0723125	1.26e-13	AP4E1
-0.184978	0.663437	-0.325808	0.462	-0.00135664	0.889577	-0.0723123	1.26e-13	NPM2
0.31632	0.469768	0.328245	0.449383	0.0090047	0.356758	0.0722863	1.29e-13	NAT14
-0.395343	0.000306843	-0.378314	0.000520882	-0.0325876	0.000850237	-0.0722406	1.33e-13	AMPD2
-0.0228572	0.902551	-0.0217993	0.907884	-0.00812675	0.405575	-0.0722457	1.33e-13	KCNK12
0.469527	0.0544279	0.470381	0.0535452	0.0199271	0.0413962	-0.0722376	1.34e-13	USP6NL
0.20557	0.640629	0.0969694	0.830187	-0.000712298	0.941888	-0.0722349	1.34e-13	P3H3
-0.0212347	0.835347	-0.0158481	0.877844	-0.00926186	0.343191	-0.0721796	1.4e-13	OXSR1
-0.220221	5.24e-07	-0.238511	1.26e-07	-0.0435173	8.36e-06	-0.0721605	1.42e-13	MYO1G
-2.03739	0.0226048	-2.09857	0.0182833	-0.0221397	0.023448	0.0721489	1.43e-13	PSD3
0.173966	0.201199	0.186615	0.167991	0.00597519	0.540864	-0.072149	1.43e-13	SNAPC1
-0.105954	0.419919	-0.099881	0.450507	-0.00488065	0.617435	-0.0721452	1.44e-13	D2HGDH
0.342337	0.442249	0.367587	0.411292	0.00283431	0.771767	-0.0721305	1.45e-13	TUFT1
0.0894343	0.839201	0.145688	0.741178	0.00483823	0.620495	-0.0721367	1.45e-13	PIGZ
-0.0494667	0.588834	-0.0384659	0.675678	-0.00695144	0.476824	-0.0721241	1.46e-13	BRCC3
-2.27014	0.151708	-2.4103	0.136067	-0.0106605	0.275262	0.0720559	1.54e-13	FNDC11
0.216138	0.600704	0.221702	0.590404	0.00171466	0.860704	-0.0720422	1.55e-13	HDHD5-AS1
-1.42539	0.308779	-1.33454	0.325078	-0.0125726	0.198189	-0.0720068	1.6e-13	LINC00469
-0.0378406	0.612786	-0.0576055	0.445746	-0.0131929	0.176945	-0.0719863	1.62e-13	DENND4C
0.0299514	0.855435	0.00688154	0.966196	-0.00267729	0.784089	-0.0719819	1.63e-13	TRAV29DV5
0.0868776	0.609182	0.0956625	0.575727	0.00476314	0.62593	-0.0719695	1.64e-13	MTMR1
0.188306	0.755586	0.202683	0.738295	0.00472607	0.628621	0.0719747	1.64e-13	PANO1
-0.0358242	0.911918	-0.0616591	0.847944	-0.00158983	0.870752	-0.0719476	1.67e-13	JMJD7-PLA2G4B
-0.953421	0.432535	-1.04145	0.418288	-0.00655236	0.502491	0.071928	1.7e-13	RTEL1-TNFRSF6B
-0.154756	0.521925	-0.135345	0.574292	-0.000623481	0.949124	0.0719167	1.71e-13	CAMSAP1
-0.197916	0.671492	-0.263332	0.583461	-0.00799957	0.412964	-0.0719159	1.71e-13	AC021752.1
-0.0267565	0.702015	-0.0148636	0.831207	-0.00395519	0.685642	-0.0719012	1.73e-13	IPO5
-0.017099	0.894373	-0.0438499	0.739041	-0.00379704	0.697579	-0.0719033	1.73e-13	SPAST
-0.147621	0.236157	-0.165979	0.188189	-0.0118994	0.223288	0.0718958	1.74e-13	TMEM185B
0.000230549	0.998333	-0.000924299	0.993352	-0.00498468	0.609957	-0.0718873	1.75e-13	C6orf120
0.128913	0.219599	0.124174	0.238428	0.00342	0.726335	-0.0718672	1.78e-13	ZNF664
0.3898	7.84e-21	0.418429	1.67e-23	0.0925942	2.17e-21	0.0718629	1.79e-13	LIMS1
0.0387359	0.649097	0.0352815	0.682089	0.00627539	0.520724	-0.0718397	1.82e-13	RNF20
0.0939702	0.697013	0.0631086	0.79629	8.78e-05	0.992831	-0.0718402	1.82e-13	ZNF528
-0.454998	0.256991	-0.532953	0.192719	-0.00920081	0.346381	-0.071832	1.83e-13	COL6A1
0.331627	0.0609728	0.331532	0.0645336	0.0133612	0.171486	-0.0718115	1.86e-13	AC008764.8
-0.0773223	0.568675	-0.0608115	0.653152	-0.00899966	0.357027	0.0718106	1.86e-13	SLC2A1
0.259101	0.680973	0.297744	0.662534	0.000880467	0.928202	0.0717949	1.88e-13	HRASLS2
-1.07537	0.0268755	-1.01719	0.0290389	-0.0175498	0.0724646	0.071778	1.91e-13	PROCR
-0.307363	0.131779	-0.314526	0.127067	-0.0158214	0.105389	0.0717568	1.94e-13	RMRP
-0.0826644	0.832675	-0.174617	0.679248	-0.00377901	0.698944	0.0717553	1.94e-13	AC004982.2
-0.714887	4.87e-06	-0.861593	2.16e-07	-0.0502159	2.71e-07	-0.0717063	2.01e-13	MIR4435-2HG
-0.446376	0.60108	-0.525551	0.550488	-0.00912762	0.350231	-0.0717089	2.01e-13	AP001267.1
1.19649	0.0413454	1.20128	0.0392883	0.017471	0.0737572	-0.0716884	2.04e-13	AC012617.1
-0.0336041	0.713963	-0.0385002	0.6791	-0.00433893	0.657007	-0.0716919	2.04e-13	TUT7
0.315224	0.511594	0.317985	0.525589	0.00460289	0.637596	-0.0716847	2.05e-13	CHODL
0.228079	0.0861317	0.221721	0.0931326	0.0105078	0.282194	-0.0716764	2.06e-13	RAB43
0.216813	0.304654	0.217101	0.301986	0.0161353	0.0986573	-0.0716765	2.06e-13	ZDBF2
0.069928	0.592675	0.0521829	0.694937	-0.00236382	0.808847	-0.0716739	2.06e-13	AC022706.1
-0.0120554	0.971279	-0.0186495	0.956434	-0.00694855	0.477008	-0.0716599	2.09e-13	RTCA-AS1
0.163427	0.2	0.150083	0.241855	0.0118304	0.225986	-0.0716528	2.1e-13	KIF16B
-0.162319	0.407282	-0.14554	0.459504	-0.0126504	0.195425	-0.0716503	2.1e-13	MAPKBP1
0.174681	0.400863	0.1621	0.44278	0.00611953	0.531132	0.0716411	2.12e-13	FANCA
-0.122776	0.0962598	-0.139141	0.0614686	-0.0220081	0.0242852	-0.0716352	2.13e-13	MTG1
-0.480686	0.613578	-0.591615	0.541822	-0.00381879	0.695933	-0.0716203	2.15e-13	METTL24
-0.0393785	0.734833	-0.0347077	0.766632	-0.00162056	0.868276	-0.0716038	2.18e-13	TOR1B
-0.0091666	0.942608	-0.00218061	0.986394	9.38e-06	0.999234	-0.0715922	2.2e-13	LMBRD2
-0.054054	0.733933	-0.0622334	0.694742	-0.00895642	0.359342	-0.0715859	2.21e-13	PDE6B
0.0227853	0.83262	0.0279324	0.797414	0.00538246	0.58174	-0.0715767	2.22e-13	NT5C2
-0.0147286	0.98945	0.00298825	0.997998	-0.000960023	0.921735	-0.0715799	2.22e-13	LHFPL1
0.126054	0.106511	0.12989	0.095313	0.0118481	0.225292	-0.071573	2.23e-13	CUX1
-0.156255	0.587651	-0.181566	0.538068	-0.00337371	0.729894	0.0715486	2.27e-13	SERPINB8
0.247899	0.00179625	0.262324	0.00106402	0.0280831	0.0040454	-0.0715378	2.29e-13	ICOS
0.485855	0.143328	0.486035	0.153758	0.0139545	0.153241	-0.0715398	2.29e-13	GTF2H4
-0.226486	0.162472	-0.235247	0.147504	-0.0107788	0.26997	-0.0715371	2.29e-13	USP45
-0.177068	0.0941598	-0.181605	0.0851745	-0.00988464	0.31172	-0.0715298	2.31e-13	DUSP16
-0.427547	0.179855	-0.487565	0.136851	-0.0124735	0.201747	0.0715274	2.31e-13	PLCB3
-0.82281	0.347786	-0.809381	0.352762	-0.00753851	0.440409	-0.0715143	2.33e-13	AL589843.1
0.0545948	0.854346	0.0573709	0.845897	-0.000264695	0.978389	0.071499	2.36e-13	BOLA3-AS1
-0.104915	0.357355	-0.117849	0.30916	-0.0164699	0.0918648	-0.0714929	2.37e-13	MVD
0.475695	0.548669	0.570622	0.475451	-0.00135909	0.889379	-0.0714937	2.37e-13	AC109347.1
0.316247	0.0320537	0.322108	0.0290227	0.016205	0.09721	-0.071489	2.38e-13	ZNF345
-0.251831	0.252568	-0.24673	0.263273	-0.00788593	0.419632	-0.0714734	2.41e-13	PYCR3
-0.0218444	0.913856	0.000763093	0.996967	-0.00102976	0.91607	0.0714071	2.53e-13	SETMAR
-0.043356	0.761431	-0.0376433	0.791713	-0.00212339	0.827968	0.0713707	2.6e-13	ARSK
-0.228998	0.354224	-0.249791	0.319227	-0.00745228	0.445656	-0.0713559	2.63e-13	NCAPG2
-0.637139	1.72e-08	-0.721161	1.94e-10	-0.0764409	4.71e-15	-0.0713551	2.64e-13	GZMK
-0.622247	0.308883	-0.534817	0.361461	-0.0107139	0.272861	-0.0713124	2.72e-13	AL162457.1
0.107379	0.318974	0.116008	0.288668	0.014084	0.149462	-0.0712677	2.82e-13	PREPL
-0.0272227	0.945252	-0.0627075	0.879216	0.00114408	0.906792	0.071254	2.85e-13	KLHL17
-0.39101	0.343986	-0.329885	0.409292	-0.00938598	0.336762	-0.0712488	2.86e-13	Z95115.1
-0.110422	1.82e-09	-0.113545	1.67e-09	-0.0620683	2.04e-10	-0.0712373	2.88e-13	ARPC2
-0.267194	0.263766	-0.238482	0.316091	-0.0155155	0.112298	-0.0712355	2.89e-13	AL139384.1
0.0656407	0.649204	0.0974929	0.503313	0.00741778	0.447765	-0.0712343	2.89e-13	RBM45
-0.0398905	0.673155	-0.0383013	0.686216	-0.00483112	0.621009	0.0712159	2.93e-13	NFYB
-0.210686	2.89e-05	-0.216419	2.76e-05	-0.0397438	4.72e-05	-0.0711973	2.97e-13	PFKL
0.0273456	0.726106	0.0240664	0.756274	-0.000716058	0.941582	-0.0711635	3.05e-13	SNX9
-0.127497	2.76e-19	-0.127123	1.11e-17	-0.0792469	4.55e-16	-0.0711553	3.07e-13	CFL1
0.171006	0.492201	0.203837	0.409334	0.00396463	0.684932	-0.0711222	3.15e-13	RABL2A
0.05667	0.571896	0.0557135	0.581387	0.0116243	0.234174	0.0711211	3.15e-13	DYNLL2
-0.232402	0.688561	-0.228576	0.700966	-0.00864507	0.376289	0.0711018	3.2e-13	FAM167B
1.11099	0.154832	1.24481	0.133873	0.0140287	0.151068	-0.0710964	3.21e-13	AC004771.4
0.920443	0.059162	0.915623	0.0653761	0.0219836	0.0244444	-0.0710886	3.23e-13	CLBA1
0.21839	0.150837	0.187979	0.229829	0.0156725	0.10871	-0.0710685	3.28e-13	CDC14B
-0.0374659	0.623438	-0.0364508	0.63585	0.000531097	0.956654	-0.0710523	3.32e-13	PSPC1
0.89275	0.0912224	0.902162	0.0934	0.0141974	0.146213	-0.0710488	3.33e-13	LINC00624
0.0471903	0.941359	0.000840972	0.999027	-0.00562859	0.564591	-0.0710487	3.33e-13	TCTEX1D4
0.611575	0.409813	0.609705	0.419871	0.00704483	0.470923	0.0710367	3.36e-13	SLC15A3
0.181496	0.00696793	0.175225	0.0103129	0.018263	0.0615963	-0.071025	3.39e-13	MBTPS1
-0.374193	0.604606	-0.42402	0.56101	-0.00187748	0.847631	0.0710056	3.44e-13	CDKN1C
0.0433593	0.926836	0.0277554	0.953862	0.00301938	0.757318	-0.0709904	3.48e-13	AC008735.2
-0.0769813	0.525624	-0.0736135	0.543669	-0.00802948	0.411219	-0.0709782	3.51e-13	APH1B
0.184981	0.0645032	0.185337	0.0666094	0.0204086	0.0367224	-0.0709659	3.55e-13	TAF8
-0.148614	0.365191	-0.20335	0.231633	-0.00592008	0.544603	-0.0709564	3.57e-13	ARHGAP18
0.00251432	0.983313	0.00586226	0.961577	0.000201121	0.983579	-0.0709546	3.58e-13	GDAP2
0.288506	0.437865	0.278643	0.45748	0.00656022	0.501978	-0.0709499	3.59e-13	FRS3
-0.535115	4.97e-20	-0.51411	5.73e-19	-0.0796231	3.31e-16	-0.0709431	3.61e-13	CMTM6
2.11529	0.00881039	1.9306	0.00744844	0.0290249	0.00296791	-0.0709267	3.65e-13	SPTLC3
0.0726564	0.668469	0.0772082	0.647034	0.0164465	0.092326	0.070927	3.65e-13	CA11
-0.0508126	0.75989	-0.0734751	0.664224	0.00011736	0.990417	0.0709243	3.66e-13	CEP19
0.0890985	0.179988	0.087571	0.1951	0.0122781	0.208902	0.0708739	3.8e-13	AKTIP
0.155539	0.114134	0.159414	0.109483	0.0113999	0.24333	-0.0708689	3.82e-13	THADA
0.161268	0.394761	0.165368	0.389632	0.0101887	0.297066	0.0708661	3.83e-13	CEP76
-0.0130034	0.982246	-0.0415924	0.946296	-0.003351	0.731642	-0.0708485	3.88e-13	RFX8
0.253294	2.57e-23	0.258907	8.2e-24	0.0818649	4.77e-17	0.0708404	3.9e-13	RIPOR2
0.372875	0.462642	0.402346	0.457753	0.00604498	0.536147	-0.0708315	3.93e-13	AC138466.1
0.00197006	0.98509	-0.0043998	0.966817	-0.00198319	0.839166	-0.070827	3.94e-13	HACD2
-0.853441	0.372752	-0.863157	0.358877	-0.00512208	0.600141	-0.0708209	3.96e-13	PODXL
0.0600738	0.734857	0.0673729	0.709994	0.00443199	0.650136	-0.070822	3.96e-13	FANCD2
-0.191909	0.918562	-0.648632	0.812427	-0.00322653	0.741245	-0.0707968	4.03e-13	GATA2
1.43379	0.0724285	1.37534	0.0829024	0.0150376	0.123796	-0.0707793	4.09e-13	MAP1B
-0.188864	0.850108	-0.412519	0.700427	-0.00361001	0.711792	0.0707654	4.13e-13	AC073525.1
0.229062	0.117105	0.225168	0.12658	0.00882624	0.366369	-0.0707629	4.14e-13	MIPEP
-1.52381	0.427436	-1.16497	0.501366	-0.00771123	0.430007	-0.0707523	4.17e-13	PLXNB1
-0.334714	0.672521	-0.306053	0.697963	-0.00108277	0.911766	0.0707432	4.2e-13	LLPH-DT
0.0560524	0.366249	0.0507967	0.413944	0.0124083	0.204113	0.0707335	4.23e-13	CEBPZOS
0.380817	0.0157057	0.39617	0.0127971	0.0236106	0.015664	0.0707194	4.28e-13	IZUMO4
0.527924	0.441213	0.493893	0.480238	0.0105809	0.27886	0.0707174	4.28e-13	PLCE1
0.0084691	0.190068	0.0261511	0.00122223	0.0344752	0.000416744	0.0706863	4.39e-13	RPS6
0.0579967	0.878707	0.0442719	0.908268	0.00927541	0.342485	-0.070682	4.4e-13	TUT1
0.0625376	0.830152	0.00223963	0.993486	-0.00264705	0.786468	-0.0706696	4.44e-13	TRBV11-2
0.235339	1.29e-15	0.239388	1.14e-15	0.0723449	1.23e-13	0.0706472	4.52e-13	ETS1
0.318759	0.233526	0.335899	0.214559	0.00682038	0.485173	-0.0706436	4.53e-13	CNIH3
0.0902053	0.686147	0.0931984	0.673154	-0.00109608	0.910686	-0.0706364	4.55e-13	CCNI2
-0.102493	0.526107	-0.1352	0.413007	-0.00822045	0.400182	-0.0706289	4.58e-13	DGKH
-0.42137	0.637421	-0.332446	0.704677	-0.00591211	0.545145	-0.0705935	4.7e-13	CAGE1
0.863516	0.0522642	0.942249	0.0335547	0.0229009	0.0190789	-0.0705873	4.73e-13	AL356019.2
-0.454485	1.2e-22	-0.477215	2.9e-24	-0.0887617	8.88e-20	-0.0705714	4.78e-13	REEP5
0.011262	0.957609	0.020204	0.925322	0.00158417	0.871208	-0.0705733	4.78e-13	ZNF8
-0.0142743	0.904159	-0.0221557	0.852418	-0.00263825	0.787161	-0.0705605	4.82e-13	KCTD5
-0.129387	0.79934	-0.120148	0.809552	-0.0052013	0.594515	0.070549	4.87e-13	MIR646HG
-0.539348	0.324	-0.554346	0.306597	-0.00532487	0.585787	0.0705363	4.91e-13	NEXN
0.157286	0.658819	0.174662	0.622439	0.00423745	0.664533	-0.0705061	5.03e-13	ZNF284
0.281497	0.00604742	0.27459	0.00890326	0.0169959	0.0819482	-0.0704898	5.09e-13	GRK5
0.121525	0.16212	0.119427	0.17567	0.00758999	0.437294	0.0704883	5.09e-13	B3GNT2
0.188211	0.361233	0.194831	0.345729	0.0112506	0.249559	0.0704806	5.12e-13	IFIT1
0.0840408	0.409586	0.079447	0.443445	0.0047947	0.623644	-0.0704793	5.13e-13	CRY2
0.262009	0.755654	0.265632	0.760159	0.00593928	0.543299	0.0704647	5.19e-13	LNX1
-0.264745	0.795594	-0.135431	0.893315	-0.00119102	0.902987	0.0704643	5.19e-13	Z68871.1
-0.0395125	0.879001	-0.0191008	0.940473	-0.0048823	0.617316	-0.0704488	5.25e-13	ZNF674-AS1
-0.984574	0.0229672	-1.01429	0.0200539	-0.0196261	0.0445661	0.0704351	5.3e-13	NEDD4L
-1.20985	0.00554779	-1.37041	0.00210269	-0.0314918	0.0012656	-0.0704327	5.31e-13	LAT2
0.257168	0.443133	0.234067	0.496307	0.00758109	0.437831	0.0704248	5.34e-13	CCNJ
0.146735	0.098629	0.144833	0.105501	0.00817334	0.402888	-0.0704241	5.35e-13	ZNF708
0.0478736	0.581293	0.0408624	0.642703	-0.00545025	0.576992	-0.0704191	5.37e-13	TRIM52
-0.164132	0.403586	-0.137713	0.485102	-0.00823249	0.399492	-0.0703991	5.45e-13	RACGAP1
-0.805385	1.6e-14	-0.855358	3.5e-16	-0.0715424	2.28e-13	-0.0703949	5.47e-13	BHLHE40
0.416445	0.0376317	0.412041	0.040325	0.0157225	0.107586	-0.0703947	5.47e-13	KRBA2
-0.167926	0.309102	-0.155456	0.348066	-0.0113462	0.245557	-0.0703576	5.62e-13	NFXL1
-0.175175	0.124688	-0.185236	0.109576	-0.020051	0.0401476	-0.0703554	5.63e-13	IPO8
0.106241	0.92645	-0.00218175	0.998493	-0.000196491	0.983956	0.0703552	5.63e-13	LINC01257
0.00397467	0.975266	-0.000629172	0.996125	-0.00211405	0.828713	0.070306	5.85e-13	C16orf70
-0.0439499	0.66356	-0.0617977	0.542977	-0.0119821	0.220087	-0.0702758	5.98e-13	P4HA1
0.0814987	0.506401	0.0889462	0.471967	0.00270253	0.782104	-0.0702593	6.05e-13	NF2
-0.145426	0.283322	-0.143766	0.288891	-0.0131991	0.176741	-0.0702547	6.08e-13	MDM1
0.053337	0.581894	0.0543403	0.578081	-0.00153746	0.874974	-0.0702465	6.11e-13	NABP1
0.193743	0.25856	0.204956	0.238847	0.0121113	0.215155	-0.0702394	6.15e-13	ZBED6
-0.202001	0.0957803	-0.214642	0.0796073	-0.017818	0.0682071	-0.0702316	6.18e-13	REEP4
-0.305554	0.518235	-0.27922	0.537538	-0.00553455	0.571114	-0.0702325	6.18e-13	ZFHX3
0.0389752	0.74102	0.0542907	0.652289	0.00544831	0.577128	-0.070233	6.18e-13	LMNB1
0.0374663	0.620274	0.0471071	0.536167	0.00530859	0.586933	0.0702125	6.27e-13	UCHL3
-0.0068491	0.958355	-0.00660939	0.96011	-0.00311992	0.749503	-0.0701927	6.37e-13	TMEM135
-0.478965	0.135696	-0.495854	0.129865	-0.0148207	0.129309	0.0701779	6.44e-13	AL357054.4
-2.18014	0.268458	-2.11908	0.270601	-0.00768706	0.431454	0.0701684	6.48e-13	KIF15
-0.165864	0.3814	-0.184251	0.338942	-0.00496768	0.611176	0.0701508	6.57e-13	ABHD4
-0.151159	0.357623	-0.147923	0.363711	-0.00742634	0.447241	0.0701093	6.78e-13	RBM7
0.11473	0.166657	0.106677	0.20335	0.0142859	0.143716	-0.0700949	6.85e-13	DENND6A
-3.09462	0.0842681	-2.3551	0.137263	-0.0144663	0.138723	-0.0700783	6.94e-13	NPTX1
-0.210354	0.210607	-0.20295	0.226521	-0.0141797	0.146716	-0.0700718	6.97e-13	AL392172.1
-0.142138	0.159908	-0.136262	0.181493	-0.0187084	0.0555191	-0.0700562	7.05e-13	L3MBTL2
-0.172673	0.607596	-0.206904	0.551483	0.000310262	0.97467	-0.0700405	7.14e-13	SLC16A6
0.0673506	0.596802	0.0718689	0.575655	0.0219185	0.0248703	0.0700318	7.18e-13	CDADC1
0.855645	0.143127	0.966579	0.106776	0.00873122	0.371551	-0.0700207	7.24e-13	MYH10
0.228569	0.261502	0.249644	0.216468	0.0188192	0.0540884	0.0700178	7.26e-13	KANK1
0.095052	0.299497	0.0874582	0.343619	0.0102561	0.293884	-0.0700163	7.27e-13	ZNF384
-0.0377619	0.62106	-0.0402793	0.601132	-0.00258316	0.791502	0.069997	7.37e-13	PLEKHB2
0.0463792	0.622	0.0452469	0.635191	0.00147515	0.880002	-0.0699979	7.37e-13	TYW1
0.00541491	0.986191	-0.0162477	0.95938	-0.00022778	0.981402	-0.0699938	7.39e-13	AC138969.1
0.126705	0.142831	0.123252	0.156429	0.0107733	0.270214	-0.0699788	7.48e-13	TMEM128
-0.228945	0.103781	-0.247804	0.0803498	-0.0131776	0.177448	-0.069976	7.49e-13	HAUS6
-0.250726	0.250403	-0.266052	0.233313	-0.00874009	0.371066	0.0699622	7.57e-13	NCF2
0.00522826	0.982437	0.00544587	0.981881	-0.00723218	0.459208	-0.0699628	7.57e-13	SNX16
-0.248902	0.818223	-0.313477	0.778359	-0.00558054	0.56792	-0.0699604	7.58e-13	CAPN3
-0.13988	0.239054	-0.148356	0.222072	-0.00796575	0.414942	-0.069949	7.65e-13	ZNF654
0.0346877	0.964773	-0.0317085	0.968007	-0.00361078	0.711733	-0.069941	7.69e-13	TMCC3
-0.0654323	0.764928	-0.0349255	0.871989	-0.00664591	0.496409	-0.0699052	7.9e-13	ZFAT
0.056206	0.540566	0.0474937	0.61123	0.00919881	0.346486	-0.069894	7.97e-13	LIG1
0.858123	0.0960252	0.876919	0.117006	0.00799486	0.413239	-0.0698786	8.06e-13	BBS5
-0.0746623	0.545678	-0.073172	0.553609	-0.00161087	0.869056	-0.0698728	8.09e-13	EPC2
0.808648	0.491694	0.590712	0.542062	0.00496133	0.611631	-0.0698638	8.15e-13	CDC42BPA
-0.349748	0.754001	-0.163967	0.879413	-0.00338262	0.729209	-0.0698619	8.16e-13	PMEL
-0.080115	0.648078	-0.0381685	0.82536	-0.00785812	0.421274	-0.0698196	8.42e-13	WDR4
-0.30822	0.0241464	-0.312629	0.0218733	-0.0209609	0.0319223	0.0697807	8.67e-13	2021-03-09
0.0576061	0.443487	0.0641907	0.393872	0.00605386	0.535548	-0.0697559	8.83e-13	NUDT4
-0.869694	0.547741	-0.810654	0.568812	-0.00963226	0.324236	-0.0697527	8.86e-13	CCDC73
0.703148	0.151938	0.659272	0.173439	0.0121257	0.214608	0.0697042	9.18e-13	AL391121.1
-0.236066	0.55273	-0.274229	0.494448	-0.00248095	0.799572	0.0697042	9.18e-13	B4GALNT3
-1.48258	0.181991	-1.50563	0.169414	-0.0138914	0.15511	-0.0696665	9.45e-13	MCAM
-0.153654	2.7e-11	-0.166195	1.18e-12	-0.0669684	6.83e-12	-0.0696636	9.47e-13	IFITM2
0.0242327	0.947142	0.0381948	0.916373	0.00285243	0.770348	0.069652	9.55e-13	ZFP69B
0.532632	0.360992	0.539137	0.358551	0.00463597	0.63518	-0.0696414	9.62e-13	AC073529.1
0.624877	0.00139535	0.629185	0.00158379	0.0336711	0.000567099	0.0696347	9.67e-13	RAB40B
0.242581	0.0660458	0.245771	0.0623067	0.0113161	0.24681	-0.0696006	9.92e-13	THUMPD2
-0.62538	0.0539321	-0.590932	0.0663851	-0.0143582	0.141699	0.0695883	1e-12	RTN4R
0.264477	0.0722938	0.262024	0.0770049	0.0193891	0.0472041	-0.0695905	1e-12	VARS2
-0.0572346	0.650275	-0.0542589	0.66868	-0.00721862	0.46005	-0.0695757	1.01e-12	EEF2KMT
-0.0559757	0.674711	-0.0896872	0.509634	-0.0100701	0.302729	-0.0695595	1.02e-12	SLC25A17
1.5022	0.0284967	1.36901	0.0343078	0.0148772	0.127855	-0.0695529	1.03e-12	RHPN2
-0.0814634	0.539982	-0.0934146	0.487709	-0.00997759	0.307191	-0.0695266	1.05e-12	MAPK7
-1.48334	0.264157	-1.47038	0.261378	-0.0114521	0.241177	-0.0695063	1.06e-12	AC116096.1
-0.615132	0.593341	-0.636464	0.593016	-0.00169679	0.862141	0.0694815	1.08e-12	ARHGAP39
0.150776	0.569644	0.182595	0.495313	0.0101204	0.300318	-0.0694641	1.1e-12	AC242426.2
0.0991901	0.479363	0.0744492	0.609536	0.000334311	0.972707	-0.0694347	1.12e-12	CCDC50
-0.0799715	0.405081	-0.0901746	0.354814	-0.0103394	0.289981	-0.0694264	1.13e-12	ABR
0.0113211	0.905129	0.0120694	0.899273	0.000617198	0.949636	-0.069425	1.13e-12	LRRC8C
0.225458	0.00611918	0.228511	0.00611489	0.0156646	0.108887	-0.0693994	1.15e-12	RCOR3
0.228219	0.00284204	0.227054	0.00353184	0.032537	0.000866222	-0.0693757	1.17e-12	BCL9L
0.108071	0.239033	0.11072	0.233602	0.00699882	0.473826	-0.0693754	1.17e-12	SYMPK
0.322357	0.447514	0.353698	0.423512	0.00216591	0.824579	-0.0693567	1.19e-12	RNFT1-DT
-0.390938	0.20862	-0.382337	0.216391	-0.00832801	0.394045	-0.0693281	1.22e-12	PLEKHA7
-0.0681581	0.412892	-0.0871383	0.301476	-0.00926651	0.342948	-0.0693239	1.22e-12	FAM172A
-0.258433	0.0291678	-0.256847	0.030188	-0.0209652	0.0318874	-0.0693113	1.23e-12	DDX55
-0.581848	0.339104	-0.584599	0.337062	-0.00561953	0.565219	-0.0693071	1.23e-12	LEAP2
-0.0855056	0.465847	-0.0750164	0.522834	-0.011439	0.241718	-0.0693064	1.24e-12	ZNHIT6
0.103678	0.604116	0.136078	0.492883	0.00378282	0.698656	-0.0692952	1.25e-12	COL6A3
0.19193	0.0400243	0.184842	0.0512163	0.0223354	0.0222487	-0.0692817	1.26e-12	TBCK
0.073866	0.508325	0.0781987	0.484507	0.00819936	0.401392	-0.0692832	1.26e-12	HMGCL
0.97664	0.154047	1.09444	0.148433	0.0131043	0.17987	0.0692389	1.3e-12	SETBP1
0.135048	0.573217	0.187996	0.430334	0.00676308	0.488848	0.0692182	1.32e-12	LYZ
0.0460952	0.631181	0.0543166	0.574245	0.00563529	0.564128	-0.069216	1.32e-12	TMEM167B
-0.0062904	0.919657	-0.019523	0.75731	6.47e-05	0.99472	0.0692205	1.32e-12	NMI
0.00146405	0.989894	0.0091189	0.937004	0.00147869	0.879716	0.0692175	1.32e-12	TMEM187
0.300177	0.235251	0.323671	0.19326	0.0107971	0.269157	-0.0692056	1.33e-12	USP35
0.00478685	0.983252	0.0556577	0.805387	0.00698366	0.474784	-0.0692086	1.33e-12	USP9Y
0.908833	0.222835	0.823463	0.26819	0.00664718	0.496327	-0.0692017	1.34e-12	DNMT3B
0.0638533	0.494985	0.058108	0.540407	0.0117505	0.229136	-0.0691845	1.35e-12	CLASP2
-0.138816	0.371388	-0.131489	0.400696	-0.00820904	0.400836	-0.0691501	1.39e-12	NBPF9
-0.0789225	0.423478	-0.0773829	0.4318	-0.00342034	0.726309	0.0691392	1.4e-12	ITGB3BP
0.0306092	0.584645	0.0324126	0.565098	0.00306138	0.754051	0.069128	1.41e-12	LYPLA1
0.0814488	0.447264	0.0808554	0.452089	0.00251934	0.796539	-0.0691118	1.43e-12	MDP1
-0.325668	0.637324	-0.562546	0.436621	-0.0116191	0.234386	-0.0690974	1.44e-12	C1orf21
0.232625	0.293235	0.250601	0.253253	0.0145105	0.137522	-0.069086	1.45e-12	RASA4
0.32455	0.0319847	0.301288	0.0512772	0.0218423	0.025377	0.069076	1.47e-12	ZNF382
-0.128246	0.363077	-0.128638	0.362079	-0.0150844	0.12263	-0.069076	1.47e-12	PROSER3
0.321156	0.36983	0.294604	0.423737	0.00647209	0.50774	-0.0690595	1.48e-12	HCG25
0.792401	0.419886	0.751942	0.439207	0.00822068	0.400169	-0.0690651	1.48e-12	AL590560.2
0.0265959	0.834332	0.0403079	0.750051	0.00871072	0.372676	0.0690475	1.5e-12	FAM220A
0.4621	0.0647719	0.467106	0.0639401	0.0163382	0.0944925	-0.0690344	1.51e-12	LINC00115
0.116247	0.136988	0.133669	0.0865681	0.0107205	0.272568	0.069034	1.51e-12	YBEY
1.21347	0.00648285	1.22074	0.00644563	0.0274558	0.00494865	-0.069021	1.53e-12	ANTXRL
-0.988031	0.198268	-0.977067	0.201374	-0.0091938	0.346749	0.0689864	1.57e-12	AC243830.1
0.0988918	0.266414	0.0956759	0.288841	0.0037299	0.702669	-0.0689873	1.57e-12	DNM1L
0.62512	8.11e-25	0.647707	7.12e-27	0.0934085	9.67e-22	0.0689552	1.6e-12	ACTN1
0.142251	0.0769855	0.145218	0.0717535	0.0151157	0.121857	-0.0689484	1.61e-12	AGTPBP1
0.245503	0.28887	0.250487	0.285464	0.00765682	0.433268	-0.0689527	1.61e-12	AC010618.3
-0.364861	0.299183	-0.404972	0.252524	-0.0103572	0.289151	-0.0689429	1.62e-12	FOXP4
-0.476427	2.49e-07	-0.592899	5.78e-10	-0.073942	3.52e-14	-0.0689244	1.64e-12	CCL5
0.0385199	0.824517	0.0337644	0.845201	0.0004919	0.959851	0.0689094	1.66e-12	CEP70
0.132471	0.0857808	0.129499	0.0980945	0.0102415	0.294571	-0.0688935	1.68e-12	MON2
0.0369871	0.617523	0.0238986	0.750441	0.0100083	0.305703	-0.0688919	1.68e-12	TBC1D5
0.569324	0.22731	0.581664	0.210362	0.0117783	0.228037	-0.0688842	1.69e-12	CCND1
-0.469009	0.0146648	-0.506531	0.00916703	-0.0259148	0.00798822	-0.0688789	1.7e-12	CCDC88A
-0.963893	0.948018	-2.15029	0.777505	0.000884524	0.927872	0.0688431	1.74e-12	HBA2
-0.286594	0.000132591	-0.313346	4.23e-05	-0.0416311	2.02e-05	-0.0688251	1.76e-12	CHST11
0.0209835	0.921117	0.0311244	0.883695	-0.004783	0.624491	-0.0688311	1.76e-12	VKORC1L1
0.869417	0.186745	0.859948	0.197086	0.018073	0.0643504	-0.0688182	1.77e-12	AL031775.1
0.0203739	0.889463	0.0273984	0.852093	0.00667585	0.494471	-0.0688027	1.79e-12	HSPA14.1
0.0702554	0.212571	0.0640425	0.259336	0.013105	0.179848	0.0687965	1.8e-12	HAGH
0.148466	0.00578707	0.145899	0.006648	0.0290756	0.00291813	0.0687829	1.82e-12	SPINT2
-0.0231483	0.972242	-0.00956556	0.98846	0.000576228	0.952975	-0.0687784	1.83e-12	AC011498.1
0.240408	0.0408097	0.240428	0.0449974	0.0199467	0.0411957	-0.0687492	1.87e-12	YEATS2
-0.188573	0.186662	-0.187282	0.186967	-0.0192827	0.0484296	0.0687492	1.87e-12	CRAT
0.462706	0.267496	0.472004	0.27056	0.0100642	0.303011	0.0687404	1.88e-12	PDCD1LG2
0.313534	0.00446211	0.322168	0.0046853	0.0359695	0.00023113	-0.0687329	1.89e-12	SNX18
0.305397	0.0764713	0.2992	0.086036	0.00927139	0.342694	-0.0687189	1.91e-12	ZNF785
-0.203748	0.49516	-0.198359	0.495014	-0.00836326	0.392046	-0.0687209	1.91e-12	WWC2
0.190286	0.55901	0.0319494	0.92275	-0.000729597	0.94048	0.0687048	1.93e-12	ZNF683
0.132443	0.426099	0.152276	0.359744	0.00677566	0.48804	-0.0686878	1.95e-12	CNNM2
0.330091	0.696998	0.257939	0.766665	-0.00504504	0.605635	-0.0686884	1.95e-12	LINC01238.1
0.171079	0.671149	0.200339	0.617664	0.0262741	0.00715885	-0.0686567	2e-12	TTC26
0.570794	0.218144	0.632158	0.184151	0.0118316	0.225939	-0.0686288	2.04e-12	AL121935.1
0.0459078	0.755452	0.0586125	0.69169	0.00586157	0.548587	-0.0686192	2.05e-12	ZNF468
-0.0318106	0.849647	-0.0193394	0.907862	-0.00145316	0.881777	-0.0686042	2.08e-12	OPA3
-0.919498	0.142899	-1.00708	0.112142	-0.0181126	0.0637684	-0.0685935	2.09e-12	AC005498.2
0.0860287	0.289032	0.0849893	0.297257	0.0134006	0.170225	-0.068571	2.13e-12	FBXW11
-0.0257657	0.921873	-0.0220563	0.933059	0.00392135	0.688189	-0.0685546	2.15e-12	LINC00265
-0.73055	5.41e-27	-0.793406	3.45e-30	-0.104852	5.3e-27	-0.0685364	2.18e-12	C12orf75
-0.030634	0.630324	-0.0360092	0.576023	0.00688066	0.481323	-0.0685407	2.18e-12	ZNF148
-0.780558	0.000412725	-0.78234	0.000350444	-0.0334261	0.000622116	-0.068524	2.2e-12	SETD7
-0.233648	0.517058	-0.243785	0.506812	-0.00816577	0.403324	-0.0685236	2.2e-12	PLS1
-0.217989	0.350048	-0.235484	0.316766	-0.0111259	0.254843	-0.0685186	2.21e-12	AC007114.1
0.23983	0.00688473	0.236552	0.00861087	0.0274178	0.00500877	-0.0685141	2.22e-12	MAPK8IP3
0.238639	0.193581	0.242731	0.189822	0.0122881	0.20853	-0.0685042	2.24e-12	STX18-AS1
-0.238665	1.94e-16	-0.253167	8.61e-18	-0.0718096	1.86e-13	-0.0684866	2.26e-12	PLP2
-0.040578	0.709296	-0.0543966	0.62256	-0.00589463	0.546334	-0.068489	2.26e-12	KMT2D
0.349966	0.305768	0.349154	0.299348	0.0073483	0.452029	-0.0684812	2.27e-12	LRFN1
-0.246935	0.0109204	-0.281402	0.00441039	-0.024823	0.0110606	-0.0684761	2.28e-12	RALGDS
0.166216	0.178051	0.176361	0.153831	0.00869175	0.373718	-0.0684782	2.28e-12	OTUD6B
0.0599961	0.643628	0.0587743	0.649017	0.00850361	0.38415	0.0684794	2.28e-12	AC083798.2
-0.086726	0.254222	-0.0895892	0.244739	-0.0115612	0.236722	-0.068428	2.36e-12	NUP98
0.671227	0.00111785	0.673713	0.00119844	0.0249722	0.0105865	-0.068422	2.37e-12	AC006299.1
-0.168333	0.238244	-0.155057	0.274351	-0.00938885	0.336614	-0.0684212	2.38e-12	PGPEP1
0.229383	0.246525	0.24197	0.225786	0.0091673	0.348141	0.0684182	2.38e-12	APLF
0.513696	0.137517	0.494558	0.156415	0.0186675	0.0560554	-0.0684095	2.4e-12	AC025283.2
0.0786378	0.238222	0.0753678	0.260102	0.00933692	0.339293	0.0683952	2.42e-12	CLK3
0.624944	0.00768531	0.59211	0.0117786	0.0233443	0.0168768	-0.068389	2.43e-12	ERVMER61-1
0.187673	0.0872697	0.198533	0.0723563	0.0133187	0.172852	-0.0683896	2.43e-12	TELO2
0.256058	0.0925142	0.277784	0.0697432	0.0151405	0.121245	-0.0683893	2.43e-12	NAA40
0.305426	0.63674	0.374852	0.552037	0.00588572	0.546941	-0.0683732	2.46e-12	C11orf45
0.256411	0.047089	0.258482	0.0475412	0.0153162	0.116985	-0.0683473	2.51e-12	TUBGCP5
-0.173988	0.524833	-0.22922	0.407008	-0.0109758	0.261312	-0.0683343	2.53e-12	DYNC2H1
0.750301	0.231864	0.85104	0.205412	0.00297664	0.760647	-0.0683266	2.55e-12	ASPM
-0.491788	0.503511	-0.548535	0.447483	-0.00787636	0.420197	0.0683244	2.55e-12	RAB36
-0.643682	0.0479508	-0.635924	0.0467395	-0.0236783	0.0153684	-0.0683039	2.59e-12	POU6F1
-0.0131844	0.903995	0.0046489	0.966181	0.00103803	0.915398	-0.0683037	2.59e-12	CCDC6
0.293017	0.534319	0.261707	0.596687	0.00604442	0.536185	-0.0682968	2.6e-12	AC007878.1
-0.280131	0.512497	-0.220493	0.59983	-0.00164519	0.866293	-0.0682858	2.62e-12	LEPR
0.251738	0.755788	0.236741	0.767346	0.00127466	0.896211	0.0682824	2.63e-12	AL356417.1
0.683104	0.0630767	0.655518	0.0729462	0.0144379	0.1395	0.0682532	2.69e-12	AC068620.1
-0.743127	0.597995	-0.741229	0.597466	-0.0048517	0.619523	0.0682495	2.69e-12	GGN
-0.582657	0.00179641	-0.622551	0.00107423	-0.025571	0.00886103	0.0682442	2.7e-12	CDKN2A
-0.819085	1.13e-05	-0.873261	3.1e-06	-0.0439406	6.83e-06	-0.0682239	2.75e-12	CLIC3
0.0359051	0.607467	0.0398879	0.571691	-0.00336624	0.730469	-0.0682123	2.77e-12	TRNAU1AP
0.108202	0.200812	0.118328	0.161915	0.0143906	0.140803	-0.0682069	2.78e-12	THOC6
-0.0696033	0.456374	-0.0809596	0.390988	-0.00834099	0.393309	-0.0682067	2.78e-12	LAS1L
0.00578717	0.940179	0.00646963	0.933705	-0.00112743	0.908143	0.0682076	2.78e-12	PAF1
0.148201	0.215335	0.151599	0.209206	0.011982	0.220093	0.0682026	2.79e-12	ING2
0.0286452	0.756009	0.0197313	0.832671	0.00664655	0.496368	-0.0681476	2.9e-12	ARHGAP27
-0.118513	0.445302	-0.132573	0.392777	-0.00175313	0.857611	-0.0681414	2.92e-12	VKORC1
0.0930469	0.461932	0.0843333	0.510737	0.00783678	0.422536	-0.068131	2.94e-12	MAST3
-0.0624027	0.630971	-0.0538675	0.683749	-0.000724601	0.940886	-0.0681089	2.99e-12	PPP4R1
-1.46645	0.0143343	-1.72596	0.00645877	-0.0298596	0.00223927	-0.0680832	3.04e-12	DLGAP1
1.06674	0.0258738	1.06466	0.0223287	0.0200613	0.0400454	0.0680786	3.05e-12	KLHL29
-0.00438867	0.983501	-0.00997304	0.962357	-0.00316707	0.745848	-0.0680779	3.05e-12	AC016394.1
0.346503	4.85e-06	0.332987	1.01e-05	0.0470431	1.46e-06	0.068072	3.07e-12	SERPINB6
-0.286089	0.784555	-0.298953	0.762284	-0.00290495	0.766242	-0.0680542	3.11e-12	MOCS1
0.295611	0.0498604	0.294402	0.0534857	0.0188338	0.0539013	0.0680453	3.13e-12	DSN1
0.195359	0.511419	0.178857	0.556801	0.00685571	0.482915	-0.0680437	3.13e-12	AP002026.1
-0.0304642	0.800756	-0.0367426	0.761189	-0.00307932	0.752657	-0.0680384	3.14e-12	KIAA1328
-0.452182	0.0423133	-0.45412	0.041039	-0.0178334	0.0679684	-0.0680342	3.15e-12	DOCK7
0.543206	0.0874738	0.511816	0.107206	0.0110579	0.25776	-0.0680339	3.15e-12	ETFBKMT
-0.120875	0.481693	-0.0954777	0.578968	-0.008369	0.391722	-0.068035	3.15e-12	WDR25
0.285471	0.175884	0.32124	0.124668	0.0144808	0.138327	-0.0680192	3.19e-12	ERV3-1
0.036403	0.703048	0.0360115	0.708647	0.00907407	0.353065	-0.0680015	3.23e-12	BTBD1
0.123673	0.750536	0.171888	0.648203	0.00297551	0.760736	0.0679664	3.31e-12	ENKD1
0.881301	0.137982	1.05915	0.123247	0.0130324	0.18227	-0.0679454	3.36e-12	ZGLP1
0.926395	0.242246	0.915507	0.22547	0.0156534	0.10914	0.0679462	3.36e-12	AP006621.1
-0.418677	0.0671057	-0.429937	0.0620807	-0.0200974	0.0396886	-0.0679295	3.4e-12	ACE
0.336416	0.617851	0.365962	0.579075	0.006247	0.522612	0.0679255	3.41e-12	GIPC2
0.219667	0.313475	0.221717	0.316923	0.00708707	0.468268	-0.067921	3.42e-12	DARS2
-0.22696	0.0405567	-0.294238	0.0106938	-0.0253897	0.00935491	0.0679109	3.45e-12	AGPAT2
-0.662762	0.327623	-0.670393	0.320457	-0.00858132	0.379819	-0.0679115	3.45e-12	SLC18A2
0.286329	0.283776	0.28557	0.282856	0.0116569	0.232867	0.0678958	3.49e-12	AC009948.1
0.164171	0.103626	0.171172	0.0908111	0.0114806	0.240007	-0.0678634	3.57e-12	AKAP8
-0.396022	0.308866	-0.377007	0.323314	-0.00718376	0.46222	-0.0678657	3.57e-12	TMEM231
-0.629133	0.517517	-0.665831	0.495992	-0.00187626	0.847729	0.0678633	3.57e-12	PTK6
-1.50273	0.00617024	-1.40294	0.00785508	-0.0260247	0.00772573	-0.0678618	3.58e-12	AGAP1
0.701222	0.421067	0.784327	0.382799	0.00930409	0.340995	-0.0678582	3.59e-12	AC011939.3
0.323507	0.585111	0.296497	0.617212	0.00403897	0.67935	-0.0678507	3.6e-12	VCAN
-0.00103204	0.991947	-0.00270955	0.978967	-0.00538267	0.581725	-0.0678419	3.63e-12	ANAPC10
0.241845	0.532485	0.102726	0.794196	0.00521064	0.593852	0.0678355	3.65e-12	DMKN
0.036126	0.725713	0.0131491	0.901112	-0.00171195	0.860922	-0.0678334	3.65e-12	PPP1R16B
0.913606	0.265437	0.805383	0.367003	0.0279622	0.00420696	0.067825	3.67e-12	AC007228.2
-0.013935	0.876197	-0.0220425	0.806004	-0.00301235	0.757865	-0.0678257	3.67e-12	KLF9
0.0317528	0.714131	0.0268599	0.759946	0.00431694	0.658635	-0.0677981	3.75e-12	MTO1
0.67235	1.1e-09	0.68547	4.62e-10	0.0568897	5.65e-09	-0.0677875	3.77e-12	FAM117B
-0.269525	0.0139702	-0.290296	0.00893318	-0.0224941	0.0213159	-0.0677843	3.78e-12	CROCC
0.0145323	0.944824	-0.0118216	0.955459	-0.00300321	0.758577	0.0677822	3.79e-12	AC005261.1
0.226	5.16e-14	0.228333	5.84e-14	0.0697819	8.67e-13	0.0677801	3.8e-12	CDC42SE2
1.26126	0.000890912	1.36935	0.000467447	0.0340055	0.000499298	0.0677721	3.82e-12	TTC24
-0.0697965	0.918522	-0.0532139	0.937817	-0.00161889	0.868411	-0.0677656	3.84e-12	AC091153.3
0.226839	8.9e-20	0.226346	3.58e-19	0.0764488	4.68e-15	0.0677362	3.92e-12	LEPROTL1
0.277707	0.528266	0.270531	0.550056	0.00345834	0.723393	-0.0677359	3.92e-12	AC009812.1
0.0296194	0.79824	0.0317942	0.784681	0.00437399	0.654415	-0.0677291	3.94e-12	ATG9A
-2.63697	0.0879202	-3.29354	0.0454623	-0.0159359	0.102894	0.0677234	3.95e-12	C10orf67
1.20303	0.0966439	0.992195	0.156034	0.0122325	0.210597	-0.067711	3.99e-12	LINC01023
0.11761	0.0351018	0.12674	0.02248	0.0191011	0.0505846	0.0677063	4e-12	LAGE3
-0.535283	0.517991	-0.698729	0.41402	-0.00592077	0.544556	0.0676915	4.05e-12	RAB6B
0.243103	0.742196	0.284342	0.695325	0.00228261	0.815293	-0.0676903	4.05e-12	GASAL1
-0.0361292	0.894358	-0.0559114	0.834688	0.0037632	0.700143	0.0676891	4.05e-12	RSAD2
-0.421077	2.87e-08	-0.496709	1.59e-10	-0.0631979	9.53e-11	-0.0676857	4.06e-12	SAMD3
-0.517425	0.529033	-0.468156	0.566115	-0.00504848	0.60539	-0.0676872	4.06e-12	FGF7
0.19945	0.31402	0.206255	0.306263	0.00491017	0.615308	-0.0676724	4.1e-12	PRKACA
0.192052	0.154657	0.19313	0.152868	0.013624	0.163213	0.0676661	4.12e-12	MANBAL
0.0929713	0.0493271	0.0965959	0.0432114	0.0209435	0.0320655	0.0676566	4.15e-12	C1orf162
0.198561	0.456696	0.207331	0.417955	0.00255099	0.79404	0.0676579	4.15e-12	STAP1
0.256236	1.94e-15	0.265178	2.54e-16	0.0777269	1.63e-15	0.067601	4.32e-12	DENND2D
0.0283935	0.776181	0.0354688	0.724066	0.00127439	0.896233	0.0676	4.33e-12	RRP15
-0.088008	1.11e-29	-0.0844903	5.03e-24	-0.0885759	1.06e-19	-0.067597	4.34e-12	RPS19
0.318353	1.81e-21	0.326315	4.05e-22	0.0818526	4.82e-17	0.0675939	4.34e-12	EPB41
0.678595	0.0136129	0.695289	0.0102343	0.0261427	0.00745279	-0.0675797	4.39e-12	C19orf44
-0.651738	0.0258835	-0.629376	0.0290367	-0.0202036	0.038654	-0.0675675	4.43e-12	PLXND1
1.33579	0.0963359	1.21572	0.120309	0.0122748	0.209024	-0.0675451	4.5e-12	AC090844.2
-0.0291281	0.853758	-0.0384843	0.8092	-0.00380737	0.696797	-0.0675415	4.51e-12	NHLRC2
0.162145	0.399258	0.171879	0.377925	0.00105013	0.914416	-0.0675386	4.52e-12	RRP12
0.0173501	0.0035251	0.0239998	0.000157557	0.0363421	0.00019884	0.0675025	4.64e-12	RPS27
[truncated: 12,771 more rows]
