# Supplementary material for: NEBULA is a fast negative binomial mixed model for differential or co-expression analysis of large-scale multi-subject single-cell data
Source: Commun Biol. 2021 May 26;4:629. doi: 10.1038/s42003-021-02146-6 (PMC8155058; doi:10.1038/s42003-021-02146-6)
Supplement: Supplementary file 5 — Supplementary Data 3 [file 42003_2021_2146_MOESM5_ESM.xlsx]

## Sheet: microglia
logFC_48	p_48	logFC_32	p_32	meta_logFC	meta_variance	meta_p	Gene
0.0957426	1.12632e-16	0.16671	4.51646e-43	0.14212	9.59431e-05	1.05742e-47	CD74
0.0953944	6.34422e-09	0.17332	6.53672e-33	0.152045	0.000152943	9.70441e-35	C1QC
0.0921281	1.42236e-05	0.204668	3.60411e-29	0.175104	0.000245731	5.6987e-29	HLA-DRB1
0.10941	4.64722e-12	0.148462	5.13633e-23	0.136631	0.000157422	1.29072e-27	C1QB
0.164468	2.28146e-11	0.271333	4.65569e-24	0.232418	0.000457382	1.64583e-27	APOC1
0.108009	4.80776e-10	0.16839	5.2445e-24	0.149816	0.000192263	3.27341e-27	C1QA
0.0665533	1.19638e-06	0.10888	8.08116e-15	0.0946953	0.00013068	1.19415e-16	PSAP
0.129432	1.41947e-08	0.171343	3.28637e-12	0.156305	0.000388055	2.11114e-15	CD14
0.0677733	0.000493407	0.151155	4.39724e-15	0.124386	0.000252184	4.77433e-15	HLA-DRA
0.0651339	0.027778	0.1653	3.90188e-15	0.145702	0.000355927	1.13625e-14	HLA-DPA1
0.0566277	0.000347013	0.0948017	1.19836e-12	0.0850696	0.000132626	1.50316e-13	CTSB
0.0828315	3.74854e-07	0.0854957	9.50816e-11	0.0848559	0.000132493	1.68099e-13	ITM2B
0.148733	6.86834e-09	0.154321	7.54858e-10	0.152562	0.000430799	1.97701e-13	TREM2
0.0857745	9.82219e-07	0.130001	5.9055e-11	0.113097	0.000243647	4.30796e-13	CD81
0.101433	0.00200947	0.166934	1.24101e-11	0.152962	0.000477566	2.56848e-12	CD63
0.0529563	0.0144876	0.129769	3.3691e-12	0.109571	0.000256122	7.56432e-12	TYROBP
-0.0173313	0.77809	-0.30148	1.01491e-13	-0.252328	0.00135835	7.57438e-12	PLP1
0.0517606	0.00112978	0.10505	1.58467e-11	0.0881851	0.000166048	7.72849e-12	LAPTM5
0.0748735	6.93615e-05	0.107733	9.52051e-10	0.097985	0.000218149	3.2644e-11	CST3
0.0863087	0.0489022	0.186117	4.52175e-11	0.169462	0.000665361	5.04234e-11	CD68
0.0553685	0.0041402	0.120497	8.52999e-11	0.100436	0.000238468	7.82556e-11	VSIG4
0.0601121	0.0592619	0.138928	9.71553e-11	0.124791	0.000378217	1.39262e-10	GRN
0.0623806	0.000506583	0.125349	8.10188e-10	0.101175	0.000256528	2.66851e-10	CYBA
0.062406	0.0224284	0.114979	8.61269e-10	0.105269	0.000286535	5.00821e-10	ASAH1
0.113424	2.60879e-05	0.141194	7.47667e-08	0.132495	0.000473135	1.12012e-09	NPC2
0.0830642	0.00869253	0.149618	2.99135e-09	0.134034	0.00048719	1.25938e-09	PDIA3
0.0619076	2.44185e-06	0.0716771	3.28893e-07	0.0682103	0.000127127	1.45147e-09	FTL
0.0503145	0.00172075	0.0723871	1.46891e-08	0.0672255	0.000125088	1.84699e-09	ACTB
0.148055	1.08253e-07	0.14449	2.2684e-06	0.145797	0.000591445	2.03439e-09	TSPO
0.0633781	0.00125407	0.0927112	2.74799e-08	0.0851477	0.00020659	3.14134e-09	A2M
0.0905632	0.000456663	0.121477	7.85318e-08	0.113143	0.000373704	4.83359e-09	HLA-DPB1
0.0134254	0.40667	0.109948	1.71525e-11	0.0781498	0.000179056	5.2115e-09	B2M
0.0651193	0.000442416	0.0910145	1.13486e-07	0.0834472	0.000208429	7.4673e-09	SPP1
0.0565834	0.0349579	0.10576	1.15518e-08	0.0965701	0.000279322	7.55159e-09	ITGB2
-0.111131	0.324248	-0.425246	2.56312e-09	-0.374408	0.00427066	1.00872e-08	EDIL3
-0.852791	6.60779e-12	-0.496072	0.000492798	-0.634309	0.0124126	1.24549e-08	FYN
0.028368	9.61147e-05	0.0643527	3.71248e-08	0.0443999	6.09034e-05	1.27541e-08	PLXDC2
0.0968617	0.00511056	0.17874	3.42826e-08	0.15443	0.000737716	1.30251e-08	HLA-DRB5
0.100912	0.000242982	0.0885468	3.99079e-07	0.0905586	0.000255456	1.4622e-08	LAIR1
0.0426683	0.0132681	0.0892259	3.43003e-08	0.0753575	0.000183587	2.67203e-08	LPCAT2
0.0205929	0.585864	0.165168	2.05536e-09	0.135695	0.000604641	3.4207e-08	ALOX5AP
-0.183097	0.0391923	-0.351652	5.13289e-08	-0.317439	0.00332229	3.64316e-08	NCAM1
0.0957824	0.0163812	0.145171	1.21144e-07	0.136013	0.000613039	3.94411e-08	CXCL16
0.0569245	0.0584053	0.140487	2.89846e-08	0.119216	0.000478082	4.97073e-08	SELPLG
0.0797422	0.000173942	0.0977865	1.72379e-06	0.0922198	0.00028899	5.80213e-08	RPL15
0.10949	1.05433e-07	0.0955642	6.5993e-05	0.101058	0.000347299	5.86975e-08	GPX1
0.0717985	0.0255574	0.181458	3.29346e-08	0.144785	0.000717916	6.52979e-08	LIPA
0.146794	0.00207117	0.14567	7.61668e-07	0.145845	0.000732944	7.16047e-08	SERPINA1
0.0604205	0.0529827	0.113524	2.34698e-07	0.103307	0.000389465	1.65232e-07	GPR34
0.0549656	0.0411911	0.125949	1.50951e-07	0.10632	0.000416158	1.87055e-07	CPVL
-0.0687767	0.714709	-0.490987	6.28159e-08	-0.44845	0.00740511	1.87497e-07	ANLN
-0.258241	0.0197751	-0.596567	1.75144e-07	-0.482061	0.00862748	2.10391e-07	DOCK9
-0.171752	0.13142	-0.436629	1.53041e-07	-0.382455	0.00550454	2.53775e-07	MAP7
0.0392821	0.188438	0.132869	6.98858e-08	0.109759	0.000457367	2.86319e-07	OLR1
-0.0971451	0.13002	-0.326459	7.65675e-08	-0.257329	0.00257682	3.99303e-07	ANK3
-0.215251	0.0389171	-0.325836	1.0513e-06	-0.307598	0.00372021	4.57997e-07	TTLL7
-0.116939	0.576939	-0.526014	2.23944e-07	-0.484447	0.00927018	4.86516e-07	CNTN2
0.0530349	4.06089e-09	0.0439618	0.00393004	0.0492175	9.77825e-05	6.44973e-07	DOCK4
-0.221943	0.078197	-0.172082	1.36149e-06	-0.17393	0.001222	6.50739e-07	PTGDS
0.142606	2.91694e-05	0.101732	4.38835e-05	0.110076	0.000493349	7.20195e-07	SYNGR2
-0.16997	0.0719897	-0.314772	1.01593e-06	-0.288296	0.00338798	7.30807e-07	TRIM2
-0.29483	0.0654497	-0.423023	1.68519e-06	-0.406614	0.00680694	8.29012e-07	NDRG1
0.101353	0.0167713	0.146062	3.11532e-06	0.136748	0.000776746	9.26623e-07	SIGLEC9
0.0616965	4.50416e-05	0.054456	6.17386e-05	0.0564845	0.000133012	9.70066e-07	C3
-0.0704415	0.428648	-0.26967	4.30814e-07	-0.240276	0.00242621	1.07144e-06	APLP1
-0.0602361	0.006518	-0.105481	3.62796e-06	-0.0902083	0.000343581	1.13495e-06	HSPA1A
0.0939695	2.73131e-05	0.0923792	0.000136527	0.092952	0.000375279	1.60068e-06	GNB4
0.0636509	0.0142119	0.0876801	6.55954e-06	0.0825653	0.00029784	1.717e-06	KCTD12
0.0674385	0.00615434	0.0630231	1.20544e-05	0.0636478	0.000178022	1.8394e-06	SLC11A1
0.0612703	0.0319684	0.136151	1.9452e-06	0.111761	0.000551879	1.96124e-06	CPM
0.0817333	0.000425997	0.0794884	4.53927e-05	0.080058	0.000283503	1.98708e-06	FCGR3A
-0.0540757	0.0720608	0.13197	2.49756e-09	0.0934458	0.000388562	2.13128e-06	HLA-A
0.0405787	0.0537881	0.0770341	3.3095e-06	0.0686539	0.000211303	2.32465e-06	HLA-E
0.162201	0.000504304	0.134564	4.63713e-05	0.139945	0.000878921	2.35342e-06	STEAP3
0.0447854	0.120346	0.0963788	2.27201e-06	0.086366	0.00033495	2.36972e-06	CD84
0.0779624	0.109046	0.121019	3.838e-06	0.115744	0.000602099	2.39367e-06	TMX1
-0.256717	0.143407	-0.335919	4.29471e-06	-0.32981	0.0049288	2.62992e-06	ERMN
-0.0633204	0.410928	-0.308948	4.52462e-07	-0.251608	0.00287419	2.68997e-06	MYO6
0.104925	0.000422387	0.116353	7.18034e-05	0.112715	0.000585431	3.18558e-06	HSPA5
0.0652828	0.0107876	0.0881308	1.51432e-05	0.0827936	0.000317996	3.43606e-06	ARPC1B
-0.515716	0.00397911	-0.526963	2.83783e-05	-0.524801	0.0128003	3.50819e-06	RNF144A
0.0508537	0.0140165	0.0711464	1.443e-05	0.0664336	0.000206589	3.79983e-06	RPL18
-0.332492	0.0934872	-0.381892	7.94856e-06	-0.377829	0.00670912	3.97316e-06	FEZ1
0.0336882	0.245008	0.0758833	3.71857e-06	0.0702426	0.000233057	4.20083e-06	RPS28
0.0258449	0.366195	0.136691	3.71461e-07	0.103589	0.000507199	4.23241e-06	CTSS
0.0387984	0.219895	0.110891	2.50053e-06	0.0956921	0.000437803	4.79922e-06	TNFRSF1A
-0.0369573	0.76238	-0.395227	8.69952e-07	-0.333509	0.00534359	5.0578e-06	NFASC
0.0359471	0.503518	0.132107	2.82509e-06	0.120839	0.000702504	5.13648e-06	AKR1B1
0.116437	1.97993e-05	0.0806153	0.000396801	0.0896053	0.000387964	5.38424e-06	FCGRT
0.0681761	0.0327077	0.115527	1.13803e-05	0.103847	0.00052191	5.47648e-06	TM9SF2
-0.00683739	0.727004	0.0996049	3.01849e-08	0.0688765	0.000229904	5.55836e-06	HLA-B
0.0786774	0.233759	0.272459	2.06171e-06	0.22081	0.00241598	7.04478e-06	GPNMB
0.0985307	0.000292929	0.0817753	0.000201429	0.0857879	0.000368059	7.762e-06	CANX
-0.211578	0.300174	-0.444521	7.72311e-06	-0.420669	0.00886597	7.90915e-06	AATK
0.0941414	0.0974102	0.110873	1.59188e-05	0.109372	0.000600832	8.11985e-06	CD302
0.0740927	0.00477641	0.101339	5.06722e-05	0.0930556	0.000435213	8.17356e-06	SWAP70
0.0574086	2.12366e-05	0.0445499	0.000743078	0.0486058	0.00011941	8.6657e-06	CSF1R
-0.515477	0.0247652	-0.626235	3.17541e-05	-0.607241	0.0187707	9.32676e-06	CTTN
-0.0420393	0.577716	-0.220121	3.37942e-06	-0.19174	0.00188675	1.01365e-05	CRYAB
-0.18525	0.123235	-0.49256	5.77383e-06	-0.405792	0.00846784	1.03475e-05	INSIG1
-0.181115	0.123167	-0.354265	1.20703e-05	-0.32204	0.0053334	1.03522e-05	KIF21A
0.0665339	0.00653973	0.0816615	6.42355e-05	0.0778577	0.000312505	1.06143e-05	TMBIM6
-0.257611	0.00185689	-0.261701	0.000125929	-0.260692	0.00350924	1.07909e-05	ADD3
0.148041	0.0128104	0.273105	2.57236e-05	0.227528	0.0026767	1.09353e-05	FPR3
0.0727109	0.00641811	0.0977892	6.17863e-05	0.0905817	0.000424649	1.10431e-05	FCER1G
0.0656871	0.0104161	0.0689978	6.12494e-05	0.0684072	0.000243502	1.16624e-05	RPL7A
-0.341356	0.308977	-0.345834	1.5353e-05	-0.345714	0.00622763	1.1823e-05	TPPP
0.0672353	3.25153e-05	0.0526262	0.000904828	0.0572468	0.000171941	1.26675e-05	RPLP1
-0.493805	5.36325e-06	-0.362828	0.00205595	-0.410206	0.00884572	1.29175e-05	SLCO3A1
-0.27352	0.000332974	-0.305088	0.000350027	-0.293205	0.00454109	1.355e-05	GNLY
0.134725	0.000901631	0.143476	0.000222416	0.140796	0.00104755	1.36068e-05	TMEM179B
0.120694	2.28164e-05	0.119296	0.00137699	0.119928	0.000761965	1.39517e-05	TMEM176B
-0.0599962	0.653321	-0.371495	4.58802e-06	-0.324564	0.00558118	1.39605e-05	CERCAM
0.0842856	0.0291106	0.0890646	4.66718e-05	0.0884253	0.000414462	1.40268e-05	CD164
-0.152501	0.767449	-0.446284	1.33109e-05	-0.440801	0.0103057	1.41104e-05	MAG
0.0276468	0.612758	0.144583	5.68327e-06	0.128118	0.00087223	1.43743e-05	DHRS7
0.0306278	0.43363	0.119146	6.29348e-06	0.103238	0.000570905	1.55502e-05	NOTCH2
-0.0554491	0.0485764	0.10276	6.52355e-08	0.0741924	0.000296317	1.63228e-05	HLA-C
0.0371456	0.293111	0.0992269	1.12896e-05	0.0890082	0.000426629	1.63786e-05	DSE
-0.133045	0.32834	-0.314714	1.64863e-05	-0.292578	0.00468689	1.92294e-05	GNAO1
-0.0255021	0.747918	-0.339585	1.12179e-06	-0.25441	0.00354518	1.93012e-05	MAPT
-0.262019	0.142601	-0.480911	2.43526e-05	-0.445071	0.0108568	1.94179e-05	PDE1C
-0.0846917	0.64028	-0.642963	3.3585e-06	-0.520618	0.0149447	2.05625e-05	SEMA6A
0.0887629	0.0254177	0.10923	6.95023e-05	0.1054	0.000612871	2.06727e-05	ABI3
0.0634253	0.0462113	0.116033	3.51141e-05	0.101708	0.000572322	2.12425e-05	S100A11
-0.0234467	0.718555	-0.207209	4.3443e-06	-0.172668	0.00165186	2.15311e-05	GPM6B
0.0756941	0.101966	0.128171	3.34784e-05	0.118898	0.00078591	2.22325e-05	MAFB
0.118492	0.69964	-0.864425	2.58574e-06	-0.719723	0.0288315	2.24823e-05	LRP2
-0.0179949	0.625738	-0.354075	2.59905e-09	-0.167307	0.00157059	2.42518e-05	PCDH9
-0.127438	0.0308706	-0.231538	4.63672e-05	-0.199401	0.00223371	2.45341e-05	ATP8A1
-0.176678	0.100935	-0.154063	4.89035e-05	-0.155338	0.0013582	2.49797e-05	CLDND1
0.0508453	0.221214	0.11083	2.39837e-05	0.101171	0.000577547	2.55569e-05	GPSM3
0.0671428	0.726074	-0.505602	3.94954e-06	-0.427682	0.0103741	2.68092e-05	MOG
-0.0396804	0.503871	0.13664	4.30503e-06	0.117637	0.000788594	2.80105e-05	IFITM3
-0.0977343	0.0717162	-0.149967	5.29917e-05	-0.140369	0.00112361	2.81935e-05	APP
-0.0833055	0.557881	-0.367506	1.30737e-05	-0.326334	0.00607874	2.84442e-05	RAPGEF5
0.072573	0.000570812	0.0640204	0.000580064	0.0663564	0.000251642	2.87645e-05	LAT2
0.0883947	0.0606007	0.171497	4.08645e-05	0.148646	0.00126696	2.96533e-05	FOLR2
-0.033619	0.266808	-0.13227	7.03601e-06	-0.101397	0.000595549	3.25323e-05	TLN2
-0.255995	0.412014	-0.360984	3.88001e-05	-0.357133	0.007415	3.36291e-05	MARCKSL1
0.114989	0.00181162	0.107712	0.000401822	0.109511	0.000697386	3.3704e-05	FPR1
-0.124188	0.510093	-0.236193	3.45869e-05	-0.231464	0.00311602	3.37565e-05	TUBB4A
-0.0342743	0.291226	-0.12049	1.2075e-05	-0.0983171	0.000563101	3.42495e-05	2021-09-07
0.0903432	0.0495241	0.114674	8.63169e-05	0.110718	0.00071437	3.43642e-05	DUSP22
0.0840053	0.164792	0.134216	4.8769e-05	0.127902	0.000954736	3.48237e-05	DDOST
-0.0274601	0.835606	-0.383424	7.94562e-06	-0.323434	0.00612693	3.59569e-05	ENPP2
0.127522	0.378765	0.0853413	4.63307e-05	0.0857619	0.000434562	3.8879e-05	HLA-DMA
-0.148421	0.115518	-0.329915	3.66229e-05	-0.283264	0.00474602	3.92676e-05	SCD5
-0.0815335	0.657287	-0.335795	2.71147e-05	-0.31452	0.00586728	4.02397e-05	2021-09-04
0.0783034	0.00545283	0.0638781	0.000276058	0.0661523	0.000259872	4.06767e-05	FCGR1A
-0.0416459	0.783865	-0.445818	9.497e-06	-0.375189	0.00836417	4.08874e-05	UGT8
-0.273986	0.0279434	-0.364327	0.000128187	-0.344537	0.00706674	4.15818e-05	SPOCK3
0.0839623	0.496964	-0.321856	4.49637e-06	-0.267332	0.0042619	4.22242e-05	GPRC5B
-0.235446	0.367215	-0.551388	3.88586e-05	-0.515813	0.0159393	4.39614e-05	FAM13C
-0.210978	0.0170291	-0.502277	4.62926e-05	-0.361396	0.00785038	4.52591e-05	APBA2
-0.815483	0.00509922	-0.574929	0.000290236	-0.605023	0.0220212	4.56006e-05	C1orf198
-0.579128	0.000753832	-0.2968	0.000453127	-0.326317	0.0064134	4.60729e-05	PMP22
0.0782287	0.185013	0.128403	6.45971e-05	0.122133	0.000903778	4.85354e-05	PGLS
-0.00917328	0.860347	0.11422	1.54141e-05	0.100637	0.000621343	5.40644e-05	STX6
0.100483	0.0142442	0.119331	0.000247891	0.114938	0.000813295	5.56999e-05	PLA2G15
-0.302744	9.54417e-05	-0.714777	0.000538159	-0.396124	0.00966623	5.60033e-05	FAM65B
-0.215751	0.204443	-0.488127	5.28939e-05	-0.434888	0.0117306	5.93734e-05	ZNF704
-0.0138491	0.610042	-0.10881	6.89841e-06	-0.0825394	0.000423528	6.05394e-05	UBC
0.000707238	0.987743	0.136558	9.91021e-06	0.112333	0.000784625	6.06456e-05	2021-09-15
0.119819	0.0544092	0.22092	9.74614e-05	0.192087	0.00229742	6.13528e-05	HGF
-0.0808268	0.269806	0.135984	1.11405e-05	0.118816	0.000882016	6.31535e-05	TMED5
0.00580342	0.898284	0.108097	2.09362e-05	0.0946897	0.000560898	6.38353e-05	PTTG1IP
-0.976793	1.03997e-06	-0.760314	0.0298492	-0.889339	0.049499	6.40637e-05	PRKCQ
0.121708	0.529883	-0.492084	7.89172e-06	-0.409423	0.0104958	6.43209e-05	SLCO1A2
-0.497132	0.00122888	-0.418082	0.000905078	-0.437388	0.011996	6.51183e-05	ADARB2
0.11547	0.0606167	0.201101	0.00011443	0.179109	0.00201952	6.73129e-05	PDPN
-0.0662461	0.658445	-0.217043	5.5889e-05	-0.20821	0.0027313	6.77712e-05	KCNJ2
0.0332763	0.0120907	0.0546449	0.000225442	0.046622	0.000137065	6.82706e-05	RPS19
-0.389968	0.304356	-0.478912	9.50985e-05	-0.474651	0.0143366	7.36542e-05	SEMA3B
0.0491475	0.35397	0.131287	5.46649e-05	0.118675	0.000896236	7.36588e-05	MS4A4A
0.05351	0.138412	0.109928	7.99621e-05	0.0973528	0.000603546	7.4101e-05	TMEM119
0.133278	8.31003e-05	0.100217	0.00349923	0.111157	0.000788068	7.50593e-05	RHOG
0.188891	0.0271145	0.137349	0.000244971	0.141712	0.00128385	7.65322e-05	TRIM11
-0.111591	0.60225	-0.318831	6.59002e-05	-0.305807	0.00598206	7.68992e-05	IGSF8
-0.0754657	0.412893	-0.376492	1.41303e-05	-0.286512	0.00527158	7.94192e-05	CLDN11
0.0574418	0.026519	0.0764518	0.000267592	0.071886	0.0003343	8.43617e-05	IL13RA1
0.0565569	0.0380993	0.110032	0.000135774	0.0913153	0.000540491	8.57258e-05	AXL
-0.1845	0.0633725	-0.168718	0.000205701	-0.170163	0.00187689	8.57357e-05	SPTBN1
0.0692392	0.0800122	0.123557	0.000135277	0.110306	0.000792346	8.90342e-05	LAPTM4A
0.0579053	0.533205	-0.333378	3.02983e-06	-0.246742	0.00396982	8.99821e-05	ABCA2
-0.378298	0.0517125	-0.358269	0.000236488	-0.360431	0.00847155	9.00379e-05	SV2A
0.0679051	0.016095	0.0805757	0.000382662	0.077567	0.000392453	9.02306e-05	SOAT1
-0.868787	2.03387e-05	-0.414993	0.00371592	-0.501952	0.0165387	9.49633e-05	FLNA
-0.412958	0.00021078	-0.183449	0.00131379	-0.209211	0.0028941	0.000100698	DNAJB2
0.0452414	0.0537725	0.0780515	0.000187157	0.0689807	0.00031584	0.000103836	ALOX5
0.0309564	0.00278075	0.0359923	0.00107722	0.0342162	7.84424e-05	0.000111876	SLC1A3
0.0292777	0.732832	-0.255509	1.17348e-05	-0.203664	0.00278039	0.000112259	CNP
-0.0891931	0.000552885	-0.170272	0.00104052	-0.116706	0.000914827	0.000114068	PIP4K2A
-0.0040313	0.923647	0.119961	1.89354e-05	0.0980913	0.000647904	0.000116357	CD163
0.0061348	0.901238	0.0949236	5.60029e-05	0.0861684	0.000500331	0.000117017	SIGLEC8
0.101561	0.78955	-0.481535	6.75882e-05	-0.454522	0.0139278	0.000117464	OPALIN
0.0464254	0.624079	0.135876	0.000102557	0.130364	0.00114816	0.000119426	SBNO2
0.0577946	0.0122584	0.105018	0.00032618	0.0844364	0.000481818	0.000119719	CD86
-0.396578	0.00216254	-0.630437	0.00089425	-0.511353	0.0176773	0.000120049	CAMK4
-0.0448633	0.307321	-0.176996	3.34246e-05	-0.135745	0.00125184	0.000124742	PRKACB
0.0960428	0.015001	0.0827327	0.000568443	0.0847443	0.000489219	0.00012741	SIGLEC10
0.0222417	0.253129	0.0841425	3.37692e-05	0.0628696	0.000270277	0.000131218	TGFBR1
-1.28574	0.192377	-0.419236	0.000168116	-0.424529	0.0123386	0.000132449	PLLP
-0.132824	0.021191	-0.101312	0.000484882	-0.104745	0.000751331	0.000132727	ANKRD36C
-0.39069	0.0431674	-0.386778	0.000384893	-0.387298	0.0102927	0.000134808	B3GAT1
-0.118937	0.30557	0.166826	4.11977e-05	0.150866	0.00156265	0.000135383	KLHL12
-0.0826637	0.296071	0.148408	2.49224e-05	0.128288	0.0011315	0.000136846	PRMT9
0.0522216	0.119503	0.100531	0.000170232	0.0892094	0.000547469	0.000137466	BST2
-0.0382214	0.0497048	-0.0743707	0.00020778	-0.0621545	0.000266136	0.000138987	HSP90AA1
0.12227	0.0371094	0.127149	0.000446287	0.126392	0.001108	0.00014641	CAPG
0.127507	0.164057	0.225725	0.000188651	0.208701	0.00302136	0.000146547	TMEM60
0.0579086	0.248143	0.0892792	0.000189246	0.0861812	0.000515512	0.00014722	GRINA
-0.525786	0.461514	-0.510611	0.000172494	-0.510871	0.0181619	0.000150161	ARHGAP23
0.0279226	0.147393	0.0574437	0.000162643	0.0506155	0.00017838	0.000150799	MS4A6A
-0.225025	0.0031394	-0.30441	0.00122574	-0.270758	0.005108	0.000151616	MAGI2
0.057061	0.0480948	0.0781838	0.000375251	0.0735733	0.000377698	0.000153268	HSP90B1
-0.265072	0.145277	-0.569545	0.000154235	-0.494106	0.01704	0.000153607	GRM3
-0.223053	0.159979	-0.426673	0.00018378	-0.386115	0.0104209	0.000155337	CALD1
-0.373563	0.000446739	-0.406638	0.00378343	-0.391549	0.0107238	0.00015617	MLLT3
-0.487987	0.0555965	-0.378491	0.000386715	-0.387003	0.0104895	0.000157683	MAL
0.0328436	0.186398	0.116503	4.20258e-05	0.0841483	0.000496118	0.000158143	IFI44L
-0.257814	0.00287499	-0.553643	0.000509072	-0.37015	0.00963375	0.000162461	SYNE2
0.100402	0.0123427	0.0971562	0.000832795	0.0978114	0.0006747	0.00016615	PPT1
-0.0335535	0.434663	-0.109674	0.000102293	-0.0965631	0.000659645	0.000170102	TMIGD3
0.102044	0.00220046	0.105742	0.00195026	0.104501	0.000774114	0.000172705	TMED9
0.0566788	0.153506	0.132932	0.000148193	0.112139	0.000892832	0.000174771	MYDGF
-0.132212	0.35279	-0.351346	0.000134996	-0.314588	0.00705092	0.000179362	RAB40B
-0.0275459	0.536585	-0.201281	1.66367e-05	-0.141117	0.00142849	0.000188668	SLC44A1
-0.443953	0.00795163	-0.256244	0.000872216	-0.27362	0.00537712	0.000190415	KIF5C
0.124304	0.0588769	0.168474	0.000437988	0.159488	0.0018288	0.000191905	S100A9
-0.009186	0.906469	-0.317377	1.19545e-05	-0.22714	0.00371588	0.000194409	SLC24A2
-0.0164209	0.70074	-0.147172	3.41152e-05	-0.114527	0.000946329	0.000196903	ATP1B1
0.00460462	0.928718	0.159942	3.21575e-05	0.12701	0.00116617	0.00019979	CECR1
0.0519724	0.0731581	0.107506	0.000247277	0.0891788	0.000576453	0.000203749	FCGBP
0.0343672	0.377974	0.168469	3.48592e-05	0.122298	0.00108623	0.000206679	LYVE1
-0.831731	8.96928e-08	NA	NA	-0.831731	0.0502464	0.000206865	SKAP1
0.162097	0.00213249	0.135264	0.00228729	0.142073	0.00146762	0.000208452	AGTRAP
0.0418471	0.0988632	0.0640482	0.000359041	0.059732	0.000259512	0.000208979	LRP1
-0.0551129	0.273795	-0.137511	0.000177452	-0.120743	0.00107153	0.00022549	TUBA1A
-0.205991	0.25644	-0.949678	2.8884e-05	-0.630028	0.0294022	0.000238537	VCAN
-0.0488688	0.19946	0.109693	9.49544e-06	0.0828565	0.000509731	0.000242632	SP3
-0.0264673	0.541967	-0.239847	7.77044e-06	-0.149401	0.00165766	0.000243045	CADM2
0.0794121	0.418179	-0.295647	1.41967e-05	-0.224967	0.00376464	0.000245856	PLEKHH1
0.0500776	0.151962	0.0970334	0.00030215	0.0866403	0.000561497	0.000255845	RPL21
-0.0184511	0.75157	0.114733	8.0483e-05	0.100458	0.000755959	0.000258453	GNS
0.142687	0.0408093	0.212722	0.000629902	0.193316	0.00279941	0.000258467	ENPP1
-0.0457587	0.0318322	-0.0582108	0.000803651	-0.0551941	0.00022858	0.000261549	MACF1
-0.0191284	0.431618	-0.116135	2.53431e-05	-0.0790459	0.000469634	0.000264765	MBP
0.0124293	0.900245	-0.39784	1.20675e-05	-0.279609	0.00588248	0.000266754	NFIX
0.0864584	0.0237335	0.11749	0.000939475	0.108379	0.000891044	0.00028262	FBXL4
-0.251416	0.282845	-0.710727	0.000181728	-0.600213	0.0273777	0.000286184	SEC14L5
-0.640657	0.144987	-0.587376	0.000495494	-0.590903	0.0265545	0.000287664	SOX10
-1.05293	2.02047e-07	-0.450812	0.144981	-0.769282	0.0450689	0.000290468	CD247
-0.0340633	0.718018	-0.389757	2.5938e-05	-0.276905	0.00586135	0.000298189	LIMCH1
-0.064107	0.526374	-0.203969	0.000218736	-0.186445	0.00266348	0.000303073	MAP1A
0.0332292	0.341558	0.0906585	0.000222605	0.0796205	0.000487108	0.000309104	NINJ1
0.0119603	0.807467	0.113692	0.000123519	0.098513	0.000746172	0.00031047	STOM
-0.238297	0.000217823	-0.113987	0.00488668	-0.133853	0.00137821	0.000311508	CD47
-0.0636709	0.0841561	-0.109818	0.000500049	-0.0977845	0.00073585	0.000312451	SYT1
0.0174602	0.452273	0.0600614	0.000180212	0.0521081	0.000209162	0.000314575	RPL10
0.0707765	0.0267977	0.0832812	0.00109439	0.0803458	0.00049787	0.000317178	PADI2
-0.140327	0.00130179	-0.109033	0.00428488	-0.11746	0.00106472	0.000318522	ARAP2
0.127062	0.135095	-0.39124	7.35245e-07	-0.239009	0.004409	0.000318811	AMER2
-0.727215	0.000332107	-0.355309	0.00450737	-0.412992	0.0132219	0.000328587	GNB5
0.0139444	0.915113	-0.507052	1.87373e-05	-0.359501	0.010063	0.000338698	COBL
-0.194452	0.000267815	-0.276162	0.0089844	-0.22272	0.00386543	0.000340589	KLF12
-0.541513	0.00181285	-0.561414	0.0044735	-0.553772	0.0240268	0.00035347	SLC16A7
0.0780065	0.285786	-0.382921	7.03136e-07	-0.221803	0.00387597	0.000367091	PEX5L
-0.0423137	0.611166	-0.249381	0.000120247	-0.202532	0.00325383	0.000384417	NECAB1
-0.139361	0.700425	-0.453439	0.000339021	-0.436002	0.0151223	0.000391834	CD22
-0.333275	0.00203019	-0.239099	0.00406584	-0.260042	0.00538576	0.000395009	CYFIP2
-0.255394	0.0213676	-0.438633	0.00102792	-0.363292	0.0105127	0.000395275	PPP1R16B
0.0501082	0.00137604	0.0504425	0.00576555	0.0503101	0.000201635	0.000395582	LHFPL2
0.130687	0.0333768	0.176394	0.001159	0.163897	0.00214196	0.000398136	RNASE2
0.0297688	0.47979	0.0672741	0.000387268	0.063941	0.00032746	0.000410163	TGOLN2
-0.0830203	0.651478	-0.459324	0.000181159	-0.392834	0.012392	0.000417318	MPDZ
0.0284311	0.662304	-0.319463	4.03837e-06	-0.196609	0.00310717	0.000420101	SLC22A17
-0.22339	0.000110875	-0.208316	0.0218971	-0.216511	0.00376954	0.000421207	TNIK
0.108166	0.00246285	0.0691433	0.00359501	0.0759912	0.00046496	0.000424829	RPS13
0.0694668	0.0964014	0.101422	0.000775284	0.0950078	0.000727611	0.00042804	HLA-DQB1
0.0285396	0.0231605	0.0512593	0.00101693	0.0415814	0.000139701	0.000434755	FKBP5
-0.179785	0.0632222	0.124775	9.55924e-05	0.109558	0.000971698	0.000440381	ZYX
0.109615	0.505557	0.0989535	0.000494793	0.0991042	0.000795488	0.00044177	DAB2
-0.304512	0.3446	-0.444182	0.00053715	-0.434269	0.0152974	0.000446165	LARP6
-0.226086	2.80332e-06	-0.15757	0.160319	-0.207079	0.00349415	0.000459696	PITPNC1
0.0751592	0.539573	-0.399258	2.60081e-05	-0.292847	0.00699022	0.00046067	PHLDB1
-0.255197	0.000225943	-0.234057	0.0166214	-0.244416	0.00487095	0.000461694	ARHGEF3
0.0651983	0.16192	0.121269	0.000574521	0.109178	0.000972856	0.000464663	TLR7
0.0958425	0.0107456	0.107532	0.00250719	0.104007	0.000884001	0.000468558	CEBPA
0.0949424	0.0110534	0.11548	0.00245704	0.108619	0.000968235	0.000481686	CYTL1
-0.411289	0.0856687	-0.272293	0.000963698	-0.279817	0.00643625	0.00048692	FAM171B
-0.146331	0.000135354	-0.0833701	0.0135937	-0.100505	0.000830674	0.00048815	BIN2
0.27647	0.107807	-0.538618	9.47214e-06	-0.380321	0.0119178	0.000494359	ERBB3
-0.136686	0.477286	-0.526024	0.000252335	-0.4435	0.016279	0.000508941	ASPA
0.136745	0.0155911	0.129998	0.00232875	0.131451	0.00143018	0.000509115	CLEC5A
-0.68622	0.0813998	-0.327612	0.00091209	-0.338162	0.00947187	0.000511581	ITGB8
0.234557	0.00185209	0.16873	0.0055804	0.184478	0.00281983	0.000512719	SLC10A3
-0.0698289	0.025221	-0.0953998	0.0017395	-0.0873531	0.000636058	0.000532969	FRYL
-0.6442	0.0220723	-0.712099	0.00209621	-0.69541	0.040414	0.000541789	STXBP6
-0.0291771	0.276841	-0.0803219	0.000373074	-0.0673196	0.000379978	0.000553312	MPHOSPH8
0.0215835	0.0291525	0.0377188	0.00128561	0.031214	8.19403e-05	0.000564207	MEF2A
0.0443432	0.0681103	0.0590401	0.00126472	0.0558847	0.000263376	0.000574154	RPS3
0.0835576	0.294943	-0.305581	8.91505e-06	-0.202968	0.00348471	0.000585369	TF
0.106218	0.00481634	0.0996844	0.0046858	0.101622	0.000874103	0.000587741	HCST
-0.0649757	0.351789	-0.377531	4.65452e-05	-0.233917	0.00464545	0.00059914	FAM107B
-0.139403	0.171073	-0.191924	0.000928848	-0.184836	0.00290617	0.000606522	CAMK2N1
0.08217	0.209113	0.178975	0.000594021	0.156314	0.00208009	0.000609504	ALOX15B
-0.138304	0.290449	-0.258689	0.000706337	-0.241715	0.00501061	0.000638431	DNAJC6
-0.0598107	0.345034	0.131066	0.000106391	0.108022	0.00100564	0.000658318	HNRNPF
-0.289808	0.117408	-0.270947	0.00124344	-0.272646	0.00640775	0.0006592	CLMN
0.0542188	0.299794	0.122432	0.000610721	0.10991	0.00104214	0.000662481	CTSL
-0.97697	9.3189e-07	NA	NA	-0.97697	0.0823506	0.00066296	F2R
0.133647	0.00934958	0.0935094	0.0034736	0.0998182	0.000862922	0.000678789	GLTSCR2
-0.0149489	0.891379	-0.201324	0.000355502	-0.180212	0.00281824	0.000687162	SCD
-0.566172	8.15441e-05	-0.722325	0.0417829	-0.60584	0.0319843	0.00070512	MCTP2
-0.0940809	0.00398234	-0.0817775	0.0060777	-0.0852983	0.000634217	0.000706486	SMCHD1
-0.0956967	0.429187	-0.405523	0.000249974	-0.31652	0.00873884	0.000709436	SYNJ2
-0.168686	0.269745	-0.185722	0.000977219	-0.184676	0.0029783	0.000714444	APOD
0.118181	0.156291	0.143817	0.00119421	0.140737	0.00173332	0.000723773	FOXJ2
-0.17669	0.18974	-0.279645	0.000997001	-0.263097	0.00605845	0.000724481	LSS
-0.0994281	0.226929	-0.291738	0.000409688	-0.228946	0.00459028	0.000726982	NTM
0.0414527	0.345888	0.103654	0.000616394	0.0920974	0.000746044	0.000746716	FGL2
0.036047	0.687269	0.174318	0.000458917	0.156419	0.00215494	0.000752912	FUCA1
-0.221236	0.123278	-0.266659	0.001372	-0.260318	0.00597284	0.000756287	GNAI1
0.00207896	0.991197	-0.352789	0.000340977	-0.311526	0.00857227	0.000766263	MYRF
-0.000960264	0.980455	0.0963393	0.000211543	0.0793204	0.000557922	0.0007847	NSMAF
0.0736207	2.26995e-05	0.0381935	0.0492211	0.0515	0.000235492	0.000790857	TUBA1B
-0.0162121	0.858807	-0.349006	7.79412e-05	-0.245317	0.00537265	0.000817425	ST18
-0.119002	0.600759	-0.344369	0.000708084	-0.324569	0.00943252	0.000832066	GPR37
-0.145468	0.111736	-0.262849	0.00121417	-0.230528	0.00478246	0.000857653	APBB1
-0.0518093	0.190983	-0.122622	0.000743048	-0.102193	0.000940227	0.000859915	NCOA7
0.0951294	0.00948431	0.0729215	0.0047177	0.0771984	0.000537718	0.000871175	TPP1
0.0387297	0.0671323	-0.0974203	1.36782e-06	-0.0559563	0.000282968	0.000879618	DST
-0.184288	0.204704	-0.380477	0.000931452	-0.335049	0.0101507	0.00088252	CLIP4
0.12013	0.00140669	0.0911014	0.0118004	0.100048	0.000905545	0.000885165	CCR1
0.0506416	0.113544	0.104976	0.00105136	0.0872847	0.000692311	0.000908847	PILRA
-0.212362	0.464633	-0.314478	0.00104424	-0.309379	0.00874243	0.000936846	HSPA2
-0.613218	0.235365	-0.450277	0.00132472	-0.455859	0.0189956	0.000941233	ZFHX4
-0.0581003	0.200627	-0.116789	0.00105443	-0.103347	0.000980078	0.000962809	PEBP1
-1.00902	0.000155989	-3.41866	0.00696229	-1.21227	0.135365	0.00098447	PRF1
0.0553194	0.202719	0.102759	0.00117365	0.0930878	0.000798256	0.000985111	EAF2
-0.105286	0.143655	-0.229202	0.00101889	-0.190613	0.00335165	0.000993059	AKAP6
-0.695989	2.244e-06	NA	NA	-0.695989	0.0449504	0.00102806	CCDC88C
-0.172262	0.409529	-0.376435	0.00101437	-0.350604	0.0114595	0.00105597	MBOAT2
0.0561338	0.346283	-0.266885	8.67043e-06	-0.160927	0.00241929	0.0010687	HARS
0.209608	0.0460675	0.1774	0.0030449	0.181755	0.0030996	0.0010961	NUPR1
-0.0673774	0.670549	-0.245038	0.000854722	-0.228348	0.00489304	0.00109681	SBF1
0.0668541	0.354542	0.116383	0.00123346	0.111083	0.00115862	0.00110069	C6orf1
0.0183839	0.63458	0.0887955	0.000582898	0.0763562	0.000548757	0.00111599	SLC25A6
-0.152425	0.313817	-0.946385	5.51043e-05	-0.520298	0.0255159	0.0011251	PCSK2
-0.281546	0.201743	-0.385348	0.00166078	-0.371913	0.0130698	0.00114121	KCNH8
-0.0426217	0.486316	-0.159201	0.000623246	-0.133824	0.00169394	0.00114789	TPM4
0.13394	7.58781e-06	0.0586816	0.0996911	0.0892367	0.000754648	0.0011605	MX1
0.0643604	0.275742	0.107678	0.00140929	0.101796	0.00098299	0.00116706	NUCB1
-0.0273009	0.502694	-0.131377	0.000393265	-0.101704	0.000982096	0.00117307	STMN1
-0.0100985	0.775009	-0.104047	0.000314486	-0.0811766	0.000630899	0.00122993	RTN3
0.0227838	0.358481	0.0924929	0.000410537	0.0681629	0.000446111	0.00125006	MSR1
0.049988	0.520459	0.131707	0.00108603	0.122347	0.00143888	0.00125808	SLC3A2
-0.237916	0.0329417	-0.170985	0.00384231	-0.178967	0.00308119	0.00126352	PKD1
0.151099	0.00777117	0.104973	0.00720771	0.113541	0.00124265	0.00127789	SLC39A1
-0.269927	0.0845525	-0.188186	0.00264373	-0.194034	0.00363784	0.00129522	ING5
0.0191372	0.763674	-0.295471	2.60859e-05	-0.179113	0.00311101	0.0013215	SPOCK1
-0.0423156	0.610989	-0.255281	0.000406389	-0.19859	0.00382487	0.00132242	CREB5
0.0277918	0.288452	0.0781817	0.000889186	0.0640733	0.000398455	0.00132796	FAM135A
0.0800126	0.290992	0.153473	0.0014579	0.141484	0.00194549	0.00133803	LRRC23
0.0266524	0.258495	0.0556491	0.00137311	0.0496333	0.000239645	0.00134506	IL17RA
-0.391971	0.24876	-1.50468	0.00038824	-1.02779	0.102774	0.00134602	SLC9B2
0.0519592	0.196283	0.0920006	0.00170219	0.0838368	0.000684395	0.00135224	FXYD5
0.0549642	0.152298	0.0870027	0.00200829	0.0804087	0.000630015	0.00135757	CREG1
0.0262358	0.236619	0.0908673	0.000526299	0.0648623	0.000410533	0.00136838	PELI1
-0.00572427	0.981457	-0.38433	0.000786348	-0.348651	0.011868	0.00137242	CARNS1
0.0249077	0.20328	0.0552182	0.00136055	0.0469757	0.000216397	0.00140626	TMSB10
-0.0435603	0.129888	-0.185661	0.000193812	-0.101681	0.00101501	0.001415	SRPK2
-0.367422	0.059422	-0.601079	0.00280356	-0.521868	0.0267397	0.00141581	CYP46A1
0.221999	1.60011e-05	0.118245	0.147904	0.175154	0.0030151	0.00142351	MFSD5
-0.178202	0.10118	0.200266	0.00017561	0.160892	0.00255294	0.00145105	HIRA
-0.00764969	0.810291	-0.058018	0.000836881	-0.0517131	0.000263922	0.00145661	ARGLU1
-0.751184	0.0759292	-0.994795	0.00311954	-0.937921	0.0868316	0.00145792	ACTL6B
0.0441019	0.084852	0.0505027	0.00316689	0.0493685	0.000240974	0.00147135	RPL11
-0.029082	0.799127	-0.226921	0.000772218	-0.198472	0.00389928	0.00148096	NRBP2
0.130396	0.00530543	0.0966182	0.0106783	0.104716	0.00108885	0.00150654	CXCL12
-0.439952	0.00152626	-0.254741	0.0152125	-0.29473	0.00863628	0.0015167	SLC38A1
-0.0604303	0.166806	-0.0870029	0.00236464	-0.0824554	0.000678832	0.00155223	BDP1
-0.139515	0.560748	-0.391303	0.00132796	-0.363436	0.0132164	0.00157041	FGFR2
-0.0286585	0.619114	-0.147585	0.000709916	-0.121908	0.00148987	0.00158678	PLEKHA1
0.0646423	0.336494	-0.342444	5.99511e-06	-0.188304	0.00355617	0.00159033	PRUNE2
-0.133295	0.00862999	-0.559283	0.00037008	-0.209179	0.00439524	0.00160391	RORA
-0.176116	0.307581	-0.265311	0.0020066	-0.255809	0.00658995	0.00162607	MOBP
-0.0277915	0.517327	-0.123368	0.000701417	-0.0987772	0.000984182	0.00164048	ARHGAP5
0.223127	0.000275431	0.140145	0.043235	0.171752	0.00297579	0.00164121	GPR84
-0.03713	0.325952	-0.123491	0.00085505	-0.0961842	0.000937964	0.00168611	MAP4K5
0.0900265	0.199319	0.122793	0.00248862	0.118241	0.00141911	0.00169658	NCSTN
0.225335	0.00186183	0.153302	0.018847	0.173561	0.00306256	0.00171129	SMIM3
-0.00579311	0.741134	-0.0433443	0.000681364	-0.0357144	0.000129729	0.00171486	PNISR
0.125117	0.0578428	0.0864562	0.0040871	0.0899825	0.000823908	0.00171933	MCOLN1
-0.15605	0.0128174	-0.106534	0.00781283	-0.114666	0.00134053	0.00173734	EP400
-0.112408	0.0165606	-0.140078	0.00753477	-0.129686	0.00171582	0.00174324	CHN1
0.114102	0.0232045	0.0976783	0.00666838	0.100933	0.00103943	0.00174422	ETF1
-0.140607	0.490022	-0.312434	0.00170995	-0.294686	0.00889789	0.00178387	ABCA8
-0.0365413	0.666964	-0.190491	0.00093738	-0.162584	0.00271381	0.00180259	NTRK2
-0.350331	0.000224388	-0.235293	0.0589447	-0.287446	0.00848488	0.00180506	NCALD
-0.177757	0.0207611	-0.33178	0.00448128	-0.250732	0.0064565	0.00180604	HIVEP2
0.132727	0.00882351	0.117052	0.011067	0.121515	0.00151837	0.00181797	EIF4EBP1
0.0303164	0.0176318	0.0319126	0.00815547	0.031433	0.000101791	0.00183611	SORL1
0.119888	0.0305245	0.102558	0.00619982	0.105685	0.0011507	0.00183612	H2AFJ
-0.132198	0.214834	-0.327965	0.00150547	-0.266947	0.00735072	0.0018483	ARPP21
-0.197909	0.374385	-0.689248	0.000929719	-0.543805	0.0305073	0.00184917	NPTX1
-0.181706	0.167179	-0.345666	0.00226624	-0.302547	0.00944836	0.00185488	PBX1
-0.0443684	0.821422	-0.242168	0.00147208	-0.228834	0.00540794	0.00185986	FN3K
-0.0431289	0.316797	-0.123691	0.00126734	-0.101418	0.00106546	0.00188977	CKB
-0.267617	0.000642779	-0.177719	0.0350941	-0.209884	0.00456768	0.00189953	PPP2R2B
0.172695	0.0070523	0.135278	0.0123194	0.144824	0.00217603	0.0019053	BOD1
-0.175858	0.013861	-0.139119	0.00900322	-0.146874	0.0022381	0.00190542	SUN2
-0.0464261	0.318063	-0.117883	0.0015554	-0.101007	0.00106019	0.00192142	BAZ1B
0.0088651	0.680635	0.0785412	0.000326722	0.0554375	0.000319369	0.00192145	WIPF1
0.302031	4.93392e-06	0.113853	0.195342	0.200397	0.00417511	0.00192614	PKNOX2
0.032012	0.575828	0.109504	0.00138999	0.0980958	0.00100067	0.0019285	DEGS1
-0.027998	0.650179	0.123785	0.000527038	0.102722	0.0010981	0.00193607	SLC7A5
-0.0146349	0.938108	0.174577	0.00155911	0.167074	0.00292468	0.00200586	VAT1
-0.180005	0.0739852	0.140115	0.000402463	0.117946	0.0014594	0.00201898	GXYLT1
0.115201	0.0231509	0.0982653	0.00781289	0.101711	0.00108701	0.00203574	KRR1
-0.209552	0.154791	-0.386873	0.00264183	-0.339206	0.0121063	0.00205	PTPN13
0.0722696	0.00427476	0.0563836	0.0169453	0.06108	0.000392711	0.00205469	APLP2
-0.000531137	0.99031	0.0591487	0.0013117	0.0544574	0.000312179	0.00205504	PLSCR1
-0.232921	0.155415	-0.393147	0.00290359	-0.355013	0.0132826	0.00206746	LANCL2
0.0342684	0.00518794	0.0594759	0.0111254	0.0434058	0.000198949	0.0020885	GNAQ
-0.0381766	0.806345	-0.655731	0.000168656	-0.423324	0.0189495	0.00210359	GSTA4
0.0708262	0.000420424	0.0415601	0.0420569	0.0513044	0.000278774	0.00212092	GSN
0.0533307	0.409949	0.13896	0.00175369	0.123132	0.00160766	0.00213374	MFNG
0.104756	0.000133178	0.060531	0.0790701	0.0796445	0.000674621	0.00216668	VPS41
-0.220211	0.0416018	-0.291214	0.00602713	-0.268723	0.00768243	0.0021703	ARL4C
-0.0444553	0.154237	-0.0631619	0.00344113	-0.0596562	0.000378827	0.00217646	CALM1
0.103605	0.272111	0.105838	0.00299074	0.105694	0.00118922	0.00217726	ODF3B
-0.365702	0.202478	-0.348175	0.00334465	-0.349509	0.0130093	0.00218178	SGIP1
0.0552269	0.411654	0.159404	0.00159818	0.13716	0.00200607	0.00219609	AGPAT2
-0.139214	0.0100335	-0.13335	0.0130935	-0.135241	0.00195712	0.00223547	BRWD3
0.0829216	0.117578	0.0918103	0.00424232	0.0904746	0.000875915	0.00223565	SHMT1
-0.0902861	0.0722761	-0.123868	0.00481879	-0.114824	0.00141088	0.00223605	CLSTN1
-0.0938396	0.111606	-0.402399	0.0003196	-0.206826	0.00457791	0.00223694	TMTC2
0.00769183	0.866549	0.119642	0.000669024	0.0948581	0.000963007	0.00223753	STAM2
-0.177635	0.176861	-0.274208	0.00322905	-0.255433	0.0069837	0.0022389	TMTC4
0.0483245	0.66199	-0.365854	0.000166891	-0.253489	0.00688263	0.00224691	FUT9
-1.33044	3.33292e-05	-0.685692	0.1675	-1.03142	0.114454	0.002298	HTR1E
-0.475483	1.14176e-05	NA	NA	-0.475483	0.0243739	0.00232218	VAV3
-0.303576	0.0134586	-0.422443	0.0103399	-0.367265	0.0145419	0.00232236	KLF2
-0.618674	0.00399661	-0.859422	0.0186144	-0.719377	0.0557941	0.00232273	TSHZ2
-0.0366	0.144845	-0.0875542	0.00208741	-0.06808	0.000500047	0.00233078	HERC1
-0.00629293	0.915942	-0.275778	0.000101805	-0.166482	0.00299334	0.002343	MICAL3
0.0279004	0.589421	0.070622	0.00218507	0.066889	0.00048488	0.00238432	LTBR
-0.0611603	0.750016	0.0967807	0.0020669	0.0947688	0.000974502	0.00239892	KRTCAP2
0.0752162	0.0089766	0.0586065	0.0141038	0.0627404	0.000428187	0.00242931	FCGR2A
0.0592296	0.0393184	0.0727538	0.00720968	0.0687038	0.000513578	0.00243229	TIMP2
-0.160642	0.329899	-0.816422	0.00037229	-0.500009	0.0272325	0.00244605	NGEF
-0.157751	0.136926	-0.300067	0.00315503	-0.256422	0.00716269	0.00244698	PTPRK
0.0264924	0.0448442	0.0427248	0.00561896	0.0362862	0.000143619	0.00246294	EPB41L2
-0.00712801	0.788314	0.0743164	0.000381244	0.055568	0.000336838	0.00246416	C10orf54
0.261128	7.82706e-06	0.0973513	0.205339	0.171821	0.00322193	0.00246965	FRAT2
-0.253477	0.20044	-0.304286	0.00375291	-0.298225	0.00970808	0.00247198	HIP1R
0.0451138	0.0494945	0.0578834	0.00650086	0.0541504	0.00032015	0.00247496	SOCS6
-0.122161	0.168175	-0.242137	0.00289626	-0.207549	0.00470344	0.00247567	MXI1
-0.0813015	0.461738	-0.389624	0.000754787	-0.283089	0.00875415	0.00248113	ZNF365
-0.0228834	0.734755	0.0918553	0.00128316	0.0827756	0.000749495	0.00249823	SERPINB1
0.0631491	0.0700853	0.16221	0.00218232	0.110086	0.00132779	0.00251835	SLC2A9
-0.124394	0.632787	-0.610751	0.00131215	-0.511399	0.0287465	0.00255921	PALM2
0.0396868	0.226964	0.100254	0.0020517	0.0808285	0.000718456	0.00256527	ERP44
0.154355	0.00124173	0.0855942	0.028189	0.102289	0.0011518	0.00257851	FAM21A
-0.23814	0.0377833	-0.48258	0.00453228	-0.356847	0.0140365	0.00259542	STK39
0.24646	0.152589	0.29783	0.00447	0.290065	0.00931607	0.0026537	CHI3L2
-0.0227411	0.40372	-0.0567562	0.00228091	-0.0505151	0.000282562	0.00265458	PRRC2C
0.000430265	0.985978	0.0703733	0.000539174	0.0529265	0.0003104	0.0026638	XAF1
0.0717895	0.207708	0.0995758	0.00384949	0.0954157	0.00100926	0.0026695	TMUB2
-0.0203272	0.302516	-0.0472718	0.00243228	-0.0410333	0.000186842	0.00268284	LUC7L3
-0.239855	0.33354	-0.377577	0.0032014	-0.3619	0.0145398	0.00268833	DSEL
0.0253154	0.570267	0.116813	0.00127133	0.0947241	0.000996864	0.00269848	DAP
-0.101006	0.528963	0.156832	0.00157643	0.145473	0.00235431	0.0027165	FBXO30
-0.0308291	0.504465	-0.127169	0.00132151	-0.101977	0.00115816	0.00273066	SECISBP2L
-0.00500005	0.953674	0.162457	0.00116723	0.139013	0.00215314	0.00273679	ORAI3
-0.08324	0.516603	-0.240922	0.00218771	-0.216772	0.0052375	0.00274166	NCLN
0.0282769	0.065512	0.0641156	0.00327353	0.0464578	0.000241133	0.00277351	SYK
-0.517234	0.00112356	-0.967594	0.0313142	-0.609928	0.0415687	0.00277571	THEMIS
0.104886	0.00108995	0.0947054	0.0506364	0.10003	0.00111981	0.00279688	CYTH3
-0.0577794	0.735178	-0.434678	0.00107736	-0.349552	0.0136833	0.00280585	SYT16
0.105385	0.0910329	0.131476	0.00577622	0.125752	0.00177113	0.00280741	IFI35
-0.179955	0.041105	-0.254925	0.00753849	-0.227868	0.0058169	0.00281083	NDUFB6
0.0460681	0.124281	0.0703108	0.00461604	0.0642911	0.000463116	0.00281282	CD4
-0.0394153	0.801896	-0.273491	0.00174356	-0.24315	0.00664193	0.00284971	PLEKHB1
0.0162406	0.269361	0.0404391	0.0023735	0.0335937	0.000126977	0.00287093	RPL13
-0.162209	0.178428	-0.255436	0.00416002	-0.236003	0.00628876	0.00292016	SQLE
-0.0198962	0.757316	-0.238269	0.000423378	-0.16255	0.00298459	0.00292616	FAIM2
0.0402166	0.71363	-0.422049	0.000138613	-0.269617	0.00822183	0.0029446	JAM3
0.240224	0.0123104	0.234672	0.0158078	0.236509	0.00632703	0.00294561	GPX3
0.0560546	0.710074	-0.341657	0.000687385	-0.271387	0.00834023	0.00296191	LIFR
-0.134779	0.209204	-0.214049	0.00400829	-0.199155	0.00449373	0.00296934	CBX6
0.0851952	0.029525	0.117605	0.0094891	0.104884	0.00124876	0.00299709	RAB20
-0.113683	0.665055	-0.431355	0.00224539	-0.392537	0.0174923	0.00299791	PCDH10
0.0340996	0.659651	-0.394951	3.2616e-05	-0.214469	0.00523612	0.00303796	SLC12A2
0.0502515	0.308934	0.0849187	0.00359515	0.0799335	0.000728282	0.0030569	MLEC
0.0614659	0.158701	0.0860883	0.00485936	0.0813763	0.000755628	0.00307283	BRK1
0.0466132	0.0647494	0.0696243	0.00656626	0.0619931	0.000438547	0.00307339	IFNGR2
0.133002	0.0121081	0.0606369	0.0106128	0.067007	0.00051358	0.00310891	RPL9
-0.405697	0.00059202	-0.284656	0.0680487	-0.339929	0.0132234	0.00311572	C1orf21
-0.136804	0.436784	-0.497544	0.00165234	-0.396492	0.0179996	0.00312357	KANK1
0.00543882	0.801988	0.0603588	0.000913262	0.0464461	0.000247395	0.0031477	GRB2
-0.0174834	0.714079	0.110408	0.000705443	0.0869432	0.000867407	0.00315668	PDIA6
0.0393629	0.484871	0.134434	0.00205682	0.113143	0.00147662	0.00323614	CHMP4B
0.0330717	0.640306	0.153832	0.00185032	0.130873	0.00197734	0.00324919	SLC40A1
-0.224826	0.0208861	-0.282235	0.0128447	-0.259529	0.0077784	0.00325401	KALRN
-0.206575	0.0307191	-0.336876	0.00868134	-0.276319	0.00881974	0.00325811	ERBB4
-0.00542411	0.901368	0.14721	0.000356086	0.101508	0.00119079	0.00326532	SGPP1
-0.0210293	0.589487	0.108049	0.000388624	0.0787118	0.000716752	0.00328154	CD99
0.0615802	0.174869	0.117092	0.00403543	0.101583	0.001195	0.00329728	RARS
-0.215393	0.126397	-0.374927	0.00483092	-0.32701	0.012384	0.00329763	DMTN
0.214009	0.115092	0.159806	0.00617476	0.164232	0.00312757	0.00331763	SLC27A3
0.0386294	0.33795	0.0660027	0.0038495	0.0623384	0.000451692	0.00335539	PARVG
0.00785154	0.889281	0.105198	0.00173027	0.0910024	0.000963028	0.00336278	IGSF6
0.0707947	0.22009	-0.237711	3.36519e-05	-0.138392	0.00222768	0.00336629	QDPR
0.0403324	0.222546	0.061703	0.00457878	0.0580138	0.000391855	0.0033822	SKIL
0.0643602	0.0781916	0.0780326	0.00762518	0.0748091	0.000653629	0.00343245	TMED10
-0.0685605	0.66365	-0.412647	0.00141552	-0.328452	0.012627	0.00346732	ZNF536
0.041962	0.437398	0.0830319	0.00356452	0.0781816	0.000715867	0.0034773	PRR13
0.0298589	0.510222	0.11596	0.00191152	0.0947425	0.00105196	0.003488	TNFSF13B
-0.151183	0.336416	-0.203192	0.00435398	-0.198511	0.00462136	0.00349899	SNCB
0.105217	0.0169101	0.0756917	0.0148357	0.0813985	0.000778634	0.00353313	UQCR10
0.0012061	0.979881	0.116116	0.00107068	0.0920224	0.000995769	0.00354345	YTHDF2
-0.0921215	0.325746	-0.486876	0.000490572	-0.282892	0.00942765	0.0035737	ELOVL6
0.0314381	0.693483	0.14785	0.0023244	0.130223	0.00200019	0.00359428	BAHD1
0.0114112	0.864451	-0.409924	2.21145e-05	-0.198585	0.00465338	0.00360119	CDC42BPA
-0.319778	0.130671	-0.278905	0.00656929	-0.283065	0.00945853	0.00360795	FAM102A
0.0812442	0.686039	-0.389724	0.00110066	-0.321276	0.0121887	0.00361381	HEPACAM
-0.16398	0.516898	-0.505747	0.00272873	-0.445429	0.023455	0.00363229	CD200
0.0259755	0.705426	0.20472	0.00106903	0.153708	0.00279797	0.00366241	CLIC2
0.100354	0.320518	0.161611	0.00439375	0.153532	0.00279454	0.00368061	POMC
-0.146117	0.174007	-0.270583	0.00466331	-0.236225	0.00662098	0.00369461	ATP9A
-0.332637	0.427978	-0.489111	0.00425039	-0.477514	0.0270992	0.00372293	COL16A1
-0.224216	0.228297	0.217724	0.0013566	0.191054	0.00433976	0.00372972	SERPINF2
-0.0342051	0.0528834	0.0604513	3.80099e-05	0.0368446	0.000161654	0.00375691	PTPRC
-0.14547	0.239017	0.158875	0.0012336	0.137301	0.00224651	0.00376987	PLBD1
0.0915523	0.416286	0.133048	0.00438603	0.129874	0.00201413	0.00380514	F11R
0.0342979	0.802559	-0.491618	0.000286601	-0.323406	0.0124951	0.0038134	NPTXR
-0.117609	0.0606039	-0.266955	0.0047475	-0.188869	0.00426478	0.00382677	TSPAN5
-0.0773535	0.399192	0.104767	0.00174623	0.0937987	0.00105269	0.0038403	DCTN2
-0.175564	0.442965	-0.399839	0.00361621	-0.366653	0.0160875	0.00384321	PCBP4
-0.0985378	0.303234	0.129333	0.00130983	0.111453	0.0014924	0.00391399	AZI2
0.0977845	0.0908756	0.141171	0.00756692	0.128723	0.0019923	0.00392792	SCIMP
-0.127953	0.803167	-0.402612	0.00371505	-0.393274	0.0186011	0.00393227	BOK
-0.672179	0.254814	-0.412716	0.00530701	-0.420346	0.0212727	0.0039515	PLPP2
0.0597469	0.00183351	0.0336366	0.0384391	0.0403464	0.000196165	0.00396827	RPL28
0.0452597	0.0965739	0.0617178	0.00774833	0.0574621	0.000398284	0.00398576	TFEC
0.192802	0.27254	0.15281	0.00544937	0.154611	0.00288703	0.00400849	NBPF10
0.219733	0.00721884	0.232515	0.0285778	0.226786	0.00622457	0.00404666	TMEM37
-0.576904	0.120102	-0.499438	0.00786692	-0.507952	0.0314327	0.00416946	DFNB31
-0.454586	0.030189	-0.219383	0.0107525	-0.237009	0.00684344	0.00416978	INPP1
-0.0913805	0.759563	-0.506409	0.00277602	-0.450767	0.0248145	0.00421595	TNS2
-0.154404	0.152948	-0.296591	0.0053289	-0.251293	0.00772017	0.00423638	SLC17A7
0.057599	0.239821	0.0864649	0.00567367	0.0817344	0.000817003	0.00424283	PLD4
0.127704	0.0111835	0.0806899	0.0199705	0.0894365	0.000978776	0.00425339	TMEM33
-0.0124036	0.864173	-0.20513	0.00109647	-0.153935	0.00289955	0.00425341	LANCL1
0.0670804	0.146803	0.0763579	0.00740036	0.0749217	0.000687001	0.0042573	MINK1
0.0635454	0.20947	0.106001	0.00564496	0.0968287	0.00114992	0.00429794	TBC1D23
0.0362024	0.781488	0.202853	0.00301142	0.183393	0.00412977	0.00432033	THEM6
-0.0175901	0.762367	0.108267	0.00154279	0.0903134	0.00100227	0.0043347	TNFAIP2
-0.19902	0.11127	-0.217617	0.0085806	-0.214371	0.00565893	0.00437602	OPTN
-0.171263	0.146915	-0.177745	0.00777202	-0.17688	0.00386378	0.0044329	RNASE1
0.10529	0.0923099	0.108787	0.00947606	0.108164	0.00144538	0.00444024	CISD2
-0.0241115	0.881832	-0.555866	0.000675207	-0.381124	0.0179512	0.00444689	PTPRF
-0.00369883	0.948112	-0.212271	0.000458101	-0.138512	0.00237189	0.00445429	RP11-219A15.1
-0.026684	0.599321	0.0949176	0.00131321	0.0778803	0.000750404	0.00446884	GK
0.154608	0.0195041	0.112284	0.0178923	0.120673	0.001803	0.00448425	RAB32
0.111496	0.000938865	0.129868	0.0918511	0.11672	0.0016877	0.00449478	DLEU7
-0.239463	0.0344888	-0.621407	0.00512125	-0.373465	0.0172887	0.00450669	MYBL1
-0.179216	0.00507169	-0.0997368	0.0273017	-0.115145	0.00164606	0.00453884	YEATS2
0.0295085	0.561448	0.11516	0.00275569	0.0966339	0.00115964	0.00454387	C1orf228
0.0100892	0.723303	0.0632841	0.00226153	0.0524839	0.000342311	0.00455805	ACSL1
0.0471525	0.184587	0.0585084	0.00714664	0.0567728	0.000400793	0.0045707	HLA-DMB
0.280828	0.00502339	0.112802	0.0193798	0.129709	0.00209329	0.00458223	LIN7C
0.0545275	0.116671	0.072512	0.00839614	0.0683426	0.000581408	0.00459213	PTAFR
-0.248462	4.46991e-06	-0.0674531	0.275709	-0.137345	0.00235085	0.0046157	CBLB
-0.284174	0.174844	-0.937731	0.00210629	-0.607525	0.0460159	0.00462419	S1PR5
0.0855862	0.381196	-0.251598	0.0004819	-0.181604	0.00411683	0.00464922	PHYHIPL
-0.102554	0.297132	-0.266188	0.00372117	-0.217857	0.00593317	0.00467925	GADD45B
0.0340759	0.298413	0.0748255	0.00456477	0.0651312	0.000530426	0.00468424	ITGAV
-0.0830082	0.494165	-0.291418	0.0029416	-0.241641	0.00730958	0.00470827	CREG2
-0.0683186	0.79557	-0.408797	0.00326412	-0.368626	0.0170331	0.00473571	BRSK1
-0.0458864	0.155829	-0.13103	0.00307818	-0.0906284	0.00102985	0.00474164	GRID2
0.0263741	0.470798	0.0800412	0.00349936	0.0686123	0.000591335	0.00477946	FAM105A
0.0643035	0.171558	0.0688783	0.0078709	0.0682946	0.000586024	0.00478496	ATXN2L
0.120356	0.00261033	0.0728248	0.0437515	0.0862342	0.000936335	0.00483017	BCAP31
-0.0987015	0.20004	-0.140668	0.00706169	-0.133062	0.00223243	0.00485937	ABHD17A
0.0237725	0.754245	0.0839107	0.00427255	0.0798699	0.000804477	0.00486319	CD93
-0.00445438	0.923434	-0.123949	0.00131489	-0.0940471	0.00111601	0.00487449	RNPS1
0.0211853	0.273037	0.0422199	0.00530251	0.03742	0.000176987	0.00491177	MGAT4A
0.0974602	0.126564	0.100814	0.00930368	0.100308	0.00127577	0.00497999	DSC2
-0.0071748	0.791606	0.0734336	0.000876232	0.0539787	0.000369479	0.00498195	ACTR2
0.00514893	0.969036	-0.273659	0.00190771	-0.22475	0.00640829	0.00499184	MSMO1
-0.0583514	0.616484	-0.306299	0.00221241	-0.241271	0.00739116	0.00500983	PPP1R9A
-0.137465	0.202044	-0.3307	0.00448765	-0.261189	0.00867136	0.00503379	SLC4A10
-0.101984	0.781317	-0.422846	0.00428648	-0.399571	0.0203264	0.00506903	HID1
-0.101776	0.185479	-0.143003	0.00762	-0.135182	0.00232709	0.00507417	RNF220
-0.121608	0.00228238	-0.243657	0.0397522	-0.144829	0.00267127	0.00507592	PDE4D
-0.172782	0.190505	-0.322856	0.00625689	-0.281095	0.0100646	0.00507991	SCN8A
-0.213598	0.428294	0.0681197	0.00451105	0.0670502	0.000573126	0.00509833	EHBP1L1
-0.171936	0.188837	-0.242508	0.00759916	-0.22921	0.00669818	0.00510031	SESTD1
0.0286266	0.107971	0.0484885	0.00823868	0.0417677	0.000222833	0.0051417	SDCCAG8
0.0039121	0.907462	0.0605067	0.00273342	0.0521429	0.000347542	0.005158	ATG16L2
0.0627532	0.00803891	0.0438713	0.0307763	0.0488126	0.000304584	0.00515941	RPS9
-0.166384	0.377924	-0.270743	0.00595916	-0.258647	0.00856918	0.00520492	DNER
-0.0848407	0.363951	-0.263902	0.00330527	-0.208755	0.00558412	0.00521292	LHPP
-0.0313409	0.786259	-0.629787	0.000164233	-0.329515	0.0139154	0.00521633	ELMOD1
0.013616	0.686336	0.0659816	0.0032362	0.0567948	0.000414083	0.005254	EEF1D
0.00733016	0.828827	0.158361	0.000301076	0.091032	0.0010639	0.00525621	MYO1E
-0.351511	0.000244719	-0.249904	0.22532	-0.320029	0.0131616	0.005278	TOX
-0.0114339	0.503685	-0.0930688	0.000360112	-0.0499214	0.000320828	0.00531841	NAV3
0.00226162	0.984177	0.138376	0.00377415	0.127767	0.0021045	0.00535082	RASSF7
-0.12055	0.333053	-0.289274	0.00475757	-0.247785	0.00791817	0.00535943	NIPA1
0.0807844	0.0239879	0.0788392	0.0214777	0.0794355	0.000815156	0.00539853	C3AR1
-0.061491	0.0786864	-0.0648093	0.0124212	-0.0641148	0.000531409	0.00541463	HERC2
-0.060161	0.104737	-0.0641413	0.0109624	-0.0634165	0.000519963	0.00541757	WHSC1L1
-0.365856	0.0573358	-0.308813	0.0140834	-0.318544	0.0131223	0.00542304	ARNT2
0.108291	0.0639018	0.0970745	0.0136253	0.0990845	0.0012709	0.00544601	ARSA
-0.0302561	0.186076	-0.0536226	0.00711087	-0.0473731	0.000290741	0.00546447	ATRX
0.08579	0.00012087	0.0860337	0.44701	0.0858082	0.000956674	0.0055328	ARMC9
-0.00996466	0.807487	-0.220918	0.00017684	-0.115465	0.00173567	0.00557978	CCK
-0.237065	0.173864	-0.47719	0.00650524	-0.398506	0.0206752	0.00558038	MAPK8IP2
-0.00797867	0.952815	0.129318	0.00431289	0.122237	0.00194677	0.00559841	MRPL32
-0.284916	0.00829497	-0.138999	0.0243036	-0.158851	0.00329047	0.00561874	ENOSF1
0.0136715	0.881466	0.115242	0.00420192	0.106612	0.001483	0.00563248	ARMCX2
-0.0318482	0.658557	-0.299617	0.00072914	-0.186686	0.00454814	0.00563688	NCAM2
-0.129755	0.777571	-0.472172	0.00502444	-0.451375	0.026606	0.00565319	PRR18
-0.0158455	0.909886	-0.29424	0.00244552	-0.241864	0.00765597	0.00570617	SRCIN1
-0.0861101	0.463412	0.157383	0.00234116	0.136582	0.00244618	0.00575316	CHTF8
0.0999436	0.531316	0.149686	0.00623876	0.147022	0.00283498	0.00575803	TP53RK
0.127395	0.0267912	0.105558	0.021231	0.110669	0.001608	0.00578313	BET1
-0.0472459	0.431675	-0.129085	0.00469067	-0.11128	0.00163073	0.00585746	JUN
-0.310993	0.042179	-0.27975	0.0177491	-0.286702	0.010825	0.00585829	FAM134B
0.0610447	0.253876	0.149552	0.0051103	0.120846	0.00192753	0.0059137	TGFBI
-0.913774	0.0386182	-0.660642	0.0175844	-0.701244	0.0650056	0.00595248	CXorf57
0.0211616	0.408498	0.0979435	0.00180014	0.0657123	0.000571291	0.00597276	RALGAPA2
0.0203987	0.211918	0.0666826	0.00297152	0.0446459	0.000263966	0.00599708	SKAP2
0.0351512	0.00245684	0.0364722	0.0766594	0.035676	0.000168585	0.00600185	SFMBT2
0.163536	0.000479114	0.106215	0.159033	0.138052	0.00252884	0.00604657	ETHE1
-0.1944	0.128265	0.180705	0.00139631	0.148383	0.00292248	0.00605489	VMO1
0.0110123	0.913904	0.126166	0.00448497	0.116512	0.00180572	0.00610901	RASGRP4
-0.0992188	0.0325825	-0.0996747	0.0211242	-0.0995404	0.00131822	0.00611382	MAPRE2
-0.03727	0.780508	-0.257529	0.00344548	-0.219494	0.00641352	0.00612934	GABRA1
0.0926151	0.026728	0.050785	0.0183511	0.0555249	0.000411135	0.00617411	RPL18A
-0.0555749	0.0699861	-0.0637327	0.0148062	-0.061617	0.000506521	0.00618512	PAFAH1B1
-0.00507769	0.776748	-0.0575017	0.00137907	-0.0403728	0.000217529	0.00619373	MYCBP2
0.00945118	0.38959	0.0415074	0.00204423	0.0280547	0.000105143	0.00621927	DOCK8
-0.0836822	0.560766	-0.117736	0.00671546	-0.116304	0.00180725	0.00622267	RAPGEF6
-0.0647923	0.557636	-0.329817	0.0024502	-0.245382	0.00807666	0.00632571	CLSTN3
-0.0602215	0.035892	-0.0271511	0.0149084	-0.0293928	0.000115941	0.00633829	HNRNPA2B1
0.504794	0.0615397	-0.985756	5.41185e-05	-0.564535	0.0427727	0.00634012	CADM4
-0.413365	0.0483115	-0.40268	0.0183474	-0.405273	0.0220769	0.00637999	TMEM64
-0.0168015	0.569573	-0.0887262	0.00240221	-0.0656814	0.000580665	0.00641632	MBNL2
0.045161	0.376982	0.0925736	0.0066061	0.0842117	0.00095681	0.00648004	CCT5
-0.18854	0.00741396	-0.175475	0.0464361	-0.181093	0.00442597	0.00648774	LSAMP
-0.0211976	0.622146	-0.0692541	0.0052492	-0.0626168	0.000530541	0.00655756	SPARCL1
0.0243155	0.392409	0.0558552	0.00616605	0.0495911	0.000333307	0.00660116	RPLP0
0.026285	0.358305	0.0732564	0.00498247	0.0598283	0.00048598	0.00664915	ARHGAP6
0.024537	0.828038	-0.222491	0.00235239	-0.180984	0.00445143	0.00667528	MAPRE3
-0.00948623	0.792786	0.0798013	0.00185421	0.062359	0.000528894	0.00669729	RAF1
0.0708209	0.0351441	0.151786	0.0120347	0.102483	0.00142879	0.00670325	MITF
0.112648	0.0012997	0.0538413	0.0663174	0.0686806	0.000642778	0.00674933	WNT5A
0.131619	0.132504	0.152834	0.0122805	0.148806	0.00301805	0.0067553	BAK1
0.036324	0.449057	0.229257	0.000956482	0.13242	0.00239949	0.00686564	ESR1
-0.0393233	0.743588	-0.326745	0.00237135	-0.246819	0.00834379	0.0068908	CNKSR2
0.356661	9.90611e-05	NA	NA	0.356661	0.0174277	0.00689883	TNN
-0.130209	0.332341	0.114578	0.0038166	0.104739	0.00150561	0.00694823	KCNE3
0.0554446	0.0548588	0.0675914	0.0183475	0.0636833	0.000557053	0.00697115	ABHD12
0.102112	0.06549	0.0828113	0.0170135	0.0858753	0.001013	0.00697304	FLII
-0.818442	0.000101372	NA	NA	-0.818442	0.0920354	0.00697984	SLFN12L
-0.540584	0.000102521	NA	NA	-0.540584	0.0402084	0.00701976	SAMD3
-0.031488	0.909171	0.146316	0.00633264	0.143144	0.00282116	0.00703867	ZNF614
0.0841463	0.673251	-0.425235	0.00182028	-0.331685	0.0151829	0.00710607	FA2H
0.438597	0.3283	0.309096	0.00900234	0.313294	0.01355	0.00711464	PPP1R3G
-0.140219	0.233458	-0.289733	0.00766074	-0.246216	0.00836895	0.00711489	TCP11L2
0.103992	0.225999	0.114944	0.0105717	0.113667	0.00178579	0.00714941	RFX5
-0.00766624	0.931645	-0.282123	0.00131001	-0.195052	0.00526147	0.00716584	USP54
-0.819101	0.0944872	-1.78351	0.00888299	-1.31811	0.240405	0.00718164	SAXO2
-0.0996723	0.820597	-1.21862	0.00211848	-0.903476	0.11296	0.00718478	TMEM125
-0.00401342	0.851473	0.052861	0.00172555	0.0397942	0.000219159	0.00718665	IFNGR1
-0.0592211	0.430374	-0.179074	0.00516225	-0.147994	0.00303666	0.0072393	PCSK1N
-0.0877212	0.401452	-0.312513	0.00388753	-0.235975	0.00772721	0.00726511	CEND1
-0.0242989	0.875152	-0.344654	0.00299207	-0.276261	0.0106018	0.00729541	DAAM2
-0.15339	0.180929	-0.269113	0.00978498	-0.236189	0.0077645	0.00735291	SNCG
0.0435146	0.121055	0.0603423	0.0131251	0.0558711	0.000434594	0.00736083	LCP2
0.0599044	0.209553	0.117446	0.00856395	0.100377	0.00140371	0.0073812	FAM110B
0.00420225	0.976514	-0.446921	0.00119936	-0.306906	0.0131294	0.00739659	GLRB
0.161074	0.00858757	0.148399	0.0495544	0.153757	0.00329671	0.00740854	CCR5
-0.174178	0.412395	0.166343	0.00457472	0.154286	0.00331955	0.00740971	SLC25A22
-0.166548	0.15952	-0.144879	0.012558	-0.147127	0.00301945	0.00741762	DUS1L
-0.0178259	0.591094	0.0935482	0.000883437	0.0649023	0.000587888	0.00743337	B4GALT1
-0.036205	0.76191	0.154238	0.00410847	0.13733	0.00263226	0.00743494	EBNA1BP2
0.0406981	0.0270693	0.0436492	0.0281662	0.0425875	0.000253187	0.00744037	NUMB
-0.119812	0.186203	-0.141673	0.0118028	-0.138251	0.0026701	0.00746198	GRIA2
0.137282	0.357028	-0.343317	0.00101759	-0.251328	0.00882852	0.00747653	ELAVL3
0.0614657	0.638797	0.0503727	0.00793352	0.0504838	0.000356393	0.00749174	AC090498.1
-0.042842	0.470308	0.0810765	0.00302278	0.0695814	0.000678173	0.00754196	DENR
0.106159	0.0500143	0.128665	0.0208033	0.121078	0.00205374	0.00754639	VPS37C
0.041909	0.668229	-0.351041	0.000478201	-0.218524	0.00669509	0.00756993	STMN4
-0.419571	0.077205	-0.365727	0.0175095	-0.374793	0.0197067	0.00758872	C5orf30
0.00239685	0.986641	0.154071	0.00575222	0.143731	0.00290043	0.00761171	FZD2
-0.704821	0.0156609	-0.359933	0.0269716	-0.404904	0.0230263	0.00762299	MPP6
-0.452232	0.0177107	-0.334995	0.0330659	-0.363901	0.018614	0.00764744	MAST1
0.0181648	0.46521	0.0519721	0.00601004	0.0446053	0.000279903	0.00767291	RAC1
-0.0873	0.259356	-0.148856	0.00946271	-0.135977	0.00260229	0.00768612	IDI1
-0.0258038	0.681187	0.0886656	0.00364739	0.0769905	0.000835325	0.00772522	SERINC3
-0.0915774	0.259327	-0.267843	0.00513103	-0.197171	0.00548681	0.00777137	MAPK10
-0.0156892	0.729215	0.0889616	0.00247503	0.0713305	0.000718512	0.00778897	SLC1A5
-0.036621	0.676825	-0.225077	0.00333046	-0.174502	0.00430134	0.00779735	POLR2F
-0.0836003	0.508768	0.168985	0.00333584	0.146076	0.00301438	0.00780007	NR2F6
-0.25142	0.141206	-0.253021	0.0140465	-0.252783	0.0090318	0.00781711	ATMIN
0.253114	0.101433	0.171179	0.015099	0.178634	0.00451089	0.00782113	SEC16B
-0.0358611	0.816304	-0.298473	0.0042233	-0.251122	0.00892134	0.00784427	MMAB
0.0131531	0.266477	0.0600932	0.00173285	0.0338765	0.000162467	0.00786631	MAML2
0.0402202	0.335675	0.0890197	0.0076515	0.0775446	0.000852078	0.00789538	TMEM219
-0.0878833	0.266912	-0.110688	0.0108334	-0.107799	0.00164805	0.00792128	MTURN
0.0361468	0.000956695	0.0242579	0.152896	0.0306383	0.000133447	0.00799633	ARHGAP24
0.064134	0.0492684	0.0551775	0.0226884	0.0570564	0.000463364	0.00803505	SCAMP2
-0.0825663	0.0432724	-0.0606488	0.0229653	-0.0643817	0.000590162	0.00804468	DYNC1H1
0.0408495	0.0902765	0.0627421	0.0151868	0.0549455	0.000429989	0.00805535	FNDC3A
-0.480847	0.000135765	NA	NA	-0.480847	0.0329704	0.00809297	GRAP2
-0.00685479	0.778134	0.102671	0.000346708	0.0587235	0.000493113	0.00818185	SRGN
0.129561	0.198665	0.140474	0.0127873	0.139043	0.00276613	0.00820051	GPC2
-0.0715274	0.326519	-0.261435	0.00378186	-0.180754	0.00468785	0.00829107	CTNND2
-0.299816	0.00406341	-1.1335	0.0156725	-0.377493	0.020501	0.00837763	KLRD1
0.0768996	0.500501	0.204778	0.00719048	0.182187	0.00477882	0.00840236	HS3ST1
-0.331353	0.252379	-0.257929	0.0117926	-0.262104	0.00989384	0.0084121	PEG10
-0.87265	0.000147218	NA	NA	-0.87265	0.10974	0.00843217	ITK
-0.347343	0.0678165	-0.265829	0.0201429	-0.277925	0.0111453	0.00847395	PLCB3
-0.0109166	0.70515	-0.144203	0.000535825	-0.0774331	0.000865752	0.00849687	MYO5A
-0.231071	0.119193	-0.563448	0.00842174	-0.397122	0.0228488	0.00860917	GPR158
-0.103435	0.311708	-0.166154	0.0104282	-0.155968	0.00352482	0.00861295	MYEF2
-0.022094	0.745653	-0.312723	0.000692668	-0.176503	0.00451462	0.00861711	SCG5
-0.127926	0.0806608	-0.132646	0.0197871	-0.131582	0.00250969	0.00862538	AZIN1
-0.0299801	0.354243	-0.0638981	0.00861705	-0.0566429	0.000465124	0.00862934	HSPA1B
-0.427895	0.0294755	-0.826973	0.0203289	-0.582344	0.0491644	0.00863041	ZAP70
-0.0455146	0.368829	-0.0736145	0.0100307	-0.0698754	0.000708657	0.0086685	FAM133B
0.0661818	0.00122725	0.0355642	0.111459	0.0467252	0.000317258	0.00870875	RPS2
-0.0987813	0.112638	-0.242565	0.00864673	-0.168572	0.00414239	0.00881487	PKP4
-0.106076	0.417994	-0.346728	0.00562738	-0.273158	0.0108881	0.00884983	LRRC8A
0.0227898	0.524436	0.0544939	0.00824486	0.0501242	0.00036683	0.00886892	ARAP1
-0.237463	0.0141479	-0.171054	0.0426286	-0.188848	0.0052114	0.00889698	OXCT1
-0.348529	0.0505801	-0.303589	0.0252996	-0.313397	0.0144009	0.00901301	KIAA1324L
0.0631131	0.665141	-0.434378	0.00105501	-0.292645	0.0125768	0.00906752	CNTNAP4
-0.0514467	0.731429	-0.347624	0.00425157	-0.276342	0.0112269	0.00910587	SH3GL3
0.013173	0.855034	-0.186347	0.00200944	-0.136034	0.00272181	0.00912162	SERPINI1
0.100375	0.00610516	0.0623293	0.059871	0.0730898	0.000786842	0.00917054	PYCARD
0.0121518	0.702334	0.0695718	0.00484746	0.0566437	0.000472618	0.0091732	HECTD2
0.0354239	0.250421	0.0651765	0.010857	0.0577618	0.00049153	0.00917813	TBC1D12
-0.193445	0.000274307	-0.0630421	0.0992792	-0.0890583	0.00117089	0.00925054	SLC2A3
-0.248985	0.160553	-0.282681	0.015738	-0.276842	0.0113276	0.00929147	CEP126
-0.0600303	0.186473	-0.0912663	0.0136464	-0.0837048	0.00103778	0.00936728	PACS2
0.0427307	0.134428	0.0634194	0.0157197	0.0574299	0.000489826	0.0094624	RPS5
0.0560429	0.564019	0.174479	0.00745981	0.153359	0.00349421	0.00947592	C14orf1
-0.0912856	0.213891	-0.150955	0.0126068	-0.136253	0.00275936	0.00949125	ENO2
-0.0611378	0.574258	0.135205	0.00468682	0.118503	0.00209159	0.00956556	TOR3A
0.115981	0.193059	0.116834	0.0152044	0.116729	0.00203108	0.00959517	RAB13
0.0688826	0.03011	0.0539954	0.0335959	0.0575033	0.000493566	0.00964421	AKR1A1
0.0536381	0.370268	0.128119	0.00874696	0.110024	0.00180782	0.00966279	CLECL1
-0.11821	0.20042	-0.133176	0.0150047	-0.131008	0.0025637	0.00967018	MAP2
0.0504866	0.112807	0.091531	0.0147634	0.0750693	0.00084411	0.00977112	MGST2
0.0730908	0.197347	0.111943	0.0139776	0.10273	0.00158251	0.00981108	PLOD1
-0.00509178	0.899698	0.0948869	0.00280556	0.0719585	0.00077703	0.00983874	GYPC
0.0477821	0.0218187	0.0528202	0.0418967	0.0506644	0.000385602	0.00987777	TANC2
0.0709241	0.0741061	0.0598202	0.0232646	0.0617645	0.00057333	0.00989413	IFNAR1
0.0483289	0.648903	-0.399899	0.000524032	-0.237474	0.00847753	0.00990356	GABBR1
-0.0536686	0.703584	-0.651669	0.000883808	-0.363539	0.019903	0.00997001	SLC22A15
-0.0185985	0.498076	-0.0990576	0.00295252	-0.0656574	0.000649469	0.00998496	CLASP2
-0.45359	0.22294	-1.17479	0.00818778	-0.881256	0.11705	0.0100001	PLEKHF1
-0.924691	0.000208345	-252.933	0.988614	-0.924691	0.12907	0.0100574	GZMB
-0.200367	0.307077	-0.522908	0.00818309	-0.416929	0.0262535	0.0100771	CDH8
-0.138179	0.428446	0.118968	0.00676883	0.111351	0.00187285	0.0100818	KHNYN
0.0380995	0.532183	0.0820369	0.00992683	0.0769451	0.000895027	0.0101127	LMAN1
-0.57039	0.000211839	NA	NA	-0.57039	0.0492226	0.0101427	CD96
-0.756174	0.000213326	NA	NA	-0.756174	0.0865925	0.0101788	PYHIN1
0.0313629	0.172464	0.0487802	0.0151777	0.0440961	0.000295058	0.0102546	AP1B1
-0.0495159	0.724811	0.120774	0.00732729	0.112761	0.001933	0.0103255	MRPS30
0.0468432	0.00133365	0.0205193	0.0951422	0.0272224	0.00011268	0.0103324	SLCO2B1
-0.256551	0.205607	-0.579857	0.0103674	-0.458626	0.031984	0.0103342	FSD1
0.00965266	0.888943	0.103968	0.00675377	0.091773	0.00128272	0.0103947	CTDSP1
0.0394653	0.0290014	0.0610456	0.0324831	0.049268	0.000370178	0.010446	KCNMA1
0.188811	0.000541868	0.0813755	0.156258	0.11871	0.00214956	0.0104543	PLPPR2
0.0419262	0.0785106	0.0586762	0.0223824	0.0526643	0.000423169	0.0104638	GLDN
0.0902127	0.0348336	0.0699637	0.0340897	0.074483	0.000846828	0.0104815	FKBP2
0.0181704	0.859616	0.270776	0.00330862	0.200197	0.00612288	0.0105133	DUSP27
0.0858619	0.250973	0.160331	0.012385	0.140867	0.0030356	0.0105655	PTER
0.0191408	0.585288	-0.0576438	0.0038042	-0.0473215	0.000343417	0.0106625	MLXIPL
0.0105988	0.605608	0.0536047	0.0049903	0.0409551	0.000257299	0.0106731	SLC4A7
-0.399218	0.00080658	-0.235663	0.218445	-0.326334	0.0163406	0.0106841	STAT4
0.0468123	0.294114	-0.194804	0.000128322	-0.101786	0.00159135	0.0107239	GPM6A
0.00459452	0.873145	-0.0372512	0.00647789	-0.0331421	0.000168826	0.0107505	SRRM2
-0.139679	0.0517176	-0.157861	0.0301193	-0.151839	0.00354433	0.0107584	CYTIP
-0.152082	0.255578	-0.587168	0.0040447	-0.357023	0.019652	0.010872	FGF1
0.020206	0.494708	0.0533985	0.00937119	0.0471406	0.000342753	0.0108881	RPL8
0.0119324	0.609591	0.0517959	0.00649893	0.0421428	0.000274511	0.0109726	PABPC1
-0.0742292	0.0666615	-0.195642	0.0112931	-0.118328	0.00216592	0.0110055	CNTNAP2
-0.146057	0.0365051	-1.08148	0.000273084	-0.242311	0.00908538	0.0110173	KCNQ5
-0.564357	0.000199399	-0.227696	0.369412	-0.420886	0.0274244	0.0110368	BCL11B
-0.355651	0.182609	-1.0217	0.0076701	-0.689814	0.0736707	0.0110388	CNNM1
0.0163007	0.553172	0.0834911	0.00430236	0.0597865	0.000553451	0.0110426	ATP11A
0.0250702	0.483836	0.0602099	0.010232	0.0541949	0.000455667	0.0111222	HM13
0.0679634	0.383145	0.076036	0.0136781	0.0754698	0.000884321	0.0111531	KLHL9
-0.390463	0.0811996	-0.566811	0.0231045	-0.500817	0.0389575	0.0111689	NDN
-0.769142	0.0183831	-0.479685	0.043883	-0.538765	0.0450948	0.0111778	CDO1
0.165073	0.220392	-0.278167	0.00153876	-0.202836	0.00640238	0.0112455	RGCC
-0.138368	0.605549	0.242607	0.00721619	0.222846	0.00773103	0.011262	HELZ2
0.000109398	0.99845	0.101536	0.00546351	0.0844293	0.0011103	0.0112833	PLAUR
-0.102522	0.15498	-0.147371	0.0181685	-0.135481	0.0028604	0.0113035	NRGN
-0.0564557	0.785179	-0.318485	0.00797732	-0.281993	0.012404	0.0113427	SLC6A8
0.112495	0.253189	0.129478	0.0161434	0.127341	0.00253232	0.0113895	B3GALT4
0.0964955	0.352962	-0.430373	0.000213292	-0.232198	0.00842818	0.0114309	TTYH1
-0.0698954	0.367036	-0.275499	0.00488697	-0.186141	0.00541773	0.0114416	ANKRD28
0.68411	0.0242961	0.209541	0.0242997	0.230059	0.00828069	0.011466	CLP1
-0.0563328	0.808003	-0.34347	0.00814524	-0.305796	0.0146393	0.0114913	MEGF10
0.052627	0.337924	0.247439	0.0029807	0.145014	0.0032923	0.0114938	LEPR
-0.166572	0.226903	-0.190816	0.0171915	-0.187426	0.00551711	0.0116249	GTF3C5
-0.00305423	0.982942	0.127413	0.0093916	0.120402	0.00227688	0.0116271	GLMP
0.00804052	0.939877	-0.294208	0.00253758	-0.207459	0.00677197	0.0117019	CLCN4
0.0580514	0.00399794	0.0556623	0.123983	0.0571146	0.000513396	0.0117121	DTNB
0.135189	0.334643	0.151334	0.0150541	0.149933	0.00353868	0.0117208	CLEC17A
0.0302442	0.754657	-0.564392	0.000107786	-0.25395	0.0101525	0.0117238	KLHL32
-0.0890646	0.00358616	-0.0611819	0.11464	-0.0733519	0.00084747	0.0117454	FNBP1
-0.0207492	0.666798	0.064264	0.00582732	0.0556571	0.000488199	0.01177	MFSD1
-0.0097869	0.867691	0.188108	0.00157525	0.122639	0.00237057	0.0117741	IL15
-0.436204	8.36912e-05	-0.130681	0.258087	-0.235595	0.00876726	0.0118651	CD44
0.0502149	0.527737	0.118393	0.0111717	0.108695	0.00186758	0.0118969	DNASE2
-0.572459	0.0362633	-0.328817	0.0330875	-0.361226	0.0206415	0.0119286	CLVS2
0.0650407	0.295917	-0.211949	0.000437405	-0.125737	0.00250222	0.0119499	RALGDS
0.0409863	0.612406	0.116577	0.0104906	0.106563	0.00180007	0.0120164	PLBD2
-0.0614358	0.194478	-0.0969541	0.0170401	-0.0876536	0.00121897	0.0120535	KIF1B
-0.0441536	0.531447	0.109949	0.00437618	0.090548	0.00130122	0.0120672	WDR27
0.0318243	0.221492	0.0805484	0.0103658	0.0604544	0.000580183	0.0120788	EPS8
-0.452886	0.0668531	-0.211386	0.0237799	-0.226966	0.00817935	0.0120876	RTKN
-0.356466	0.229381	0.148982	0.0082826	0.140321	0.0031293	0.0121276	OPRL1
0.00599884	0.9452	-0.383505	0.000659877	-0.210171	0.00703729	0.0122326	PRTFDC1
-0.0357134	0.530215	-0.127904	0.00804088	-0.10418	0.00172965	0.0122452	KNOP1
-0.519046	0.000309575	NA	NA	-0.519046	0.0429887	0.0123009	SLA2
0.183742	0.00205228	0.0841441	0.10159	0.110405	0.00194501	0.0123012	LGALS3BP
0.0497754	0.269478	0.0887583	0.0147603	0.0794396	0.00100841	0.012363	TRIM4
-0.0387346	0.893661	-0.387642	0.00878871	-0.348722	0.0194464	0.0123951	LDOC1
-0.070034	0.449976	0.119196	0.00527504	0.101633	0.00165613	0.0125111	C11orf54
-0.275567	0.532081	0.382355	0.00785091	0.350295	0.0196785	0.012521	OSM
0.0546953	0.452399	0.13026	0.011594	0.115533	0.0021439	0.0125891	PUS10
0.0196103	0.553877	0.0880273	0.00631177	0.0666023	0.000713527	0.0126542	MTMR3
0.0874439	0.298015	0.0992265	0.0169562	0.0979846	0.00154504	0.0126738	WBP11
-0.0418042	0.553899	-0.135516	0.00958525	-0.115927	0.00216466	0.0127146	PXK
0.178989	0.00376487	0.0999194	0.100266	0.125068	0.0025204	0.0127306	FAM110A
0.142164	0.000626373	0.0554937	0.152615	0.0811093	0.00106035	0.0127442	SLC15A3
0.0265223	0.720771	0.103753	0.0102113	0.0941071	0.00142781	0.0127562	VAMP3
0.0896146	0.055898	0.0802131	0.035177	0.082481	0.00110041	0.0129033	LRPAP1
-0.00792099	0.826985	-0.0526602	0.00912811	-0.0468378	0.000354862	0.0129051	SNRNP70
-0.185965	0.0900271	-0.154441	0.0279723	-0.159644	0.00412347	0.0129147	SEC61A2
-0.203808	0.0992178	-0.181294	0.0272535	-0.18524	0.00556079	0.0129886	NDFIP2
0.0496218	0.409396	0.138054	0.0102443	0.113477	0.00208772	0.0130083	TSSC1
-0.00251624	0.949839	0.0606858	0.0072637	0.0522586	0.000442889	0.0130211	RPS12
0.0187047	0.732929	0.087205	0.00941381	0.0767167	0.000955173	0.0130548	TKT
0.0156135	0.886714	0.124268	0.0103407	0.114916	0.00214643	0.0131237	TFPT
-0.502561	0.0898771	-1.03233	0.018879	-0.759671	0.0938222	0.0131338	THBS1
-0.0190604	0.712076	0.114691	0.00332903	0.0857899	0.00119656	0.0131348	ABCA1
-0.144305	0.19805	0.118767	0.00514455	0.101776	0.00168558	0.0131767	RAP2B
-0.495454	0.00473428	-0.4622	0.12884	-0.481881	0.0378064	0.0132004	CCL4
0.0643284	0.302321	0.102113	0.0163351	0.0952005	0.00147742	0.0132575	PPTC7
0.0796264	0.0901725	0.0881314	0.02914	0.0858987	0.00120356	0.0132859	CYP27A1
-0.412853	0.00474145	-0.296779	0.117063	-0.348659	0.019832	0.0132934	BACH2
-0.0596297	0.279068	-0.0816993	0.0177321	-0.0782004	0.000998957	0.0133533	ATF4
0.0127092	0.920309	-0.198322	0.00706579	-0.168937	0.00466567	0.0133893	THRA
-0.16433	0.0176785	-0.0914258	0.0500571	-0.1045	0.00178659	0.0134244	YWHAQ
0.0253772	0.453246	0.0623507	0.0121421	0.0547207	0.000490516	0.0134838	MGAT1
0.0683646	0.396484	0.137818	0.0139295	0.124706	0.002548	0.0134921	HS1BP3
0.0391246	0.416559	0.0876321	0.0129721	0.0776731	0.000988633	0.0134993	SELT
-0.0584888	0.78159	-0.495785	0.00584521	-0.382379	0.0239631	0.0135058	VSTM2B
0.0463601	0.652683	0.195411	0.00909746	0.16515	0.00447307	0.0135372	NOA1
-0.231079	0.269621	-0.899587	0.00520966	-0.543506	0.0484558	0.0135469	ADAM8
-0.0358946	0.349698	-0.113488	0.00864796	-0.0840663	0.00115981	0.0135693	TULP4
0.0902033	0.0323287	0.0687574	0.0460601	0.0739829	0.000898545	0.0135835	C1orf43
9.32578e-05	0.998003	0.062572	0.00725261	0.0526651	0.000456969	0.013753	RHOA
-0.152835	0.0116336	-0.154019	0.0834461	-0.153416	0.00388231	0.0138083	SSBP3
-0.484324	0.000391053	NA	NA	-0.484324	0.0387305	0.0138556	MDFIC
0.121281	0.0752924	0.188569	0.0286032	0.159322	0.00419567	0.0139067	RSAD2
-0.166043	0.771032	-0.831248	0.0105132	-0.741387	0.0912998	0.0141421	PDIA2
0.0121892	0.553746	0.0855206	0.00266101	0.0503621	0.000421784	0.0141978	DPYD
-0.0592361	0.467235	-0.399626	0.00200314	-0.213011	0.00755725	0.0142737	LRRC7
-0.0421071	0.443786	-0.100417	0.0131777	-0.0883322	0.00130083	0.0143209	TSC22D4
0.168165	0.000275173	0.0602544	0.283172	0.105073	0.00184292	0.0143814	NELFB
-0.069331	0.127704	-0.0765102	0.0271645	-0.0749447	0.000937921	0.0143997	2021-03-06
-0.230201	0.0453873	-0.11737	0.0344989	-0.128749	0.00277111	0.0144542	NCAPD3
0.0678317	0.150524	0.118168	0.0209049	0.0999677	0.0016711	0.014467	MTM1
0.0422376	0.44758	0.0735831	0.0157062	0.069626	0.000810721	0.0144724	PTPN6
0.0280784	0.621961	0.139506	0.00744695	0.107465	0.00193603	0.0145916	PTRH2
-0.024356	0.427942	0.0608035	0.00318148	0.04563	0.000349219	0.0146162	TNFRSF1B
0.00882146	0.879047	-0.378339	0.000105717	-0.15489	0.00402663	0.0146499	CECR2
0.0853268	0.02461	0.131145	0.0514286	0.103547	0.00180257	0.0147326	SLC35G2
0.276579	0.0281875	0.151954	0.0448652	0.170427	0.00488784	0.014781	CD300C
-0.575002	0.000445047	NA	NA	-0.575002	0.0556602	0.0148002	CST7
0.106578	0.0146295	0.0710758	0.0696025	0.0809965	0.00110562	0.014854	PRELID1
-0.0180983	0.602076	-0.0814901	0.00833344	-0.0639872	0.000690639	0.0148991	RALGAPA1
-0.116123	0.306411	-0.133602	0.0198181	-0.131689	0.00292865	0.014957	TBC1D17
0.0683516	0.170846	0.0880472	0.0242872	0.0835557	0.00117943	0.0149748	KRT10
0.0476671	0.580332	0.132255	0.0131022	0.119101	0.0023998	0.0150472	TM2D2
-0.0439977	0.65536	0.115002	0.00834667	0.101311	0.0017372	0.0150695	SHKBP1
-0.109424	0.142935	-0.152633	0.0255891	-0.140209	0.00333062	0.0151204	SYAP1
-0.0199182	0.857581	-0.196408	0.00869736	-0.16469	0.00459669	0.0151365	PMPCA
-0.0580007	0.684049	0.198488	0.00729928	0.169025	0.00484479	0.0151672	FBP1
-0.0359988	0.252581	-0.153385	0.00460288	-0.0843949	0.00120805	0.0151765	FBXW7
0.0155685	0.713693	0.0836953	0.00913348	0.0689717	0.000807912	0.0152432	CCT4
-0.0257141	0.538132	-0.066517	0.0136455	-0.0596939	0.000605685	0.015286	HSPH1
-0.334303	0.213493	-0.56599	0.0203458	-0.500151	0.0426073	0.0153916	DAPK2
0.107163	0.208396	0.12538	0.0236013	0.122298	0.00254904	0.0154219	RNF139
0.0532255	0.165394	0.0581779	0.0261562	0.0572719	0.000559177	0.015437	IL6R
0.0173343	0.732442	0.0886823	0.0102747	0.0756394	0.000975741	0.0154575	G3BP2
-0.22474	0.168865	-0.4237	0.0201715	-0.349054	0.0207836	0.0154689	DSCAML1
-0.0818707	0.367143	-0.145488	0.0173192	-0.134084	0.0030673	0.015477	SS18L1
-0.397292	0.0155274	-0.391765	0.081299	-0.394387	0.0265483	0.0154994	PRR5L
-0.0172828	0.824664	-0.195173	0.00575666	-0.144765	0.00358016	0.0155448	TRAP1
-0.0169092	0.656609	-0.394636	2.21197e-05	-0.114227	0.00222943	0.015555	AGAP1
0.00411938	0.973087	-0.324251	0.00391242	-0.229093	0.00897048	0.0155711	DIRAS2
0.0549801	0.00117231	0.0296654	0.259592	0.0432721	0.00032025	0.0156045	RNF130
-0.351943	0.26289	-0.278961	0.0217854	-0.283867	0.0137925	0.0156448	PPP1R3F
0.0708553	0.417409	0.121113	0.0173511	0.114051	0.00222724	0.0156634	ALDH9A1
-0.0249288	0.648257	-0.100373	0.0109873	-0.0852235	0.00124497	0.0157201	ZNF37A
-0.018596	0.644648	-0.245701	0.000590116	-0.108902	0.00203315	0.0157269	PTPRD
0.0579052	0.367819	0.103899	0.0175536	0.0955133	0.001565	0.0157617	DHRS9
-0.0611307	0.00888185	-0.0689363	0.110273	-0.0640826	0.000704685	0.0157772	PRKCB
0.0959924	0.162127	0.107499	0.0269096	0.105264	0.00190159	0.0157822	LYSMD3
-0.49221	0.232771	-0.531128	0.0233305	-0.525898	0.0474731	0.0157927	MKI67
-0.334313	7.64555e-05	-0.0870494	0.28886	-0.16427	0.00463238	0.0157979	PLCB1
-0.121524	0.640106	-0.319834	0.0145636	-0.298241	0.0152727	0.0158094	STX1B
0.0221313	0.820821	0.117934	0.0126824	0.108213	0.00201149	0.0158307	UBQLN4
0.0568622	0.0128764	0.0412972	0.0841051	0.0466671	0.00037439	0.0158722	RPS16
-0.163016	0.404085	-0.32824	0.0164222	-0.296679	0.0151397	0.0159014	LGI3
-0.0835214	0.037431	-0.0653618	0.0512571	-0.0699307	0.000841426	0.0159179	SYNRG
-0.0740559	0.209178	-0.100005	0.023586	-0.0944832	0.00153624	0.0159261	CEP63
-0.0173838	0.577865	-0.281472	8.8036e-05	-0.0919195	0.00145413	0.0159309	DLG2
-0.0111807	0.803068	-0.0976989	0.00758261	-0.0766853	0.00101364	0.0160126	COX7C
-0.128134	0.0176832	-0.0716776	0.060862	-0.0826552	0.00117786	0.016024	NLRC5
-0.0406815	0.307684	0.0551726	0.00527411	0.0450215	0.000349693	0.0160597	OGFRL1
-0.154501	0.299447	-0.262341	0.0192952	-0.239207	0.00987459	0.0160747	INA
-0.746217	0.000660437	-0.253715	0.15113	-0.371217	0.0237836	0.016081	CCL5
-0.122198	0.161296	-0.0958416	0.0271074	-0.098645	0.00168072	0.0161206	JUND
0.0249337	0.263343	0.03228	0.0222041	0.0310909	0.000166995	0.0161317	HCLS1
-0.306252	0.0134394	-0.171122	0.069576	-0.200602	0.00695246	0.0161356	FSD1L
-0.789954	0.000528772	NA	NA	-0.789954	0.107865	0.0161613	GZMH
-0.062843	0.174522	0.124529	0.000977352	0.0790216	0.00108014	0.0161995	PECAM1
-0.0026485	0.943212	0.101499	0.00370337	0.0703816	0.000857564	0.0162436	ATP1B3
-0.369906	0.0119554	-0.240184	0.0837706	-0.279129	0.0135005	0.0162918	NMNAT2
0.00923449	0.925195	0.124831	0.0116741	0.112261	0.0021838	0.0162933	G6PD
-0.0625093	0.319967	0.101416	0.00434756	0.079517	0.00109573	0.0162971	ZNF331
-0.0835992	0.748329	-0.354475	0.0129596	-0.320303	0.0177826	0.0163083	CNN3
-0.0167971	0.792053	-0.109333	0.0104043	-0.0928905	0.00149744	0.0163738	PUS7L
-0.055746	0.747325	0.340401	0.005408	0.263496	0.012068	0.0164582	SPATA2L
-0.0591436	0.92492	-0.334859	0.0157548	-0.328524	0.0187913	0.0165498	GREM1
0.122603	0.00810845	0.0746744	0.099402	0.0898039	0.00140548	0.016601	ARF4
0.0158696	0.63954	0.0685759	0.0106341	0.056341	0.000553373	0.0166177	ASXL2
-0.0189667	0.951506	-0.511673	0.0094348	-0.432175	0.0325833	0.0166564	LGI4
0.0652084	0.0589528	0.0781016	0.0442914	0.0732207	0.000937036	0.0167581	RPN2
-0.154334	0.419072	-0.585474	0.00868435	-0.414502	0.0300362	0.0167712	SEMA3C
0.129336	0.00812705	0.0577422	0.0736943	0.0701794	0.000861259	0.0167865	FAM219B
-0.319458	0.0123001	-0.86071	0.044303	-0.403804	0.0285404	0.0168378	TGFBR3
-0.243619	0.0098629	-0.157307	0.0961382	-0.185421	0.00602695	0.0169213	DGKH
-0.11678	0.274252	-0.309882	0.0137621	-0.232545	0.00948655	0.0169611	SCAMP5
0.0325083	0.497396	0.115704	0.0108824	0.0905531	0.00144041	0.0170355	SGPL1
-0.0236678	0.701236	0.0834168	0.00859406	0.0713049	0.000893709	0.0170707	COX19
0.104411	0.0120974	0.0623676	0.0827555	0.0734854	0.000950564	0.0171502	MED23
0.0260137	0.109822	0.0583959	0.0209783	0.0409737	0.00029565	0.0171741	TAB2
-0.324986	0.0684544	-0.745689	0.0240899	-0.483476	0.04117	0.0171824	RNF165
-0.161358	0.560532	-0.400902	0.0159442	-0.365504	0.0235792	0.0172997	C10orf90
-0.0691657	0.155914	0.11098	0.00161424	0.074825	0.000990062	0.0174059	GNA13
-0.0926841	0.615595	-0.476636	0.00833797	-0.355408	0.0223369	0.017406	SHROOM4
-0.051877	0.689608	-0.137844	0.0163491	-0.130451	0.00301249	0.017466	PGM3
0.0386288	0.466172	0.189201	0.00606532	0.121599	0.00261929	0.0175036	ZNF804A
-0.0172381	0.673015	0.0884237	0.0044845	0.065345	0.000756644	0.0175223	FBXO42
0.0748319	0.00999151	0.0461692	0.0967597	0.0549429	0.000536266	0.0176641	LRRK2
0.0576636	0.155567	0.0518415	0.0308063	0.0526804	0.000493231	0.0176896	C9orf72
-0.05354	0.140851	-0.0614613	0.0320119	-0.0596362	0.000632288	0.0177083	ADD1
-0.458696	0.186876	-0.224234	0.0256568	-0.233311	0.00970765	0.0178855	EFHD1
0.0955982	0.100341	0.132683	0.0353385	0.119284	0.00253892	0.0179169	NDUFAF1
-0.187502	0.183661	0.124729	0.00819457	0.108761	0.00211171	0.0179435	FRMD8
0.0243817	0.898776	-0.354295	0.00764078	-0.283166	0.0143269	0.0179944	TYRO3
-0.131309	0.250167	-0.272531	0.0195827	-0.225235	0.00906613	0.0180052	GLIPR2
-0.049493	0.279235	-0.0859459	0.0217989	-0.0770424	0.00106096	0.018017	XRN2
0.00172852	0.987723	-0.331358	0.00370684	-0.220678	0.00870489	0.018018	TJP2
-0.0543148	0.656127	-0.214005	0.0130362	-0.183046	0.00598932	0.0180194	OMG
0.00983208	0.891774	0.0881272	0.0136255	0.0798822	0.00114172	0.0180728	GBA2
-0.00302688	0.93866	0.0768519	0.0074425	0.0605354	0.000656124	0.0181136	GPR155
0.0562243	0.299834	0.0928796	0.0220983	0.0850928	0.00129706	0.0181412	ZBTB40
-0.477472	0.184279	-0.585892	0.0290465	-0.562957	0.0568022	0.0181732	TP53INP2
-0.0686352	0.211676	-0.0744318	0.027962	-0.0735354	0.000969563	0.0181956	ORMDL1
0.0524718	0.272121	0.113912	0.0187526	0.0935541	0.00157056	0.0182417	SUSD3
0.0146386	0.897319	-0.388256	0.00222609	-0.236654	0.0100524	0.0182569	PIEZO2
0.0241842	0.421084	0.0539138	0.017694	0.0474944	0.000405081	0.0182858	SCIN
-0.0535708	0.88685	0.188717	0.0164861	0.183723	0.00606582	0.0183266	ZNF446
0.0856956	0.246714	0.12511	0.0251299	0.116617	0.00244861	0.0184391	ELF4
-1.38059	0.000657594	-0.305381	0.0794796	-0.393186	0.0278463	0.0184623	LMNA
-0.0398953	0.435659	-0.11463	0.0144349	-0.0931332	0.0015642	0.0185315	ARPP19
-0.0535337	0.607461	0.141177	0.0085838	0.119087	0.00255807	0.0185454	EBAG9
0.115449	0.101702	0.106455	0.0390934	0.108297	0.00211675	0.0185788	APRT
-0.221195	0.402714	0.186021	0.0120588	0.171171	0.00529054	0.0186065	MRPL49
0.0477947	0.427033	-0.162085	0.0020425	-0.10569	0.00202003	0.0186952	STK25
0.0505362	0.00763507	0.0277212	0.106844	0.0342009	0.000211596	0.0187145	ADGRG1

## Sheet: astrocytes
logFC_48	p_48	logFC_32	p_32	meta_logFC	meta_variance	meta_p	Gene
0.147654	9.96515e-79	0.242882	0	0.218214	2.33085e-05	0	CLU
0.156492	4.04368e-68	0.292463	0	0.247753	3.85568e-05	0	CST3
0.0769155	7.19092e-23	0.204194	1.74129e-252	0.167364	2.57231e-05	8.37939e-239	SPARCL1
0.0879359	1.97921e-27	0.166007	1.17807e-228	0.1491	2.07151e-05	2.24316e-235	PTGDS
0.0941859	3.62368e-32	0.238345	1.7952e-233	0.18567	3.38692e-05	2.3858e-223	CPE
0.137964	7.59017e-29	0.25222	3.91812e-202	0.225201	5.27813e-05	5.78913e-211	ITM2C
0.119592	8.96861e-31	0.215805	2.98767e-186	0.190806	4.06896e-05	1.3567e-196	GJA1
0.105222	1.23429e-17	0.167187	5.8732e-143	0.157053	3.60769e-05	1.0483e-150	ATP1B2
0.0565675	1.13981e-19	0.198963	5.7216e-170	0.131287	2.68969e-05	2.21046e-141	SLC1A2
0.120586	3.19859e-31	0.154001	1.96037e-109	0.146168	3.67577e-05	2.01324e-128	TTYH1
0.103397	2.03664e-17	0.175295	2.26125e-117	0.160086	4.56757e-05	4.89788e-124	PSAP
0.0963415	6.26438e-24	0.13786	8.51302e-93	0.127264	3.39036e-05	6.72485e-106	CKB
0.084409	2.21716e-14	0.17964	1.4524e-103	0.152998	4.97712e-05	2.73277e-104	PLPP3
0.116615	1.93099e-15	0.187079	3.93269e-97	0.17276	6.37514e-05	8.04494e-104	AGT
0.0969868	3.44862e-29	0.13336	1.89154e-82	0.122223	3.33518e-05	2.05854e-99	GLUL
0.134782	2.87097e-14	0.239833	1.51229e-94	0.215878	0.000104344	3.90156e-99	SCG3
0.0434753	6.51453e-08	0.143944	9.63899e-111	0.113262	2.87862e-05	6.40493e-99	NTRK2
0.13039	7.976e-21	0.162333	6.94223e-85	0.156055	5.55483e-05	2.39423e-97	ITM2B
0.109842	1.67714e-07	0.229424	2.7697e-94	0.210059	0.000103954	2.60025e-94	EPHX1
0.0951875	8.15239e-14	0.221292	1.59887e-95	0.180322	7.68785e-05	5.5551e-94	PTN
0.0124807	0.0129786	0.197454	2.79906e-181	0.09337	2.06835e-05	1.15465e-93	GPM6A
0.124231	3.30992e-13	0.227612	3.87792e-86	0.2028	0.000101761	6.83903e-90	HTRA1
0.11244	4.7272e-13	0.175707	1.80434e-79	0.163209	6.95326e-05	2.645e-85	TMBIM6
0.0550849	1.65199e-07	0.133573	2.5159e-86	0.116152	3.57973e-05	5.95385e-84	AQP4
0.0806168	2.10939e-21	0.0937542	3.25974e-69	0.0909529	2.2366e-05	2.00169e-82	ATP1A2
0.0391875	3.97046e-09	0.136343	2.36996e-93	0.0968341	2.6258e-05	1.20292e-79	SLC1A3
0.0938614	6.6703e-08	0.180084	1.2737e-74	0.164499	7.95391e-05	5.74391e-76	BSG
0.133	1.4413e-17	0.204672	2.68055e-67	0.184416	0.000100033	6.45218e-76	TUBB2B
0.130139	2.55391e-13	0.195436	3.15743e-66	0.181133	0.000100946	1.16853e-72	TSPAN7
0.0572158	0.000811989	0.19939	3.77888e-79	0.169738	8.86779e-05	1.24365e-72	WLS
0.124388	4.56737e-22	0.15193	7.84883e-59	0.144561	6.46401e-05	2.77215e-72	SERPINE2
0.055679	0.0001196	0.161103	5.13556e-75	0.139797	6.16626e-05	6.73322e-71	GAPDH
0.129527	8.16081e-14	0.228779	3.84602e-65	0.19986	0.00012767	5.17689e-70	CLDN10
0.127474	5.02758e-12	0.229023	2.95213e-65	0.201975	0.000132219	4.55855e-69	GJB6
0.105004	4.8255e-13	0.153777	2.03832e-59	0.142774	6.9302e-05	6.23019e-66	GPR37L1
0.056331	0.000425701	0.159113	5.3205e-69	0.140533	6.72895e-05	8.59147e-66	FAM171B
0.0924631	2.96032e-06	0.208897	5.02233e-64	0.184272	0.000120568	3.30367e-63	PMP22
0.129151	9.3581e-14	0.171475	2.477e-55	0.162383	9.40382e-05	6.14723e-63	SARAF
0.103922	4.49443e-08	0.196123	4.77817e-61	0.176561	0.000111523	9.51526e-63	HACD3
0.0393315	6.57337e-05	0.148769	1.85577e-71	0.112791	4.64974e-05	1.85984e-61	GPM6B
0.0694879	0.000326743	0.21929	2.76755e-66	0.184854	0.000125217	2.6546e-61	IGFBP7
-0.0326115	0.000747554	-0.101344	6.13155e-63	-0.0867828	2.88681e-05	1.10081e-58	DST
0.114941	9.95457e-06	0.217671	3.77267e-57	0.201316	0.000156938	4.14274e-58	EDNRB
0.0966627	0.00190602	0.21952	1.02386e-58	0.205314	0.000163265	4.25114e-58	PLTP
0.161268	9.20012e-16	0.184437	6.39679e-48	0.17945	0.000126208	1.954e-57	VIM
0.157271	2.72489e-13	0.21458	9.24157e-49	0.200789	0.000162344	5.97952e-56	LAPTM4A
0.093738	8.32067e-17	0.126676	5.53378e-46	0.116788	5.54146e-05	1.80875e-55	FTL
-0.0221143	0.006331	-0.0920564	5.77202e-62	-0.0750452	2.32419e-05	1.23184e-54	MACF1
0.155192	4.8769e-14	0.207346	2.14764e-46	0.194106	0.000156839	3.51015e-54	HLA-A
0.125737	4.68191e-10	0.188935	1.34039e-47	0.174864	0.000132107	2.86336e-52	SLC1A4
0.0617325	0.000234417	0.190873	1.7709e-56	0.157093	0.000107283	5.87734e-52	SLC39A12
0.0402333	0.00599566	0.160156	5.59137e-58	0.131161	7.54844e-05	1.70816e-51	SCD5
0.0549125	0.000326681	0.114416	2.56125e-51	0.105793	4.92918e-05	2.60787e-51	GPRC5B
0.0560796	0.00404202	0.17602	8.96e-54	0.153233	0.000105289	1.99573e-50	TIMP3
0.154494	1.00714e-13	0.294929	2.34923e-45	0.237429	0.000257142	1.33398e-49	WIF1
0.0884673	2.92185e-07	0.156881	1.20459e-46	0.142079	9.3771e-05	9.71418e-49	PRNP
0.0133868	0.50642	0.154725	5.22706e-54	0.134281	8.55229e-05	9.02521e-48	ACSL3
0.13454	7.73609e-08	0.208409	1.48319e-43	0.193713	0.00018167	7.76043e-47	HSPA5
0.0813956	1.36058e-07	0.148772	1.05395e-44	0.132292	8.49659e-05	1.03542e-46	GABRA2
0.107266	1.674e-11	0.177446	1.00331e-41	0.155171	0.000117364	1.56494e-46	RAMP1
0.129313	3.67177e-07	0.20555	2.5163e-43	0.191017	0.000179541	4.12978e-46	CALR
0.111134	1.37319e-09	0.123582	8.03925e-40	0.121695	7.42903e-05	2.89765e-45	SYT11
0.0543348	0.0591131	0.164121	3.84687e-46	0.153266	0.000119353	1.0349e-44	CANX
0.0841932	3.24531e-07	0.136171	1.63422e-41	0.125533	8.09591e-05	3.07278e-44	CD81
0.138043	2.50818e-22	0.124054	4.5151e-30	0.128075	8.44725e-05	3.87983e-44	METTL7A
0.097678	1.09637e-08	0.141727	1.49761e-39	0.13229	9.11407e-05	1.15248e-43	ENO1
0.0472541	0.000746764	0.129961	1.7245e-45	0.111137	6.51052e-05	3.66619e-43	GLUD1
0.0731593	2.2629e-11	0.115473	1.60643e-37	0.102006	5.54682e-05	1.06878e-42	FTH1
-0.0128972	0.262234	-0.101003	2.81619e-49	-0.0837743	3.76908e-05	2.14428e-42	PNISR
0.0343636	0.00426627	0.149113	6.1271e-50	0.11199	6.813e-05	6.21769e-42	SLC4A4
0.0932182	0.000129089	0.143189	3.12485e-40	0.137258	0.000102497	7.14893e-42	PTTG1IP
0.101643	1.10427e-06	0.143522	2.72204e-38	0.136714	0.000103042	2.40838e-41	BCAN
0.0759187	1.94331e-10	0.0921992	1.76107e-35	0.0887833	4.34641e-05	2.45072e-41	MT3
0.0880174	2.31091e-05	0.149203	6.77715e-39	0.138681	0.000108319	1.65868e-40	ALDOA
0.0736449	6.24208e-07	0.134101	4.05801e-38	0.118784	8.05853e-05	5.72691e-40	DKK3
0.103248	1.79331e-05	0.194842	1.00361e-38	0.175623	0.000177087	9.08644e-40	CD63
0.12734	3.7304e-08	0.195666	8.40026e-36	0.179312	0.000186658	2.38002e-39	CXCL14
0.0813636	0.00575489	0.171171	3.09247e-39	0.160493	0.000150325	3.75244e-39	TSPAN3
0.111094	7.5349e-09	0.152114	3.9164e-34	0.142901	0.000120915	1.29705e-38	LDHB
0.0767268	0.00217486	0.162351	1.80005e-38	0.149804	0.000133717	2.20742e-38	TECR
0.0521224	0.0169606	0.117905	3.38352e-38	0.11086	7.43383e-05	7.76932e-38	ACTB
-0.195424	2.18944e-22	-0.343323	5.02607e-25	-0.246774	0.000383333	2.0045e-36	DPP10
0.114009	6.02041e-07	0.150557	5.87411e-32	0.144079	0.000134725	2.22168e-35	HSPA8
0.115055	2.63886e-06	0.124617	1.08696e-31	0.123521	0.000100205	5.55416e-35	GRINA
0.0219303	0.567645	0.202269	2.28369e-37	0.183391	0.000224474	1.89098e-34	PDIA3
0.0598392	0.00453267	0.124283	2.38217e-34	0.115406	8.91652e-05	2.38251e-34	PBXIP1
0.180545	1.69428e-10	0.188131	3.61104e-28	0.186609	0.000233585	2.75486e-34	PPIB
0.110945	1.72137e-09	0.093018	2.39208e-27	0.0953447	6.41556e-05	1.13317e-32	CSRP1
0.173233	6.31581e-15	0.201777	1.32605e-23	0.191474	0.00025947	1.38547e-32	CHRDL1
-0.0963792	2.29038e-09	-0.142258	1.33732e-27	-0.128004	0.000117706	3.97523e-32	ARHGEF4
0.112029	1.36773e-05	0.195904	6.81685e-30	0.176161	0.000227495	1.62301e-31	CD59
0.104286	0.0037936	0.226298	2.33629e-31	0.20599	0.0003146	3.51551e-31	PDIA6
-0.0271451	0.223893	0.181213	1.33986e-40	0.138968	0.000147098	2.14306e-30	OLFM2
0.0861946	0.000139998	0.166313	1.87577e-29	0.148209	0.000168606	3.56027e-30	PRDX1
0.124333	2.95223e-09	0.150824	9.70004e-25	0.144141	0.000161291	7.44573e-30	C10orf54
0.0691268	0.000150053	0.109817	2.07713e-27	0.102709	8.46039e-05	5.95741e-29	ACTG1
0.0798164	0.00152742	0.147966	7.28516e-28	0.136703	0.000152653	1.86808e-28	TMEM47
0.0404498	0.0783006	0.128978	1.68544e-29	0.116107	0.000111773	4.65366e-28	EZR
0.0741574	0.00381682	0.112876	7.6929e-27	0.10886	9.92608e-05	8.6154e-28	IL6ST
-0.036509	0.00373691	-0.084485	5.32563e-28	-0.0746801	4.71904e-05	1.58099e-27	LUC7L3
0.0949389	0.000270299	0.148376	5.27594e-26	0.139469	0.000164941	1.79522e-27	TMED10
0.0821092	0.00139635	0.198091	6.45126e-28	0.168653	0.000244083	3.63069e-27	SDC2
0.0402579	0.0362564	0.117394	2.73786e-28	0.103984	9.35839e-05	5.99229e-27	SLC6A1
0.101651	0.000513815	0.190572	4.4478e-26	0.172169	0.000258157	8.60619e-27	B4GAT1
0.0667546	0.0113078	0.131468	1.32061e-26	0.123031	0.000131877	8.79963e-27	LAMP2
0.0911023	2.04705e-06	0.108794	5.33971e-23	0.105528	9.89669e-05	2.74331e-26	KCNJ10
0.0636042	0.0171776	0.150898	2.3957e-26	0.136681	0.000168998	7.44855e-26	PSAT1
0.100768	0.000947225	0.149609	8.52782e-24	0.142745	0.000190187	4.15205e-25	STOM
0.0838188	5.23742e-06	0.0950199	1.92581e-21	0.0931339	8.30401e-05	1.60835e-24	SLC3A2
0.0951622	0.000266186	0.151943	5.04031e-23	0.141014	0.000190954	1.88993e-24	ELOVL5
0.101657	0.00020756	0.129988	3.49545e-22	0.125982	0.000154668	4.06879e-24	TPP1
0.0722405	0.0183312	0.184092	6.83034e-25	0.162903	0.000258779	4.20961e-24	TUBB2A
-0.0166152	0.211649	-0.0531546	7.37063e-25	-0.0497297	2.41563e-05	4.59003e-24	DDX17
0.104305	6.33026e-10	0.0884821	2.44362e-18	0.0916213	8.22581e-05	5.41316e-24	ADGRG1
0.0667845	0.000208983	0.105662	2.1114e-22	0.097905	9.42756e-05	6.54459e-24	MLC1
0.021402	0.285523	0.112941	4.00773e-26	0.0979961	9.54901e-05	1.14408e-23	PKM
0.123023	0.0121444	0.228622	4.63216e-23	0.214649	0.000463728	2.10952e-23	SOD3
-0.0278039	0.324461	-0.144805	2.9953e-25	-0.127997	0.000166592	3.51767e-23	ANKRD36C
0.0731569	5.80734e-06	0.0943285	3.42097e-20	0.0897378	8.22442e-05	4.36917e-23	F3
-0.00418681	0.890478	-0.12376	4.08952e-25	-0.112286	0.000129206	5.16856e-23	AHNAK
0.0913446	0.0153691	0.176133	8.95557e-23	0.16473	0.000278264	5.33544e-23	RHOA
0.0530178	0.0777392	0.153626	7.78491e-24	0.138495	0.000197882	7.17948e-23	TMBIM1
0.00513812	0.667522	0.0703711	2.1482e-26	0.0590371	3.62067e-05	1.00582e-22	PTPRZ1
-0.620999	1.65473e-11	-0.394419	3.70332e-16	-0.430462	0.00197053	3.10039e-22	SLC38A1
0.128634	3.01042e-05	0.162767	9.81813e-20	0.156348	0.000260281	3.29134e-22	GSTP1
0.151631	0.000480807	0.220712	1.91743e-20	0.208889	0.000470186	5.77581e-22	TMEM176B
0.137336	0.000158569	0.192082	4.83981e-20	0.181917	0.000357491	6.49151e-22	CD82
-0.0284757	0.0273653	-0.088219	1.62358e-23	-0.0736956	5.89806e-05	8.31702e-22	N4BP2L2
0.0506373	0.0718497	0.126495	2.89608e-22	0.116749	0.000148086	8.48096e-22	TKT
-0.0767079	0.054751	-0.237026	8.80351e-23	-0.204902	0.000465404	2.13963e-21	RHPN1
0.119158	8.19172e-05	0.165952	2.70148e-19	0.156409	0.000271854	2.39502e-21	PGAM1
0.120634	3.81138e-06	0.130177	4.81026e-18	0.128406	0.00018413	2.9951e-21	TRIL
-0.0385672	6.73258e-05	-0.0895407	2.53635e-21	-0.0693837	5.3931e-05	3.45496e-21	SORBS1
0.11026	0.00252922	0.157664	1.03625e-19	0.151298	0.000260725	7.24898e-21	S1PR1
0.0975772	3.84364e-05	0.109732	3.05997e-18	0.107757	0.000132955	9.16115e-21	IFITM3
0.143499	4.3309e-06	0.183818	1.10088e-17	0.173942	0.00034795	1.11039e-20	SLC25A5
0.0204336	0.129267	0.0759163	2.13025e-22	0.0655371	4.94331e-05	1.1487e-20	ASPH
-0.000872146	0.968503	-0.114362	5.21717e-24	-0.0970309	0.00010851	1.22148e-20	SNRNP70
-0.161895	1.29201e-08	-0.204767	1.01468e-15	-0.189525	0.0004196	2.19717e-20	PLEKHA5
0.0845859	0.0513889	0.167585	3.61572e-20	0.158633	0.000296097	3.00246e-20	PCYOX1
-0.0736429	0.0161651	-0.224925	6.52279e-22	-0.181679	0.000390322	3.71866e-20	SYT1
0.0946447	0.00205359	0.123747	8.68106e-19	0.12012	0.000171116	4.20402e-20	SCARB2
0.127819	3.44598e-05	0.192392	7.15398e-18	0.175307	0.000366995	5.63978e-20	NPC2
-0.0181222	0.182349	-0.0916361	5.59208e-23	-0.0737954	6.52735e-05	6.60182e-20	BAZ2B
0.104546	0.00119151	0.140716	1.80982e-18	0.135463	0.000220128	6.83467e-20	CYB5R3
-0.361839	6.03358e-11	-0.346034	2.7715e-13	-0.351329	0.00149217	9.45556e-20	DCLK1
0.0607425	0.000394463	0.188983	3.0653e-22	0.128689	0.000201186	1.15945e-19	GRM3
-0.198235	0.000109086	-0.220297	2.93193e-17	-0.216966	0.000577161	1.69865e-19	PFKFB2
0.0349013	0.382139	0.190889	2.58727e-21	0.167699	0.000345312	1.80469e-19	NTSR2
0.0583662	0.00338048	0.092842	1.66867e-18	0.087248	9.37214e-05	2.01759e-19	SIRPA
0.0451894	0.00106442	0.0777539	2.06643e-18	0.0705479	6.14397e-05	2.25e-19	PON2
0.0767295	0.000399194	0.0997963	1.83852e-17	0.0959302	0.000114645	3.26531e-19	CLSTN1
0.0208043	0.14418	0.113072	2.86072e-23	0.0849671	9.00317e-05	3.40529e-19	MGST1
0.118725	0.0143756	0.164385	2.12281e-18	0.160121	0.000319948	3.49763e-19	TMED5
0.186225	1.13687e-05	0.187257	3.94693e-16	0.187084	0.000440309	4.84539e-19	FIBIN
0.170286	2.85163e-06	0.180431	1.14583e-15	0.178317	0.000401648	5.71023e-19	OMG
0.0493959	0.00785905	0.114749	2.68745e-19	0.0987347	0.00012325	5.91786e-19	SLCO1C1
0.080689	0.00526488	0.120267	8.47291e-18	0.114783	0.000168745	9.90718e-19	GPAM
0.178499	0.493552	0.242379	1.18554e-18	0.241895	0.000750133	1.02836e-18	SERPINA3
-0.288461	4.19977e-10	-0.146746	4.5833e-14	-0.162138	0.000337352	1.0692e-18	VCAN
0.0625983	0.0641985	0.130237	1.03033e-18	0.122428	0.000192353	1.0713e-18	ATP5A1
0.0767393	0.0122422	0.153808	2.13324e-18	0.139597	0.000252012	1.44869e-18	SPCS2
0.0765019	0.10302	0.142982	1.96355e-18	0.137882	0.000246009	1.48432e-18	TMEM30A
0.0509733	0.214475	0.168558	2.36542e-19	0.153848	0.000307233	1.67553e-18	ASAH1
0.16752	0.000234857	0.18875	2.2478e-16	0.185587	0.000450025	2.16381e-18	G6PC3
0.0940878	1.40001e-05	0.0873433	2.91484e-15	0.088368	0.000103811	4.20609e-18	HSP90AB1
-0.0490589	0.000476439	-0.107604	6.45453e-18	-0.0870244	0.000100953	4.66517e-18	NAV2
0.109429	0.010745	0.162505	2.90264e-17	0.156069	0.000324969	4.8189e-18	SHISA4
0.101154	0.000294318	0.117011	4.86649e-16	0.11456	0.00017578	5.58751e-18	DAG1
0.12682	3.24649e-05	0.149719	2.01959e-15	0.144963	0.000281711	5.77731e-18	ATP6AP2
0.0757638	0.00844677	0.148741	1.15588e-17	0.134114	0.000241574	6.2003e-18	B2M
-0.0583101	0.00293883	-0.0855581	1.10966e-16	-0.0812048	8.94459e-05	8.98843e-18	NKTR
-0.070828	4.42584e-05	-0.0705904	3.48678e-15	-0.0706273	6.79386e-05	1.04677e-17	GFAP
-0.0183592	0.262618	0.122511	1.11422e-25	0.08602	0.000101335	1.28358e-17	SPON1
0.0470277	0.284421	0.160389	2.74959e-18	0.148215	0.000301888	1.45838e-17	CHPF
0.119528	5.32576e-08	0.140142	3.86886e-13	0.133002	0.000243545	1.5613e-17	SCRG1
0.183778	0.000606793	0.21242	1.28496e-15	0.208286	0.000603888	2.33404e-17	TMEM176A
0.0551974	0.00143551	0.105549	1.17018e-16	0.0919101	0.000118307	2.91244e-17	EGFR
0.166815	3.8412e-05	0.198477	9.70096e-15	0.191653	0.000515422	3.12535e-17	YIF1A
-0.113349	0.00189702	-0.145349	7.17677e-16	-0.140762	0.000278069	3.13868e-17	MAP1B
-0.267523	5.86207e-09	-0.301123	5.23973e-12	-0.288274	0.00117657	4.30796e-17	SNED1
0.109077	9.25157e-05	0.144349	6.86892e-15	0.136145	0.000263711	5.12741e-17	SSPN
0.115402	0.00295405	0.186976	5.11008e-16	0.173021	0.000428019	6.1094e-17	DAD1
-0.123091	0.0273624	-0.189955	2.30641e-16	-0.182885	0.000479309	6.62389e-17	ANKRD36B
-0.00369219	0.604429	0.126762	6.8903e-39	0.0536116	4.14853e-05	8.53249e-17	CADM2
0.123299	0.00964912	0.156849	8.64965e-16	0.153389	0.000340936	9.79593e-17	DHRS7
0.0698632	6.18604e-05	0.0754075	2.76968e-14	0.0744014	8.03991e-05	1.0618e-16	TSC22D4
-0.032341	0.448474	-0.108515	7.12205e-17	-0.103949	0.000158958	1.65483e-16	LENG8
0.114716	0.0017041	0.168208	3.0078e-15	0.158086	0.000368446	1.78352e-16	RPN2
0.0198696	0.63982	0.134386	2.17669e-17	0.124398	0.000229024	2.0342e-16	HSP90B1
0.0369744	0.0497593	0.091549	9.4461e-17	0.08118	9.82722e-05	2.63275e-16	ETNPPL
0.128273	4.08876e-05	0.145219	1.12765e-13	0.14163	0.000301518	3.45093e-16	HGF
0.122736	6.04031e-05	0.154282	7.12614e-14	0.146789	0.000323898	3.45649e-16	SLC7A10
0.076762	0.00764919	0.110277	2.96748e-15	0.105609	0.000168043	3.73591e-16	LAMP1
0.0534194	0.0051118	0.0830954	3.10542e-15	0.0779573	9.17923e-05	4.05877e-16	SDC4
0.000651809	0.985642	0.1426	5.28753e-18	0.124912	0.000238074	5.6991e-16	DNAJC3
-0.0297202	2.07918e-05	-0.0540027	3.59549e-14	-0.0438733	2.96239e-05	7.57807e-16	DTNA
0.127024	0.00191805	0.171981	1.68741e-14	0.164307	0.000416688	8.3349e-16	SYPL1
0.0913543	0.00125534	0.132674	2.11703e-14	0.1242	0.000239516	1.01367e-15	TMEM59
0.138214	9.08626e-08	0.10462	1.52882e-11	0.111273	0.000192931	1.13735e-15	CTSF
0.0926408	0.00033567	0.0985723	1.07424e-13	0.0976632	0.000148974	1.22829e-15	PPP1R1B
-0.00596155	0.407485	-0.0678975	2.93042e-22	-0.0435195	2.96937e-05	1.38909e-15	ADGRV1
-0.00661052	0.779722	0.110431	1.1547e-18	0.0915201	0.000131463	1.43926e-15	GABRG1
-0.082592	0.000486897	-0.101654	8.54509e-14	-0.0981239	0.000151231	1.47391e-15	RNF19A
0.0857433	0.0119455	0.124573	1.49745e-14	0.119364	0.000227345	2.44448e-15	BAG3
-0.0295289	0.436278	-0.145933	1.74255e-16	-0.130773	0.000272901	2.44876e-15	ANKRD36
0.0120368	0.0431095	0.0780551	4.60007e-23	0.0419415	2.82153e-05	2.88233e-15	NRXN1
0.0294642	0.146234	0.111814	7.31092e-17	0.0928112	0.000138206	2.90937e-15	EFEMP1
0.137013	8.13735e-06	0.117454	2.98757e-12	0.120799	0.000234857	3.21041e-15	CTSB
0.0519132	0.206975	0.140436	2.2496e-15	0.130436	0.000278424	5.40665e-15	TM9SF2
0.0833309	0.070833	0.152318	8.7002e-15	0.144684	0.000342918	5.57818e-15	TMX1
0.00528105	0.859837	0.161169	3.17429e-18	0.128695	0.000271375	5.61791e-15	DNER
0.0350281	0.0185338	0.069761	8.87406e-15	0.0627894	6.4688e-05	5.8649e-15	2021-09-07
0.0756963	0.00232326	0.0938086	1.3136e-13	0.0910669	0.0001362	6.03675e-15	TP53BP2
0.105627	0.00082711	0.130847	2.98163e-13	0.126277	0.000263403	7.21798e-15	MARCKSL1
0.0653426	2.10971e-05	0.0701611	4.43494e-12	0.0690526	7.909e-05	8.19009e-15	HEPACAM
0.111424	0.000541808	0.142024	4.38092e-13	0.135818	0.000306489	8.62871e-15	COMT
0.109746	0.377446	0.158402	1.09443e-14	0.157511	0.000412461	8.78896e-15	CYP51A1
-0.118276	0.0602215	-0.248859	1.30694e-14	-0.228865	0.000883423	1.35999e-14	SLC24A4
-0.050301	0.0961097	-0.130039	6.23753e-15	-0.11626	0.000229971	1.76822e-14	NSMF
0.0216379	0.197833	0.132295	1.93722e-18	0.0928213	0.000146686	1.80303e-14	DDAH1
-0.194784	1.62591e-05	-0.179827	1.21968e-11	-0.18269	0.000569176	1.89494e-14	TJP2
-0.262418	4.20275e-07	-0.246417	1.60695e-10	-0.250814	0.00107676	2.11397e-14	WDR49
-0.0401746	0.327179	-0.221322	1.86551e-16	-0.180022	0.000558248	2.55146e-14	PCLO
-0.0142372	0.211928	-0.062714	4.46614e-16	-0.0511173	4.5323e-05	3.12791e-14	PDE4DIP
0.0923977	1.65874e-05	0.0983187	2.26781e-11	0.0968753	0.000163445	3.52247e-14	SRP14
0.0446196	0.163333	0.179373	6.82586e-16	0.145879	0.000370918	3.60471e-14	ATP6V0E1
0.128163	3.39891e-05	0.131887	1.63838e-11	0.131083	0.000300661	4.03864e-14	TMCO1
0.0729823	0.0464948	0.161951	3.08463e-14	0.145178	0.000368992	4.10136e-14	SELM
0.0592711	0.207796	0.139164	3.25688e-14	0.131617	0.000304609	4.65621e-14	SSR3
0.0407534	0.0605934	0.122274	4.34645e-15	0.100976	0.000179485	4.80585e-14	TGFB2
-0.0151596	0.812232	-0.316462	9.56972e-17	-0.257268	0.00116532	4.83258e-14	TTN
0.0798348	0.00527356	0.126922	3.48218e-13	0.117347	0.000242527	4.87794e-14	P4HB
-0.00275422	0.902895	0.0971474	1.59882e-16	0.0814184	0.000116861	5.01219e-14	ITGAV
0.100954	0.000558434	0.134902	2.6484e-12	0.1271	0.000286437	5.91865e-14	PHGDH
0.0684968	0.00665002	0.127988	1.85988e-13	0.11336	0.000228136	6.13411e-14	LMBRD1
-0.0352311	0.0489529	-0.109625	3.5695e-15	-0.0877615	0.000137035	6.52916e-14	AHI1
-0.193984	7.40145e-06	-0.194644	8.3953e-11	-0.19448	0.00067595	7.41553e-14	PLCE1
0.0293246	0.553003	0.157883	1.50059e-14	0.144259	0.000377095	1.09606e-13	ATP6AP1
-0.0701733	0.0695881	-0.155485	8.69829e-14	-0.141297	0.000362234	1.1361e-13	SGSM2
-0.293361	0.0192366	-0.344591	7.36651e-13	-0.339895	0.00209662	1.14413e-13	APLNR
0.0971223	0.130479	0.179827	1.59047e-13	0.172387	0.000540425	1.21207e-13	ACAA2
0.0225281	0.203169	0.0873837	5.64523e-15	0.0734289	9.82098e-05	1.26761e-13	MYO10
-0.0235376	0.231664	-0.099899	3.65219e-15	-0.0829192	0.000125417	1.31967e-13	ZNF638
0.0946193	0.000125225	0.106431	2.17877e-11	0.103809	0.000196713	1.3466e-13	MFGE8
0.184437	2.33396e-08	0.118187	2.65793e-09	0.131365	0.000315917	1.4593e-13	HSPA2
0.0931836	0.00016129	0.118293	1.65507e-11	0.111819	0.000229048	1.48568e-13	PCDH17
0.0169292	0.237414	0.0752537	3.83205e-15	0.0615704	7.01555e-05	1.96865e-13	LRIG1
0.0809089	0.0171235	0.119175	1.02968e-12	0.113707	0.000239695	2.06607e-13	RHBDD2
0.186332	3.90157e-06	0.150247	2.93681e-10	0.157221	0.000458541	2.10239e-13	CTSL
0.000759022	0.977306	-0.0821262	1.03363e-14	-0.0739985	0.000101675	2.15776e-13	SRRM2
0.0966085	0.0578915	0.174918	4.32136e-13	0.164454	0.000504996	2.51433e-13	NCOA4
0.086876	0.00313747	0.109423	4.4849e-12	0.10569	0.00020858	2.51515e-13	S100A1
0.0827169	0.00908528	0.120473	2.08404e-12	0.114163	0.000244685	2.91405e-13	FAIM2
0.114999	0.00250707	0.149823	6.08472e-12	0.143426	0.000387363	3.16189e-13	RABAC1
0.0675249	0.0133097	0.12997	6.65724e-13	0.115493	0.000251262	3.19224e-13	RNF13
0.0556681	0.107361	0.10712	4.71287e-13	0.101363	0.000194774	3.78691e-13	APLP2
0.0638045	0.0421418	0.137048	3.60083e-13	0.122516	0.000284878	3.90577e-13	ELOVL2
0.03847	0.241148	0.12817	7.25198e-14	0.11404	0.000247143	4.0446e-13	ARL6IP5
0.0819078	0.0166204	0.159955	7.91624e-13	0.14228	0.000385775	4.35731e-13	RGCC
0.109794	1.00321e-06	0.0761699	1.0184e-09	0.0820512	0.000128375	4.42874e-13	WFS1
0.11091	0.00925608	0.130388	4.5708e-12	0.128082	0.000313151	4.55806e-13	KDELR1
0.0827381	0.0577293	0.177961	4.49097e-13	0.160902	0.000495964	5.01256e-13	HLA-B
-0.32555	1.21525e-09	-0.28753	2.08362e-07	-0.303625	0.00176874	5.21909e-13	KAZN
-0.00656748	0.908325	0.168885	2.69164e-14	0.152372	0.000445881	5.35404e-13	HSPA13
0.131213	0.000442794	0.165352	3.56212e-11	0.157334	0.000477174	5.91156e-13	PPT1
0.0274001	0.000808131	0.0646504	6.07576e-13	0.0477802	4.41268e-05	6.34834e-13	CADM1
0.128784	0.00104453	0.178033	1.89515e-11	0.166298	0.000535604	6.69054e-13	EMC7
0.0417667	0.000801556	0.0698749	1.10545e-11	0.0609124	7.20905e-05	7.27895e-13	MT2A
0.162358	8.63639e-05	0.166615	1.63725e-10	0.165703	0.000533827	7.40068e-13	TEX264
-0.0775176	4.51757e-05	-0.0785959	2.52795e-10	-0.0783512	0.000119358	7.40945e-13	ANKRD12
0.0536116	0.00860394	0.0777942	6.14935e-12	0.0735794	0.000105689	8.23686e-13	NOTCH2
0.103002	0.000175244	0.0920587	1.12742e-10	0.0937724	0.000171871	8.50518e-13	SLC44A2
0.0698965	0.0806511	0.133691	1.20672e-12	0.12528	0.000307414	8.97989e-13	PIK3IP1
0.15879	9.05769e-07	0.128612	3.48577e-09	0.135777	0.000361513	9.25815e-13	TUBB4B
0.0551055	0.185639	0.156239	3.1184e-13	0.140668	0.000388694	9.68294e-13	LGALS3BP
0.090147	3.67913e-06	0.0745599	1.62161e-09	0.0779371	0.000119692	1.04997e-12	MGLL
0.0829567	0.0361293	0.148584	2.41247e-12	0.137787	0.000375538	1.15895e-12	SPCS1
0.0583899	0.001206	0.0618248	5.18105e-11	0.0612833	7.46902e-05	1.33099e-12	LRP1
-0.164723	0.00531865	-0.222418	1.61731e-11	-0.212238	0.000897648	1.40184e-12	ATP1B1
0.0458071	0.0595983	0.110254	7.54266e-13	0.0963686	0.000185551	1.49839e-12	HSD17B12
0.0609001	0.00832556	0.0956379	9.89582e-12	0.0885941	0.000157327	1.62674e-12	ABHD2
0.00792485	0.855414	0.121086	2.01334e-13	0.110932	0.00024719	1.7169e-12	SLC9A3R1
0.0739552	0.044027	0.143988	2.79607e-12	0.13154	0.000349141	1.92587e-12	VIMP
0.195025	5.66866e-05	0.16344	5.13355e-10	0.168756	0.000575172	1.97063e-12	SLC39A7
0.0887284	0.0175196	0.127339	1.18259e-11	0.12163	0.000300387	2.25388e-12	REEP5
-0.077666	2.14747e-06	-0.0980995	4.68695e-09	-0.0895673	0.000163342	2.41569e-12	DCLK2
0.0796818	7.63672e-08	0.0683212	5.91998e-08	0.0720893	0.000106145	2.61239e-12	MT1E
0.133531	7.37231e-05	0.126037	6.70889e-10	0.127547	0.000332921	2.74225e-12	SELT
-0.111644	0.00851579	-0.167625	2.13084e-11	-0.15683	0.000505725	3.08382e-12	CEP126
-1.25905e-07	0.999996	-0.100118	6.08852e-14	-0.0861296	0.000153048	3.35318e-12	PRRC2C
0.13542	0.00126521	0.143603	1.42648e-10	0.142267	0.000419558	3.76955e-12	DEGS1
0.0343373	0.0795723	0.111478	2.40957e-13	0.0888658	0.000163772	3.80929e-12	SLC6A11
0.147866	2.08755e-05	0.152309	2.32522e-09	0.15111	0.000474675	4.04052e-12	TMED9
0.032196	0.0121069	0.0741162	2.92393e-12	0.0607141	7.66737e-05	4.09919e-12	RANBP3L
-0.0926886	0.161273	-0.146112	6.7325e-12	-0.142567	0.000423151	4.19062e-12	SYNM
0.137064	1.21996e-07	0.0914745	4.20896e-08	0.101581	0.000216719	5.19131e-12	FBXO2
0.0688575	0.104873	0.150115	4.93464e-12	0.137728	0.000400297	5.82615e-12	SFT2D1
0.170893	3.6313e-06	0.176286	1.15281e-08	0.174534	0.000644254	6.1452e-12	ERP29
-0.106006	0.0298409	-0.159858	2.26653e-11	-0.152242	0.000490557	6.25616e-12	CCDC14
-0.256858	0.00248309	-0.375781	1.02748e-10	-0.346813	0.00255728	6.97688e-12	VWCE
-0.0784319	0.0190038	-0.166682	8.05463e-12	-0.14309	0.00043539	7.00525e-12	RGS12
-0.0419318	0.0719272	-0.12006	1.36389e-12	-0.099258	0.00021054	7.88282e-12	MYCBP2
0.0358929	0.158633	0.0795377	7.01716e-12	0.0740946	0.000117758	8.61218e-12	RHOB
0.00490243	0.860644	0.100355	2.64955e-13	0.0867737	0.000161606	8.73823e-12	ALDH2
0.0982617	0.0161209	0.128082	6.30033e-11	0.124011	0.000331555	9.72063e-12	CADM3
-0.101	4.93032e-05	-0.109411	3.16029e-09	-0.107102	0.000247551	9.95588e-12	NAV1
-0.0507072	0.0772602	-0.104326	1.10555e-11	-0.0955141	0.000197157	1.02896e-11	TAF1D
0.0230129	0.423843	-0.105522	3.22803e-14	-0.0877613	0.000166631	1.05578e-11	RBM5
-0.0257771	0.204616	-0.0923253	1.1137e-12	-0.0777711	0.000131531	1.19203e-11	ZMAT1
-0.089236	0.140394	-0.237365	4.83057e-12	-0.210542	0.000966182	1.25768e-11	NFASC
0.113863	0.00583218	0.126067	1.96153e-10	0.124402	0.00033885	1.39809e-11	PARP1
0.0531983	0.0833886	0.133003	6.35953e-12	0.115915	0.000294436	1.42565e-11	CSPG5
-0.0567894	0.0126903	-0.0819808	8.92939e-11	-0.0775846	0.00013196	1.43928e-11	HIP1R
0.0963601	0.00455852	0.141965	1.5132e-10	0.131647	0.00038024	1.46599e-11	NLGN3
-0.0211668	0.398445	-0.133336	1.0568e-13	-0.10416	0.000238048	1.4683e-11	ARHGEF10
0.0713811	0.000488464	0.0791178	1.11504e-09	0.0774427	0.000132147	1.61934e-11	TSC22D1
0.126701	0.000508912	0.14259	1.09819e-09	0.139087	0.000426699	1.65923e-11	ASCL1
0.107474	0.00394516	0.145155	2.42667e-10	0.13739	0.000417267	1.74573e-11	C16orf89
0.0783802	0.0457346	0.136407	4.21002e-11	0.127112	0.00035911	1.97762e-11	TMEM9
-0.127746	1.78533e-07	-0.179819	1.50479e-07	-0.14996	0.000500084	2.00228e-11	DLGAP1
0.102628	0.0335144	0.168736	5.84977e-11	0.157918	0.000555462	2.07755e-11	LMAN2
0.132118	0.00138536	0.150822	7.31412e-10	0.147187	0.000483119	2.13563e-11	YIPF3
-0.0495427	0.11951	-0.157497	2.54359e-12	-0.129917	0.000376806	2.18934e-11	SNAP25
-0.430782	0.00131718	-0.30917	7.98717e-10	-0.319886	0.00230815	2.77013e-11	TRIM22
0.0491867	0.116963	0.143362	6.15499e-12	0.121453	0.000333573	2.9341e-11	AXL
0.114015	0.0336437	0.140773	1.47203e-10	0.138013	0.00043279	3.26533e-11	BCAM
0.0319705	0.0493484	0.0688059	3.41216e-11	0.0607544	8.42219e-05	3.58924e-11	RTN4
-0.120641	0.00230101	-0.305651	1.76629e-11	-0.217719	0.00108419	3.78715e-11	CCK
0.0982776	0.0033808	0.119179	7.46102e-10	0.115286	0.000305	4.07645e-11	GABARAPL2
-0.14201	0.0149896	-0.265915	1.0137e-10	-0.234417	0.00126177	4.13025e-11	P2RX7
-0.336654	1.31282e-05	-0.50179	1.49696e-08	-0.423399	0.00412592	4.35171e-11	GRIA1
-0.047244	0.173996	-0.118379	2.39157e-11	-0.107602	0.000266481	4.35254e-11	BOD1L1
-0.00783378	0.696844	-0.0730751	2.10473e-12	-0.062954	9.1357e-05	4.50431e-11	ZCCHC11
0.0432577	0.330399	0.182189	4.39476e-12	0.155238	0.00055807	4.98627e-11	NDP
-0.0206414	0.253405	-0.099673	8.6344e-13	-0.076755	0.000137952	6.36241e-11	RBM6
-0.00558182	0.827354	-0.0873618	3.23742e-12	-0.0757904	0.000134987	6.87767e-11	GOLGB1
0.0107402	0.821966	0.18768	1.37185e-12	0.156806	0.000578963	7.18019e-11	PVRL2
-0.0378607	0.530166	0.13299	5.98328e-12	0.121734	0.000349024	7.21859e-11	LMAN1
0.0785638	0.0645873	0.145577	1.1631e-10	0.134693	0.00042746	7.2808e-11	TMEM50A
-0.0139561	0.548802	-0.0983814	2.07479e-12	-0.081593	0.00015693	7.3524e-11	WDR60
-0.0662316	0.245957	-0.0936493	1.12686e-10	-0.0924829	0.000201912	7.59059e-11	NPIPB5
-0.04883	0.00180583	-0.0820558	8.12796e-10	-0.0709748	0.000118943	7.62523e-11	REV3L
-0.0501174	0.0354585	-0.0974528	1.27324e-10	-0.087165	0.000179761	7.96755e-11	MPHOSPH8
-0.0541482	0.0269563	-0.109264	1.21585e-10	-0.0955839	0.000216591	8.31515e-11	ANKRD26
0.0972028	0.0295858	0.151037	2.87687e-10	0.142164	0.000479219	8.3513e-11	BCAP31
-0.210809	4.43584e-05	-0.453839	1.34686e-09	-0.310243	0.00229344	9.27906e-11	STXBP5L
-0.0457406	0.6383	0.179656	1.68757e-11	0.168583	0.000677448	9.35428e-11	CD302
0.0461222	0.0341056	0.113813	4.73052e-11	0.0933388	0.00020874	1.04425e-10	RAB31
-0.0289667	0.615942	0.150022	5.65404e-12	0.134096	0.000432157	1.11451e-10	TMEM9B
0.179787	2.29782e-08	0.126519	3.81159e-06	0.144207	0.000500624	1.15518e-10	NKAIN4
0.0218703	0.547034	-0.101138	3.56854e-12	-0.0889343	0.000190577	1.17762e-10	GOLGA8B
0.0509398	0.186991	0.148315	3.62415e-11	0.13002	0.000407799	1.2063e-10	RPN1
0.164411	4.89496e-05	0.154214	4.83852e-08	0.15677	0.000598432	1.46969e-10	CUEDC2
-0.251565	0.00642755	-0.240391	2.04927e-09	-0.241673	0.00142397	1.50965e-10	PDZD4
0.0563385	0.101476	0.0741656	3.82223e-10	0.0728235	0.000129751	1.62475e-10	FXYD1
-0.144799	0.0198599	-0.190801	9.63931e-10	-0.184019	0.000829967	1.68607e-10	MTURN
0.130032	8.27628e-06	0.0920138	1.25014e-07	0.0994835	0.000243471	1.82139e-10	SLC25A3
0.128443	0.00156615	0.157472	5.40755e-09	0.150719	0.000559052	1.83655e-10	CHST7
0.054114	0.0384108	0.0909787	4.95332e-10	0.0844554	0.000176053	1.95151e-10	PRCP
0.0581458	0.173864	0.118824	2.14949e-10	0.111772	0.000309436	2.09765e-10	OS9
-0.0871296	0.0857595	-0.225689	8.2411e-11	-0.191918	0.000912823	2.12307e-10	VSNL1
0.140613	0.0128345	0.148313	1.92558e-09	0.14742	0.000539438	2.19197e-10	DDOST
0.0639215	0.0840138	0.118233	3.49201e-10	0.110023	0.000301331	2.32585e-10	KIAA1161
-0.0992562	0.0608007	-0.328178	1.31496e-11	-0.24449	0.00149214	2.46259e-10	CFAP47
0.153772	0.0540132	0.119137	8.55884e-10	0.12049	0.000362464	2.47162e-10	GABARAP
0.0931748	8.4504e-05	0.0951729	6.29664e-08	0.0946245	0.000224532	2.70385e-10	MT1G
0.0497368	0.234285	0.131287	1.46495e-10	0.119751	0.000360268	2.807e-10	EMC10
-0.310047	3.56195e-07	-0.311771	3.10106e-06	-0.310991	0.0024455	3.20069e-10	SERPINI2
0.0445914	0.173947	0.114306	1.6703e-10	0.102478	0.000265786	3.26062e-10	TNFRSF1A
-0.151896	0.108634	-0.368995	1.9375e-10	-0.324562	0.00267194	3.40968e-10	ACTN2
0.0633348	0.0023078	0.117481	2.26668e-09	0.0968818	0.000239326	3.78872e-10	ATXN10
0.118331	0.0135356	0.11484	3.57851e-09	0.115195	0.000340046	4.18641e-10	CD164
-0.0150655	0.664486	-0.156446	5.06065e-12	-0.124474	0.000397379	4.26002e-10	PCSK7
0.0887375	0.0042485	0.0945485	7.64597e-09	0.0936167	0.000224977	4.33577e-10	CPT1A
0.0702689	0.0578605	0.140043	5.70896e-10	0.125849	0.000406639	4.35118e-10	CYC1
0.0917395	0.00454841	0.111846	6.7202e-09	0.107896	0.000299052	4.39623e-10	ATP6V0B
-0.244886	0.00457727	-0.443843	2.24835e-09	-0.376885	0.00365634	4.58088e-10	CIT
0.0486325	0.0886435	0.0849669	8.45311e-10	0.0799188	0.000165097	4.97671e-10	SQSTM1
-0.237977	7.37217e-05	-0.159113	7.70773e-08	-0.170398	0.000751219	5.0668e-10	ID3
0.0446792	0.0182795	0.0899639	9.04957e-10	0.0767233	0.000152642	5.29909e-10	PAQR8
-0.0501724	0.000211476	-0.0651714	5.11652e-08	-0.0599379	9.31965e-05	5.34177e-10	ABLIM1
0.0789091	0.00376343	0.0911399	9.76088e-09	0.0888223	0.000204708	5.36486e-10	SRI
-0.0067703	0.887605	0.127568	4.63425e-11	0.113995	0.000337659	5.5171e-10	LMBRD2
0.0968257	0.00898374	0.0887357	6.14428e-09	0.0895799	0.000208723	5.62922e-10	TMEM106B
-0.0273507	0.126891	-0.0806074	1.32272e-10	-0.0671933	0.000117771	5.95388e-10	USP34
0.0746447	0.0759853	0.118856	1.29731e-09	0.113127	0.000333977	6.00709e-10	SEPP1
0.11892	0.000192498	0.103424	7.99859e-08	0.106529	0.000296905	6.31178e-10	TUFM
0.0675174	0.174645	0.17252	3.38705e-10	0.154336	0.000623993	6.4749e-10	MYDGF
0.0298609	0.206825	-0.0654544	7.00659e-12	-0.0558706	8.19447e-05	6.74503e-10	HNRNPDL
-0.0394453	0.0277759	-0.0882943	6.04843e-10	-0.0734901	0.000141839	6.80117e-10	BPTF
-0.0224622	0.481426	-0.0823903	2.70451e-10	-0.0762185	0.000152696	6.91449e-10	CCNL2
0.0350348	0.368456	0.132662	1.45574e-10	0.116813	0.000358798	6.96506e-10	CCT3
0.0832679	0.00056734	0.079905	4.84164e-08	0.0805824	0.000171218	7.34979e-10	FAM213A
0.0597698	0.442063	0.183182	4.4786e-10	0.172168	0.000785784	8.15552e-10	POMGNT2
-0.15789	0.000347676	-0.142045	7.44076e-08	-0.14517	0.000559591	8.4214e-10	COL21A1
-0.595623	8.59634e-07	-0.41321	2.57411e-06	-0.46169	0.00566994	8.70993e-10	GUCY1A3
0.0443967	0.122929	0.170043	2.70324e-11	0.125983	0.000423048	9.05971e-10	CYP7B1
0.121706	0.00895485	0.149816	9.44473e-09	0.144828	0.000560278	9.44037e-10	TMEM14C
-0.0241177	0.190072	-0.0784101	1.65768e-10	-0.0657156	0.000115361	9.45151e-10	ECHDC2
0.0488575	0.127613	0.128223	4.2126e-10	0.110795	0.000328894	1.00076e-09	PGM1
-0.0158286	0.671724	-0.157356	2.18267e-11	-0.12709	0.000434508	1.08096e-09	CEP290
0.185486	1.53511e-07	0.111682	6.17371e-06	0.130224	0.000457051	1.12005e-09	WRB
0.0148186	0.733478	0.11173	2.45807e-10	0.101894	0.000279967	1.13136e-09	ALDH6A1
0.107017	1.00982e-10	0.105723	0.0040582	0.106723	0.000308179	1.20691e-09	HEPN1
-0.0817945	0.0849912	-0.237729	2.42843e-10	-0.190898	0.000986395	1.21535e-09	UNC80
-0.0253947	0.555098	0.120797	3.73145e-11	0.104707	0.000296823	1.22032e-09	CD99
0.0998753	3.60435e-06	0.0834757	2.22313e-06	0.0886409	0.00021318	1.27103e-09	ENHO
-0.0486632	0.0684983	-0.0640187	3.69049e-09	-0.062455	0.000105836	1.27228e-09	ZRANB2
-0.313576	2.11996e-08	-0.114677	1.66081e-06	-0.136863	0.00050905	1.31098e-09	CD44
0.0373027	0.114655	0.0775989	1.39335e-09	0.0708377	0.000136628	1.35854e-09	RTN3
0.0483987	0.0025919	0.0704095	2.11217e-08	0.0638981	0.000111217	1.3695e-09	NEO1
0.0162127	0.365451	0.125397	7.68991e-13	0.0821835	0.000184987	1.51782e-09	PAMR1
-0.0259922	0.513018	-0.126325	2.61421e-10	-0.111473	0.000340376	1.52078e-09	MLLT6
-0.066625	0.293948	-0.341942	2.34279e-11	-0.257019	0.00181049	1.53717e-09	PHYHIP
0.0371557	0.664384	0.20155	5.41332e-10	0.186779	0.00095977	1.64991e-09	MFSD5
0.0995116	0.0682659	0.179281	2.95394e-09	0.165416	0.000754102	1.70496e-09	NQO1
-0.206548	0.000397805	-0.203522	1.44194e-07	-0.204225	0.00114973	1.7126e-09	GFPT2
0.0727204	0.0591262	0.12012	3.90706e-09	0.11247	0.00034901	1.74121e-09	SEC11C
-0.0550976	0.330602	-0.137812	1.28749e-09	-0.129589	0.000464378	1.81485e-09	NPIPA1
0.00374494	0.851162	-0.0556764	1.16275e-10	-0.0489025	6.61378e-05	1.81894e-09	RNPC3
0.112937	0.000486659	0.0861128	1.1327e-07	0.0900616	0.000224783	1.88973e-09	DCXR
0.113478	0.0555895	0.15626	6.89193e-09	0.150936	0.00063693	2.22281e-09	PRELP
-0.0748538	0.00389986	-0.138776	1.10796e-08	-0.114749	0.000368235	2.23392e-09	DAAM2
0.0245087	0.516491	-0.09773	9.76411e-11	-0.0856409	0.000205564	2.32625e-09	SACS
-0.0511047	0.14875	-0.0904867	3.34397e-09	-0.0860075	0.000207494	2.36072e-09	PRPF4B
-0.0555968	0.0152887	-0.110136	5.14286e-09	-0.092841	0.000242668	2.52517e-09	FAM189A2
0.0186311	0.665834	0.107336	7.53647e-10	0.0983861	0.000273483	2.69232e-09	EEF2
0.0319696	0.531	0.172927	3.43915e-10	0.149427	0.000632315	2.8089e-09	CNIH1
0.0311014	0.510119	0.222662	4.53083e-11	0.172787	0.000845517	2.81167e-09	HSD17B6
0.0900333	0.0700689	0.141449	7.03366e-09	0.134134	0.000511885	3.05534e-09	NT5E
0.0129647	0.694289	0.137346	6.48251e-11	0.110215	0.000345666	3.06495e-09	JAM2
-0.0458968	0.00713844	-0.0600347	3.51104e-08	-0.0569449	9.26404e-05	3.2914e-09	KMT2C
-0.00946984	0.85182	0.134989	2.77032e-10	0.119256	0.000407669	3.49538e-09	CDC42
0.0378223	0.0386893	0.0595579	1.12013e-08	0.0555934	8.89053e-05	3.7236e-09	NCAN
-0.00147155	0.970105	0.119856	2.04954e-10	0.103277	0.000306849	3.72912e-09	CLPTM1
-0.248178	4.96606e-05	-0.140026	4.82467e-07	-0.153477	0.000677738	3.73839e-09	FOS
-0.0666043	0.0216274	-0.172495	1.45766e-09	-0.130241	0.0004887	3.82631e-09	HYDIN
-0.134973	0.0491111	-0.166236	1.52617e-08	-0.162739	0.000766516	4.15173e-09	CCP110
-0.0414121	0.0199899	-0.117896	7.51432e-10	-0.0840187	0.000204394	4.1824e-09	TRIO
-0.0619257	0.305567	-0.147541	3.38408e-09	-0.138569	0.000557581	4.40335e-09	EML3
0.0963719	0.00295378	0.103683	1.07151e-07	0.102227	0.000304864	4.77511e-09	ATP6V0E2
-0.0125323	0.362	-0.0546065	4.90026e-10	-0.0454087	6.01811e-05	4.81594e-09	SYNE1
-0.279358	0.0423872	-0.397559	1.75636e-08	-0.379491	0.00421752	5.11174e-09	SLITRK5
-0.0232422	0.0106434	-0.0570308	3.29663e-09	-0.0423258	5.24853e-05	5.14753e-09	RYR3
0.324846	1.75408e-07	0.195819	2.92927e-05	0.23201	0.00157987	5.312e-09	WNT7B
-0.0910398	0.000441081	-0.0837779	4.18036e-07	-0.0853681	0.000214053	5.38151e-09	GAN
-0.356918	0.242771	-0.0867415	6.6801e-09	-0.0871853	0.000223392	5.43612e-09	POLR2J3
0.0850925	0.0836477	0.159546	8.68072e-09	0.146214	0.000631012	5.8628e-09	TMEM179B
0.0681452	0.436267	0.117426	6.5316e-09	0.115682	0.00039504	5.87469e-09	CCDC47
-0.036335	0.0513508	-0.0729463	7.99019e-09	-0.0641607	0.000121531	5.88346e-09	RUFY3
-0.0123176	0.358481	-0.0771883	3.8636e-11	-0.0549828	8.97073e-05	6.43113e-09	FNBP1
0.0586697	0.285746	0.138658	5.26528e-09	0.129568	0.000499908	6.8316e-09	SERPING1
0.0678601	0.0977797	0.165109	4.11529e-09	0.141404	0.000596378	7.02693e-09	SELK
-0.178478	0.0249108	-0.515058	1.19304e-09	-0.367806	0.00403518	7.03399e-09	GRIA3
-0.209317	0.000326169	-0.156155	5.4186e-07	-0.164887	0.000811635	7.13599e-09	SEMA6A
0.0319046	0.499138	0.135651	2.00262e-09	0.121525	0.000441903	7.42529e-09	ENPP5
0.094019	0.00672761	0.105902	9.745e-08	0.103719	0.000322075	7.49916e-09	HLA-C
0.00900466	0.745435	0.0781174	1.19027e-09	0.0692458	0.000143814	7.7316e-09	CNN3
0.156315	0.00013576	0.129128	1.23263e-06	0.135239	0.000549434	7.94661e-09	DRAP1
0.123451	0.13702	0.164077	1.7455e-08	0.160914	0.000781674	8.64023e-09	C6orf120
-0.0730629	7.43431e-05	-0.0810451	2.35261e-06	-0.0780671	0.000184792	9.31084e-09	BICD1
0.0719713	0.0128185	0.0978672	6.94249e-08	0.0923551	0.000259253	9.70171e-09	TPI1
0.0522801	0.223459	0.11695	8.2798e-09	0.108353	0.00035711	9.82386e-09	TRAM1
-0.124275	0.164128	-0.571724	1.05275e-10	-0.39153	0.00467952	1.04329e-08	SLC4A10
0.153035	5.10219e-05	0.11995	3.5068e-06	0.128002	0.000505921	1.26416e-08	SLC2A1
0.107735	0.0031983	0.102693	2.74744e-07	0.103551	0.000331201	1.2706e-08	HM13
-0.0752025	3.26994e-10	-0.0505467	0.0126422	-0.0669026	0.000138309	1.27959e-08	PRKG1
-0.254555	0.0635345	-0.120531	3.35487e-08	-0.122821	0.000468326	1.38357e-08	AP000769.1
-0.0633561	0.105743	-0.138309	1.25754e-08	-0.12264	0.000467047	1.38833e-08	CEP164
0.0825414	4.79551e-05	-0.0536566	2.68703e-12	-0.0414946	5.36133e-05	1.45297e-08	HNRNPA2B1
0.0431411	0.374335	0.110154	1.05777e-08	0.103625	0.000334588	1.46901e-08	SDF4
0.0859805	0.0275391	0.0962923	8.14336e-08	0.0949836	0.000281367	1.49145e-08	ARF1
-0.28395	1.62633e-09	-0.174697	0.0031269	-0.231492	0.00167817	1.59594e-08	DGKB
-0.0076917	0.513536	0.0624426	2.41139e-12	0.0426468	5.6977e-05	1.60588e-08	NRCAM
-0.0784981	0.0246845	-0.17964	1.45064e-08	-0.143129	0.000642043	1.61692e-08	GATS
0.0097035	0.801509	0.103325	2.72368e-09	0.0918931	0.000264968	1.64901e-08	CNTFR
-0.158965	1.17897e-07	-0.137427	0.000369587	-0.148879	0.000697506	1.72909e-08	DPP6
0.116264	0.00359588	0.105416	3.50316e-07	0.107105	0.000361556	1.77335e-08	VDAC2
0.106586	0.000220963	0.0991797	2.30369e-06	0.101154	0.000323204	1.83835e-08	CHCHD2
0.0691493	0.0908803	0.115486	3.44234e-08	0.108423	0.000371346	1.84001e-08	B3GAT3
0.202683	0.0962379	0.208283	4.89784e-08	0.207929	0.0013658	1.84127e-08	C1GALT1C1
0.0289817	0.123266	0.089534	3.52406e-09	0.0708466	0.000158942	1.91485e-08	CDH2
0.103624	0.0294157	0.141945	8.77072e-08	0.135204	0.000580002	1.97646e-08	ZMPSTE24
0.0917723	0.082355	0.123038	5.53471e-08	0.119536	0.00045537	2.12339e-08	M6PR
0.00863245	0.734003	-0.0787589	6.64414e-10	-0.0658631	0.000138701	2.23887e-08	MICALL2
0.0310667	0.0428406	0.0480965	6.86453e-08	0.0448903	6.45219e-05	2.28974e-08	DPYSL2
-0.0853249	0.455462	-0.448659	1.80163e-09	-0.366479	0.00430561	2.33563e-08	ALPK1
0.0560552	0.0281289	0.0924736	7.53138e-08	0.0838257	0.000225453	2.36721e-08	MT1M
0.17759	0.0782509	0.291302	5.19535e-08	0.272886	0.00239906	2.52763e-08	APOC1
-0.0526084	0.0547249	-0.0589041	9.62828e-08	-0.0582717	0.000109717	2.64961e-08	MRVI1
0.0263792	0.362108	-0.0801066	5.70597e-10	-0.0672857	0.000146916	2.83698e-08	SUGP2
0.194222	6.05587e-06	0.124736	2.08762e-05	0.141588	0.000650878	2.86038e-08	PIGT
0.0342587	0.356834	-0.142405	6.31721e-11	-0.108699	0.000384135	2.92169e-08	MDN1
-0.0398154	0.193402	-0.124426	7.08523e-09	-0.10303	0.000345165	2.92877e-08	TRIM44
0.0688273	0.781833	0.101646	3.04182e-08	0.101523	0.0003355	2.97864e-08	COX6A1
-0.173743	0.0833003	-0.618522	1.52151e-09	-0.433104	0.00611081	3.01751e-08	CHD5
-0.0691714	0.00644014	-0.0778996	4.06803e-07	-0.0761435	0.000188894	3.02177e-08	SHPRH
0.056019	0.00784652	0.116513	6.7749e-08	0.091175	0.000270847	3.02388e-08	LRRC3B
0.0132821	0.645953	-0.0689085	2.5148e-09	-0.0607783	0.000120433	3.05438e-08	SFPQ
-0.0480053	0.218668	-0.106736	2.71783e-08	-0.0983657	0.000316154	3.16321e-08	DYNC1LI2
-0.355655	8.18307e-08	-0.195425	0.000226842	-0.244276	0.0019528	3.24279e-08	TNC
-0.0374063	0.267956	-0.0851177	2.69742e-08	-0.0792171	0.000205378	3.24508e-08	BCLAF1
0.0850094	0.336727	-0.551285	2.58649e-13	-0.339729	0.00379198	3.44918e-08	CREG2
0.0754163	0.108629	0.134275	5.74604e-08	0.124867	0.000514403	3.68194e-08	SMPD1
0.0768767	0.100038	0.139989	5.62596e-08	0.129086	0.000549756	3.68238e-08	UQCRFS1
0.134862	0.00569497	0.122037	5.46867e-07	0.123913	0.00050676	3.7029e-08	UNG
0.12323	0.00979141	0.12893	3.94355e-07	0.128	0.000540817	3.71105e-08	RRAGA
0.00860706	0.834008	0.119002	4.37652e-09	0.103178	0.000352164	3.83868e-08	CADM4
-0.374108	0.0937094	-0.488011	9.58473e-08	-0.476231	0.00750364	3.84766e-08	CYP4F3
0.126869	0.00022801	0.0980887	4.28646e-06	0.104097	0.000360246	4.14606e-08	SLC30A1
0.178373	1.27949e-05	0.114199	1.9021e-05	0.128744	0.000551583	4.21113e-08	CYB5R1
-0.090723	0.0170835	-0.157029	1.5037e-07	-0.137282	0.000627684	4.26491e-08	INPP4A
0.0116183	0.602011	-0.0780911	4.35906e-10	-0.0621184	0.000128705	4.36337e-08	SPTAN1
0.155769	0.000243414	0.140711	5.19569e-06	0.144724	0.000699481	4.44801e-08	DNASE2
0.0758578	0.0212101	0.0924158	2.77939e-07	0.0895992	0.000268509	4.55253e-08	AK4
0.0288385	0.683707	0.204527	7.7825e-09	0.178744	0.00107092	4.70738e-08	TLCD1
-0.0298719	0.336942	-0.152567	1.50807e-09	-0.114365	0.000438871	4.78475e-08	MICAL3
0.0259378	0.348649	0.103371	7.6265e-09	0.0861005	0.000248809	4.80207e-08	APPL2
-0.00199198	0.940044	0.0873177	1.72867e-09	0.072072	0.000174386	4.82304e-08	HIF1A
0.123838	0.000212482	0.14606	5.82206e-06	0.137407	0.000634028	4.84209e-08	IGSF10
0.0909388	0.00687911	0.104157	6.28793e-07	0.101387	0.000345488	4.90681e-08	POR
0.0460038	0.0588157	0.0741133	1.21361e-07	0.0689085	0.000159851	5.03058e-08	NDFIP1
-0.394329	0.0493416	-0.582158	1.58256e-07	-0.549514	0.0101873	5.19858e-08	USH1C
-0.134029	0.0630435	-0.157261	1.72542e-07	-0.15478	0.000808601	5.23579e-08	LDLR
0.0344002	0.262592	-0.0761406	1.36373e-09	-0.0647425	0.000141601	5.30686e-08	HNRNPA3
-0.0917683	0.0447257	-0.190535	7.1427e-08	-0.161774	0.00088652	5.5322e-08	ZNF704
-0.015015	0.749631	-0.167457	2.96824e-09	-0.137257	0.00063874	5.60653e-08	ZNF791
0.02963	0.147204	0.0673929	4.57024e-08	0.0598485	0.000121589	5.71251e-08	MEGF10
0.0899594	0.124702	0.139406	1.06838e-07	0.133425	0.000604809	5.78361e-08	SF3A1
-0.0196772	0.719316	0.111738	9.57259e-09	0.101237	0.000348892	5.96192e-08	NUCB1
0.051798	0.617683	0.0971285	6.4722e-08	0.0962141	0.000316384	6.33115e-08	RDH11
0.0584507	8.07426e-07	0.0724014	0.000338272	0.063107	0.000136201	6.39529e-08	DLC1
0.00999743	0.604642	-0.0908537	5.98718e-11	-0.0644355	0.000142258	6.57507e-08	ARHGAP21
-0.0417423	0.385865	-0.143848	2.2847e-08	-0.127095	0.000553755	6.62915e-08	ACAP3
0.0572354	0.237502	0.14118	4.78288e-08	0.127447	0.000559378	7.10016e-08	MAGT1
-0.00260777	0.903145	0.129675	1.24187e-11	0.0828638	0.00023669	7.20006e-08	PLPP1
-0.0855794	0.0202077	-0.157356	1.94544e-07	-0.134666	0.000625161	7.20654e-08	LRRFIP1
-0.078109	0.0710888	-0.191743	4.40312e-08	-0.156485	0.000846305	7.48553e-08	UCHL1
0.0741511	0.0599464	0.0804861	2.67334e-07	0.0798679	0.000220828	7.67593e-08	SLITRK2
-0.338039	1.55506e-07	-0.155809	0.000159837	-0.195855	0.00132899	7.76708e-08	MAN1C1
-0.0303918	0.551762	-0.147426	1.84964e-08	-0.129505	0.000581629	7.87885e-08	KIFC2
-0.0563863	0.663728	-0.55228	1.81508e-09	-0.425272	0.00627424	7.92107e-08	JPH4
-0.138629	0.0281703	-0.615736	1.97474e-10	-0.321319	0.00358528	8.03709e-08	RIMS2
0.0745708	0.0897982	0.121878	1.64542e-07	0.114239	0.000454415	8.3653e-08	APMAP
0.174129	0.000547076	0.142978	5.35638e-06	0.149545	0.00077918	8.4429e-08	PSMB6
0.0984368	5.97194e-05	0.0783382	2.25215e-05	0.0839776	0.000245777	8.47814e-08	NDUFA4
0.0803343	0.048438	0.106052	3.00976e-07	0.102174	0.000363939	8.51685e-08	LRPAP1
-0.08365	0.0577217	-0.105903	2.92465e-07	-0.102989	0.000370608	8.80837e-08	JUN
-0.0612198	0.0438176	-0.0931962	2.72272e-07	-0.0869124	0.000263975	8.82738e-08	GON4L
0.0116188	0.767359	0.0918805	2.51383e-08	0.0832159	0.000242529	9.11747e-08	ATP5B
0.0718128	0.103058	0.118697	1.68709e-07	0.111472	0.000435556	9.2312e-08	SURF4
-0.00770363	0.863866	-0.125009	1.22049e-08	-0.108501	0.000413757	9.60145e-08	TNS2
0.00617192	0.915629	-0.157179	8.61771e-09	-0.135767	0.000647951	9.62627e-08	PCNT
0.00128953	0.980198	-0.247688	2.90717e-10	-0.177482	0.00110857	9.79136e-08	CFAP44
0.0448245	0.0590258	0.0699453	2.52217e-07	0.0653453	0.000150329	9.84451e-08	EIF1
0.00900097	0.774559	0.127752	2.21852e-09	0.0991556	0.000346375	9.94343e-08	MMP28
-0.381019	0.283945	-0.167336	1.3215e-07	-0.168497	0.00100052	9.98866e-08	DMWD
0.06759	0.140189	0.129966	1.2533e-07	0.119669	0.000504806	1.00277e-07	IMMT
0.0537617	0.0933165	0.108702	1.22049e-07	0.0966024	0.000329203	1.01386e-07	ABCD2
-0.350564	0.0208105	-0.279975	6.32061e-07	-0.286058	0.00288697	1.0155e-07	ARRDC4
-0.0256093	0.597196	-0.0987347	5.56798e-08	-0.0922941	0.00030127	1.0528e-07	EXOSC10
-0.0200358	0.604104	-0.0795969	5.39667e-08	-0.0742548	0.000195051	1.05604e-07	PABPN1
0.132227	0.0159116	0.176802	7.10321e-07	0.166776	0.000985395	1.07925e-07	TSPO
-0.0304759	0.0984426	-0.0519662	1.9407e-07	-0.0483664	8.29835e-05	1.0997e-07	WSB1
-0.0771374	0.0401109	-0.114571	3.71402e-07	-0.107156	0.000407411	1.10314e-07	MAP2
0.0678393	0.0961447	0.108502	2.20896e-07	0.102266	0.00037134	1.1148e-07	MCFD2
0.0688267	0.115678	0.0962542	2.37223e-07	0.0932184	0.000308555	1.11544e-07	PCDH10
0.207395	5.27884e-08	0.0928078	0.000407733	0.120966	0.000519882	1.12471e-07	TMED2
0.0767698	0.00486788	0.065703	1.80637e-06	0.0673508	0.000161212	1.12982e-07	SREBF1
0.0956734	0.0160981	0.0983924	9.37015e-07	0.0979877	0.000342577	1.19602e-07	PFKM
-0.149781	0.030383	-0.333429	1.35751e-07	-0.266451	0.00254221	1.25977e-07	SLC8A1
0.059728	0.200482	0.147753	8.14724e-08	0.130754	0.000612256	1.26179e-07	PSMB5
0.0708148	0.0957258	0.104958	2.86041e-07	0.100276	0.000360857	1.30078e-07	SLC20A1
0.000914187	0.975028	-0.0788391	1.3266e-08	-0.0681396	0.000166659	1.3046e-07	NRBP2
0.0835521	0.0533492	0.126949	3.69822e-07	0.118865	0.000507392	1.31357e-07	ETFB
-0.0433852	0.208835	-0.0941547	1.21875e-07	-0.0863202	0.000267838	1.33165e-07	RBM33
0.174083	1.22908e-05	0.105783	5.58587e-05	0.121484	0.000530715	1.33956e-07	UNC50
-0.00947417	0.594876	-0.0872247	1.48136e-09	-0.0630888	0.000143505	1.39085e-07	MARK3
0.0676869	0.263824	0.168638	9.45992e-08	0.152746	0.000841316	1.39338e-07	GPR143
-0.0628981	0.0829793	-0.162047	6.72115e-08	-0.130346	0.000612948	1.40293e-07	EVL
-0.0452972	0.25377	-0.263471	6.15058e-10	-0.16715	0.00101299	1.50669e-07	CATSPER2
-0.0505219	0.0834157	-0.0767745	3.44261e-07	-0.0727157	0.000191773	1.5135e-07	SLC25A29
0.154039	0.660386	0.200365	1.69564e-07	0.199988	0.00145581	1.59307e-07	TUBB3
0.0893229	0.0100191	0.0877772	1.7038e-06	0.0880262	0.000282228	1.60783e-07	GPX4
-0.455347	9.6566e-05	-0.572927	3.07873e-05	-0.5156	0.00968462	1.612e-07	ST8SIA5
0.0160652	0.40272	0.112939	8.3281e-10	0.0754775	0.0002076	1.61918e-07	LGR4
0.130219	0.00444549	0.113501	2.80903e-06	0.116198	0.000492378	1.6355e-07	FCGRT
0.0480356	0.230016	0.157345	4.07952e-08	0.128856	0.000607913	1.7304e-07	GPR137B
-0.0483641	0.0552181	-0.0975471	2.42943e-07	-0.0838724	0.000257709	1.74515e-07	AAK1
0.00503341	0.758796	-0.0747057	3.96131e-10	-0.0534081	0.000104527	1.7521e-07	ARAP2
-0.399338	0.00128777	-0.223225	3.6927e-06	-0.239783	0.00210778	1.76216e-07	RASL12
0.0381503	0.404796	0.101972	1.23155e-07	0.0950469	0.000331416	1.7799e-07	ERLIN2
0.0335548	0.270352	0.068982	1.79001e-07	0.0649232	0.000154632	1.78e-07	CLTC
0.140295	0.0946051	0.151918	4.81282e-07	0.15097	0.000836596	1.79347e-07	MMGT1
0.0679551	0.0341262	0.0844782	8.23826e-07	0.0817706	0.000245548	1.80568e-07	FBXO21
-0.00960608	0.871945	-0.0768345	1.2217e-07	-0.0742004	0.000202678	1.86834e-07	NBPF26
0.0203228	0.636455	-0.139917	3.51963e-09	-0.112272	0.000464529	1.89719e-07	PILRB
0.0228557	0.449164	-0.097558	2.1582e-09	-0.0774892	0.000221388	1.90973e-07	PNN
-0.26662	0.00740545	-0.328242	2.24203e-06	-0.312829	0.0036108	1.92939e-07	SCN1A
-0.202195	1.79281e-05	-0.101415	3.53537e-05	-0.117204	0.00050706	1.94084e-07	DPYSL3
0.0973582	0.00848377	0.111243	2.24701e-06	0.108226	0.000432965	1.97987e-07	MAL
-0.209412	0.0212497	-0.312407	9.37667e-07	-0.28644	0.00303474	1.99682e-07	PGM2L1
-0.146153	0.00352658	-0.564734	3.50685e-09	-0.265683	0.00261101	1.99853e-07	RYR2
-0.0182096	0.772068	-0.215498	1.26984e-08	-0.17614	0.00114819	2.01256e-07	NEFL
-0.0450298	0.184847	-0.102271	1.69294e-07	-0.0916569	0.000311453	2.06257e-07	CFAP70
0.301242	0.00359287	0.262501	4.08985e-06	0.26918	0.00268718	2.07257e-07	BTBD17
0.00493906	0.909554	-0.154395	4.69095e-09	-0.12229	0.000554725	2.078e-07	ABCC5
-0.0541654	0.0333409	-0.0591056	1.03092e-06	-0.0584423	0.000126706	2.0812e-07	HERC2
0.146159	6.82978e-05	0.0956793	3.68516e-05	0.106537	0.000422008	2.14775e-07	ATP5F1
0.099097	0.00144999	0.108218	8.02062e-06	0.105536	0.000414751	2.19397e-07	ATP1B3
0.133123	2.5375e-05	0.080168	5.89537e-05	0.0915471	0.00031271	2.25548e-07	PNKD
-0.0340357	0.299034	-0.11839	5.52249e-08	-0.098751	0.00036421	2.28565e-07	OFD1
0.067859	0.0829542	0.100082	5.46241e-07	0.0951922	0.000338592	2.30068e-07	LGALS3
0.109948	0.169322	0.188696	3.36094e-07	0.178619	0.00119282	2.319e-07	VAMP5
0.101644	0.0341958	0.114557	1.13004e-06	0.112727	0.000475409	2.34023e-07	ERGIC3
0.000622855	0.99257	-0.222224	9.74879e-09	-0.180493	0.00122028	2.37991e-07	DUS1L
-0.0869692	0.124161	-0.109636	5.42253e-07	-0.107524	0.00043414	2.46321e-07	TPM1
0.090114	0.023993	0.108202	1.46597e-06	0.104971	0.000414639	2.53546e-07	VASN
0.0760166	0.00471353	0.0790085	4.38442e-06	0.0783525	0.000231092	2.54728e-07	TUBA1A
0.0349491	0.464488	0.134921	8.37494e-08	0.118913	0.00053239	2.5547e-07	ACKR3
0.0361425	0.41765	0.109269	1.40582e-07	0.0997997	0.00037502	2.55672e-07	FAM198B
0.134554	0.000558718	0.122122	1.79156e-05	0.125453	0.000593361	2.60231e-07	EPAS1
-0.0232551	0.80989	0.100055	1.52601e-07	0.0968494	0.000353852	2.62491e-07	H3F3A
0.157603	0.000250469	0.115631	2.46243e-05	0.124774	0.000587736	2.65041e-07	ATP6V0D1
0.042932	0.0332742	0.0776769	6.34233e-07	0.067563	0.000172437	2.67382e-07	ASTN1
0.0220449	0.506585	0.095353	7.53714e-08	0.0833432	0.000262872	2.74134e-07	SPPL2A
0.0546326	0.190644	0.110528	3.01057e-07	0.101865	0.000393368	2.80618e-07	ADORA2B
0.0390618	0.337275	0.102769	1.84174e-07	0.093938	0.000334557	2.80985e-07	CPNE3
-0.0096948	0.851091	0.120208	4.02836e-08	0.105934	0.000426807	2.93339e-07	VDAC1
0.00946662	0.697599	0.129596	1.10289e-09	0.0883341	0.000296934	2.956e-07	SPOCK1
-0.341349	5.75403e-06	-0.322631	0.00050088	-0.33218	0.00420937	3.05627e-07	L3MBTL4
0.0156663	0.664335	0.113216	4.0162e-08	0.0953634	0.00034743	3.11742e-07	CYBRD1
-0.00239933	0.950932	-0.124792	1.79029e-08	-0.102573	0.000401959	3.11858e-07	MLH3
0.0634345	0.437061	0.15238	2.6468e-07	0.145011	0.000803876	3.14498e-07	TVP23B
-0.0815651	0.0920692	-0.181787	2.85041e-07	-0.154863	0.000917274	3.16639e-07	SELO
-0.017106	0.585797	0.118828	1.94945e-09	0.0896666	0.000307882	3.21803e-07	MAGED1
0.0901197	0.000938787	0.0693596	1.40655e-05	0.0733236	0.000206369	3.3232e-07	ADCYAP1R1
-0.036593	0.478336	-0.140428	1.24749e-07	-0.124449	0.000597057	3.52213e-07	CEP78
-0.189674	3.40129e-06	-0.152708	0.000726268	-0.169592	0.00110924	3.54198e-07	CERS6
-0.231247	0.000132819	-0.140765	3.44765e-05	-0.156872	0.000949514	3.56377e-07	ELN
0.247902	0.00142162	0.13893	7.3121e-06	0.149652	0.000865363	3.63256e-07	PCDHB4
-0.0182735	0.409357	-0.0614379	1.51745e-07	-0.0544962	0.000114905	3.69757e-07	MGEA5
0.131258	0.0113965	0.143683	3.70948e-06	0.141229	0.00077388	3.83884e-07	MUL1
0.0796646	0.164488	0.154881	4.6135e-07	0.142487	0.000788201	3.87032e-07	EMP3
-0.00822952	0.770829	-0.0929223	3.11297e-08	-0.0763956	0.000226847	3.93105e-07	DDX46
0.0870728	0.000455107	0.064281	2.53143e-05	0.0689733	0.000184961	3.94568e-07	TMEM132A
-0.095789	0.691586	0.228027	2.27446e-07	0.22079	0.00189789	4.01854e-07	BCKDHA
0.0765862	0.0026364	0.0666386	9.82462e-06	0.0685673	0.00018315	4.05074e-07	SESN3
-0.198392	0.189026	-0.526583	2.07663e-07	-0.44901	0.00785401	4.05149e-07	SRCIN1
-0.170995	0.0387443	-0.26124	1.33935e-06	-0.24079	0.0022589	4.05666e-07	YJEFN3
0.0132985	0.562351	-0.0923222	1.47289e-09	-0.0677162	0.000178774	4.09364e-07	KNOP1
-0.06906	0.0691595	-0.153188	3.97775e-07	-0.127723	0.000636587	4.1438e-07	DNHD1
0.104677	0.000503528	0.0775893	2.50972e-05	0.0831293	0.000269687	4.14819e-07	SUN2
0.0272571	0.457465	-0.0839042	2.75464e-08	-0.0723191	0.000204263	4.19053e-07	RBM28
0.0839314	1.09558e-07	0.0366542	0.00102939	0.0487213	9.28728e-05	4.28986e-07	NAT8L
0.116736	0.00163296	0.0939342	1.35406e-05	0.098243	0.000377985	4.34528e-07	GCSH
0.105939	0.089218	0.145048	1.09856e-06	0.139754	0.000766029	4.43141e-07	DPM3
0.118336	0.000903597	0.105482	2.25407e-05	0.108705	0.000464168	4.52143e-07	NDUFS3
-0.0275507	0.380643	0.119502	1.33872e-09	0.088227	0.000305897	4.54819e-07	HS2ST1
-0.0846082	0.0809233	-0.12306	1.11527e-06	-0.117014	0.000538103	4.5503e-07	MROH1
-0.068853	0.0450226	-0.0696224	1.91625e-06	-0.0695373	0.000190105	4.57412e-07	SRRM1
-0.0449754	0.0736945	-0.166965	2.02044e-08	-0.107162	0.000451506	4.57707e-07	NBEA
-0.102545	0.0226041	-0.129324	2.65758e-06	-0.123841	0.000603205	4.59921e-07	PRDM2
0.00904507	0.865504	0.110309	1.50252e-07	0.100588	0.000398747	4.72214e-07	UQCRC1
-0.430844	2.47147e-09	-0.167749	0.00947848	-0.2611	0.00269751	4.97733e-07	ST6GAL1
0.179095	0.00160877	0.155035	1.71039e-05	0.160252	0.00101818	5.10901e-07	CCDC127
0.00735379	0.881777	0.0861768	2.2593e-07	0.0804856	0.000257122	5.18437e-07	ENDOD1
0.11138	0.0531205	0.136283	1.91059e-06	0.132674	0.000700142	5.32843e-07	AGTRAP
0.0491844	0.363745	0.144238	2.88021e-07	0.129398	0.00066683	5.41618e-07	SLC2A12
0.110278	0.000114722	0.0801489	8.94062e-05	0.0879858	0.000309672	5.73607e-07	RPL8
-0.0862835	6.04278e-05	-0.0976297	0.000187608	-0.0919179	0.000339268	6.02792e-07	NAV3
0.209113	0.00049705	0.177564	4.3861e-05	0.185908	0.00138895	6.09061e-07	PRSS35
0.0866364	0.308922	0.204685	4.8918e-07	0.188685	0.00143119	6.11393e-07	WNT7A
0.106826	7.17987e-05	0.0774887	0.000131993	0.0857153	0.000295676	6.20158e-07	S100A13
-0.0242444	0.430669	-0.0771998	3.14485e-07	-0.069689	0.000195519	6.23138e-07	MDM4
-0.0777708	0.210752	-0.343383	2.24511e-08	-0.236778	0.00225734	6.2413e-07	IFI44L
0.131327	0.000888316	0.101105	2.94141e-05	0.107294	0.000465683	6.62667e-07	GNS
-0.0175123	0.683578	-0.119223	1.33249e-07	-0.102981	0.000429367	6.70076e-07	PAXBP1
0.203741	0.000119756	0.15219	0.000110321	0.166362	0.00112327	6.91375e-07	PIGH
0.0542896	0.303823	0.101508	7.89469e-07	0.0970569	0.000382743	7.01159e-07	ENPP4
0.0647259	0.192582	0.100351	1.09614e-06	0.0965917	0.000379248	7.05066e-07	SLC38A3
0.0403107	0.0155497	0.0663596	3.20107e-06	0.0576528	0.000135151	7.07861e-07	RORB
0.071039	0.00383349	0.0574985	1.33058e-05	0.0597392	0.000145469	7.30552e-07	DDR1
0.15605	0.000341925	0.0986269	4.36455e-05	0.108615	0.00048099	7.32804e-07	APH1A
0.0592089	0.0117011	0.0735783	6.43209e-06	0.0700043	0.000199814	7.33218e-07	IDH2
0.043244	0.216746	0.14133	1.75711e-07	0.112803	0.000519175	7.39666e-07	LRRN3
0.0860151	0.00289304	0.0854019	1.81074e-05	0.0855529	0.000299099	7.54313e-07	ANOS1
-0.00511687	0.840283	-0.112545	8.51871e-09	-0.0814737	0.000271556	7.64967e-07	ANKRD11
-0.0924644	0.0165878	-0.14245	3.9507e-06	-0.127192	0.000662236	7.709e-07	CCDC92
0.0637279	0.172745	0.107772	1.16388e-06	0.10188	0.000425663	7.89101e-07	ADH5
0.0289367	0.0143581	0.0433102	4.71877e-06	0.0389178	6.21798e-05	7.9982e-07	PREX2
0.056541	0.00161133	0.138748	2.00166e-06	0.0856899	0.000302123	8.22734e-07	BRINP3
-0.272118	0.0385696	-0.438327	2.50621e-06	-0.395782	0.00645035	8.3104e-07	PPFIBP1
0.00325388	0.894695	-0.0609373	1.02444e-07	-0.052616	0.000114094	8.39739e-07	PLEC
0.109271	0.0432622	0.133018	3.58895e-06	0.129167	0.000690381	8.83512e-07	GPRC5C
0.0601015	0.32653	0.176702	4.36248e-07	0.155378	0.000999472	8.88764e-07	PEPD
0.180866	0.0688471	0.154706	2.88995e-06	0.156553	0.00101625	9.06595e-07	PCDHB5
-0.0055105	0.555383	-0.0477622	9.48962e-09	-0.0328665	4.48345e-05	9.17856e-07	MSI2
0.0497753	0.12248	0.0856679	1.51252e-06	0.0794454	0.000262263	9.30987e-07	HSPA9
0.107724	0.0050582	0.16721	9.43494e-06	0.143505	0.00085705	9.49195e-07	LYN
-0.149441	0.0630056	-0.267972	1.83971e-06	-0.238206	0.0023632	9.5802e-07	TAGLN3
-0.0495146	0.33341	-0.152749	4.15277e-07	-0.132862	0.000735206	9.58407e-07	NTNG2
0.110263	0.00458051	0.0937121	1.6198e-05	0.0966344	0.000388969	9.59572e-07	GANAB
0.0337379	0.113806	0.0756097	8.57636e-07	0.0646174	0.000174045	9.68142e-07	BAALC
0.0608679	0.200269	0.109795	1.25759e-06	0.103191	0.000443983	9.71485e-07	MAOA
-0.0301637	0.447248	-0.0971804	5.11693e-07	-0.0877763	0.000321929	9.9754e-07	EEF1D
0.0445193	0.200655	0.0813133	1.27697e-06	0.076241	0.000243007	1.00431e-06	CLCN3
0.00697976	0.893213	0.114352	2.65648e-07	0.102388	0.000438724	1.01724e-06	APH1B
-0.0351077	0.579949	-0.207875	1.41153e-07	-0.171561	0.00123179	1.01757e-06	CAMK2A
0.41348	0.175907	0.408349	1.96167e-06	0.408613	0.00698895	1.02011e-06	IL32
0.0695898	0.00126373	0.0488659	3.29553e-05	0.0523793	0.000115032	1.04105e-06	SOX9
0.0964962	0.000154357	0.061072	0.000105046	0.068421	0.000196495	1.05519e-06	CTSH
-0.172099	0.146258	-0.516982	3.06657e-07	-0.402169	0.00680324	1.0834e-06	SRRM4
0.116182	0.106922	0.183596	2.2443e-06	0.172399	0.00125633	1.15115e-06	TMPRSS3
-0.0558813	0.114179	-0.0917416	2.14628e-06	-0.0856258	0.000310832	1.19357e-06	UBN2
0.0978149	0.13542	0.120699	2.54547e-06	0.118519	0.000595539	1.19411e-06	ARL1
-0.190627	0.00808701	-0.191637	1.47574e-05	-0.191429	0.00155378	1.19551e-06	FRMPD2
-0.0405494	0.184312	-0.170966	5.25566e-08	-0.116097	0.000571641	1.199e-06	SPTBN4
-0.26249	2.52973e-06	-0.669743	0.000413838	-0.308052	0.00402476	1.19947e-06	CCSER1
-0.0167153	0.597401	0.0980546	2.91088e-08	0.077807	0.000257378	1.2352e-06	XRCC5
-0.130101	0.0172433	-0.137502	9.4146e-06	-0.136159	0.000788559	1.24243e-06	ELL2
-0.0439189	0.0949565	-0.116421	5.80611e-07	-0.0910402	0.000352706	1.24965e-06	PEAK1
0.0682622	0.0132415	0.0690801	1.13363e-05	0.0689304	0.000202319	1.25906e-06	BMP7
-0.0318793	0.168999	-0.0697495	1.19947e-06	-0.0618466	0.000163277	1.29778e-06	CHD2
0.110314	0.0613803	0.128518	4.64258e-06	0.126068	0.000681364	1.36766e-06	SLC35B2
-0.0191081	0.727156	-0.148825	2.79388e-07	-0.127917	0.000704088	1.43023e-06	FBXO22
0.014788	0.765535	-0.118115	1.61932e-07	-0.101593	0.000445196	1.47258e-06	MAN2C1
-0.0891937	0.0206464	-0.14131	6.49165e-06	-0.125039	0.000675326	1.4972e-06	WNK2
-0.00772277	0.799155	-0.0637182	5.21329e-07	-0.0577117	0.000143925	1.50508e-06	SMG1
0.0938861	0.527983	-0.4142	5.19541e-08	-0.336859	0.00490669	1.51694e-06	CCDC141
0.0554468	0.209898	0.106718	1.78936e-06	0.0990702	0.000424832	1.53549e-06	SCAMP2
0.0753809	0.012588	0.0846598	1.40952e-05	0.0825965	0.00029558	1.55344e-06	CSTB
0.0794589	0.18703	0.178679	1.38365e-06	0.158244	0.00108787	1.60437e-06	TMED1
-0.0246034	0.450844	-0.136575	1.07368e-07	-0.103125	0.000463253	1.65673e-06	IFT172
-0.0671716	0.181316	0.119564	4.05724e-08	0.0982212	0.000420345	1.6617e-06	RNH1
0.0869663	0.112759	0.13908	3.24646e-06	0.130255	0.000741641	1.72718e-06	SSR2
-0.0338317	0.683373	-0.134647	1.1288e-06	-0.127495	0.000710858	1.7362e-06	ZNF891
-0.0458611	0.387888	-0.131253	1.04478e-06	-0.118483	0.000614462	1.75479e-06	KIAA1107
0.117335	0.00300179	0.0811897	3.33432e-05	0.0863926	0.000327752	1.82374e-06	RAB14
0.130509	0.0554574	0.207872	4.76e-06	0.189779	0.00158159	1.82392e-06	REEP6
-0.040795	0.128441	-0.0644564	3.35594e-06	-0.0607895	0.000162525	1.85731e-06	KMT2A
-0.060182	0.232348	-0.202413	4.29763e-07	-0.1594	0.00111836	1.8748e-06	DNM1
-0.0381171	0.333069	-0.126277	6.54629e-07	-0.106706	0.000501369	1.88358e-06	CLASRP
-0.0897602	0.180166	-0.191038	1.89512e-06	-0.171035	0.00129028	1.92164e-06	RGS9
-0.0711606	0.121817	-0.124996	3.0508e-06	-0.11483	0.000581783	1.92863e-06	PRR14L
-0.00259287	0.942722	-0.0990662	2.31408e-07	-0.083431	0.000307409	1.95048e-06	GCC2
0.0379148	0.0661193	0.0923639	1.36838e-06	0.0721614	0.000230047	1.95818e-06	GPD2
-0.0191819	0.126707	0.0858858	1.30771e-12	0.0449606	8.94951e-05	2.00805e-06	CNTN1
-0.10202	0.0234025	-0.177058	6.63286e-06	-0.151272	0.0010138	2.02455e-06	CFAP54
0.00731284	0.657196	-0.0775522	3.08959e-09	-0.0519113	0.000119488	2.04446e-06	ACOT11
-0.0472125	0.06434	-0.0795031	4.60599e-06	-0.0717246	0.000228543	2.09088e-06	MPRIP
-0.139566	0.00977672	0.121438	1.26059e-08	0.0961837	0.000411233	2.10528e-06	TMEM120A
-0.372472	0.00384057	-0.231661	2.90754e-05	-0.247529	0.00272459	2.11456e-06	SPARC
-0.0129353	0.693346	-0.105295	2.4119e-07	-0.0859336	0.00032855	2.12754e-06	ZNF83
-0.0290734	0.344414	-0.0632214	2.01467e-06	-0.0593322	0.000156845	2.16307e-06	OGFRL1
-0.106878	0.0672421	-0.150589	6.12196e-06	-0.142612	0.000906551	2.17405e-06	TRIM56
0.0344462	0.426427	0.145578	4.53544e-07	0.11962	0.000638172	2.18892e-06	PCMT1
-0.0502306	0.284084	-0.108087	2.08725e-06	-0.10002	0.000446575	2.21214e-06	MTR
-0.0436733	0.259262	-0.0999078	1.90015e-06	-0.0904765	0.000366076	2.25859e-06	SEMA3B
-0.489114	0.0937076	-1.03968	2.57083e-06	-0.884023	0.0350624	2.34582e-06	KCNV1
-0.0218344	0.414562	-0.0926726	4.52486e-07	-0.0753603	0.000254918	2.35846e-06	SETD2
-0.0205265	0.568784	-0.087742	9.19013e-07	-0.0780197	0.000273346	2.37028e-06	PKD1
-0.0855052	0.00142999	-0.144929	4.11371e-05	-0.112609	0.000569648	2.38006e-06	PTPRD
-0.222704	0.0339576	-0.382113	6.9758e-06	-0.332643	0.00498511	2.46135e-06	SULT4A1
0.0778192	0.0288473	0.102701	1.2125e-05	0.096983	0.00042435	2.502e-06	TMEM219
0.0128229	0.654661	-0.0843674	9.23814e-08	-0.0676024	0.00020647	2.54216e-06	NASP
-0.028995	0.354348	-0.0665638	2.23816e-06	-0.0619875	0.00017387	2.5887e-06	UBR4
-0.133816	0.106132	-0.336294	1.58805e-06	-0.269576	0.00329142	2.61652e-06	KIAA1549
-0.0295307	0.292313	-0.0709264	2.03004e-06	-0.0641821	0.000186603	2.62147e-06	DICER1
-0.0194196	0.451919	0.0792665	4.50839e-08	0.0617129	0.000172661	2.64588e-06	MTDH
-0.310323	0.00200828	-0.293447	8.21925e-05	-0.298075	0.00403039	2.66384e-06	SYNPO2
-0.0145535	0.519429	-0.0474278	1.59793e-06	-0.0436091	8.63405e-05	2.68945e-06	VPS13C
-0.00329084	0.969515	-0.572269	4.57987e-10	-0.322836	0.00473436	2.7065e-06	FAM153B
0.0531915	0.167697	0.0836868	4.44935e-06	0.0796264	0.000288259	2.73314e-06	RPS12
0.0264592	0.430393	0.0788802	1.6264e-06	0.0714552	0.000232284	2.7536e-06	TAPBP
0.00871225	0.764836	0.116689	8.36942e-08	0.0867428	0.000342634	2.78366e-06	RAB7A
-0.186459	0.0309938	-0.23622	1.37805e-05	-0.2256	0.00232237	2.8496e-06	ATP1A3
-0.0628732	0.0243394	-0.105567	1.00508e-05	-0.0912743	0.000380147	2.84974e-06	ARIH1
-0.0376518	0.0599896	-0.286012	1.70037e-11	-0.0983046	0.000441111	2.86062e-06	ANKS1B
0.0216846	0.574542	0.108051	7.42027e-07	0.0925201	0.000390795	2.86638e-06	FKBP2
0.0164014	0.546784	-0.0630743	2.31e-07	-0.0534482	0.000130688	2.93437e-06	ZFYVE16
-0.297499	0.000949182	-0.507806	6.59264e-05	-0.386149	0.00682591	2.95606e-06	HCN1
0.0330065	0.149913	0.0693208	3.19607e-06	0.0611702	0.000171782	3.05416e-06	FERMT2
-0.0203911	0.832713	-0.776305	7.90672e-11	-0.389112	0.0069526	3.06217e-06	ATCAY
-0.0267491	0.416093	-0.0940603	1.17808e-06	-0.0811299	0.000302709	3.11587e-06	FO538757.2
0.0953482	0.00107324	0.0699066	0.000122132	0.0752757	0.00026123	3.20235e-06	COX5B
-0.128578	0.000739825	-0.105836	0.000184282	-0.112083	0.000580917	3.31421e-06	CSRNP3
0.0669956	0.285175	0.153007	2.90408e-06	0.139458	0.00090148	3.40411e-06	GPX1
-0.0665078	0.331543	-0.09431	4.52885e-06	-0.0926892	0.00039834	3.41553e-06	ZNF117
0.0397331	0.398877	-0.162942	2.40767e-08	-0.120617	0.000674677	3.42281e-06	NAPB
-0.37759	0.0181575	-0.534273	2.00485e-05	-0.487785	0.0110397	3.44274e-06	SYT7
-0.0632311	0.00426531	-0.136871	1.2126e-05	-0.0942695	0.000412469	3.45577e-06	CAMK1D
-0.00663683	0.677902	-0.0932378	8.17594e-09	-0.0574779	0.000153571	3.51509e-06	CDC42BPA
0.0790965	0.00660167	0.063505	4.6011e-05	0.0660673	0.00020295	3.52503e-06	LPIN2
0.0669406	0.134025	0.124455	4.98584e-06	0.112745	0.000591832	3.57909e-06	TMEM147
0.0155336	0.520414	0.0876082	3.97792e-07	0.0688842	0.000221018	3.59608e-06	TGFBR3
-0.025937	0.502767	-0.0877983	1.95212e-06	-0.0794479	0.000294502	3.66471e-06	AKT2
0.0363454	0.42745	0.0876898	3.16597e-06	0.0823564	0.000317353	3.7818e-06	MLEC
-0.0703915	0.384307	-0.107628	4.65556e-06	-0.10559	0.000522056	3.81381e-06	TTLL3
-0.00636778	0.830502	-0.0673806	1.05208e-06	-0.0595233	0.000165984	3.83503e-06	WDR6
-0.0543629	0.152208	-0.105658	4.78969e-06	-0.0952628	0.000425499	3.8705e-06	ATP9A
0.0984129	0.00528814	0.0845399	6.19124e-05	0.0872757	0.000357632	3.93031e-06	FAU
-0.060454	0.0158624	-0.0763753	2.8937e-05	-0.0721212	0.000244452	3.97254e-06	HERC1
0.13436	0.00032294	0.078031	0.000220524	0.0881676	0.000365861	4.03701e-06	PGK1
-0.145493	0.150829	-0.489844	6.92952e-07	-0.353934	0.00589593	4.03786e-06	MYO5C
0.120158	1.53643e-05	0.0584503	0.000883232	0.071746	0.000242395	4.06073e-06	GPC1
-0.00793905	0.837996	-0.0811643	1.33582e-06	-0.0728344	0.000249808	4.06131e-06	AHSA2
0.15877	6.24386e-05	0.091678	0.000617168	0.10767	0.000546034	4.07092e-06	CGRRF1
-0.168716	0.119969	-0.321584	5.70989e-06	-0.286942	0.00388577	4.16125e-06	GABRA1
-0.0540591	2.67658e-11	0.0017307	0.910756	-0.0380605	6.83724e-05	4.16593e-06	PPP2R2B
0.0740644	0.081655	0.0917388	1.18142e-05	0.0892175	0.00037594	4.19642e-06	SCAMP1
-0.0631191	0.0630173	-0.101058	1.038e-05	-0.0920161	0.000400136	4.22454e-06	WHSC1
0.138274	0.0038668	0.113764	7.93602e-05	0.118651	0.000665336	4.22657e-06	SLC25A4
-0.0714484	0.0253256	-0.116411	1.62497e-05	-0.101615	0.000489209	4.34435e-06	ST8SIA1
-0.351468	0.00781112	-0.212489	3.91124e-05	-0.225694	0.00241583	4.39342e-06	IFI16
-0.0246201	0.617402	-0.14083	9.648e-07	-0.118823	0.00066997	4.41861e-06	RUBCN
0.0127502	0.778886	0.106096	1.23487e-06	0.0932673	0.000412777	4.41924e-06	XRCC6
0.0722635	0.135707	0.110035	8.19531e-06	0.104323	0.000516639	4.43802e-06	CA2
-0.0878094	0.0904039	-0.13064	1.02531e-05	-0.122805	0.000716459	4.4755e-06	BAIAP2
0.0260829	0.413085	0.0901503	1.77747e-06	0.0777184	0.00028701	4.4861e-06	MGST3
-0.00564577	0.786274	-0.0657869	4.42245e-07	-0.0530461	0.000133764	4.50667e-06	TTC3
-0.0628495	0.0691022	-0.106239	9.71513e-06	-0.0954411	0.000433284	4.53772e-06	TNRC18
0.0327081	0.152716	0.0609044	6.14289e-06	0.0554814	0.000146549	4.58213e-06	PEBP1
0.0271107	0.616727	0.108439	2.45862e-06	0.0994693	0.000471297	4.60853e-06	RNF167
0.102971	0.0151226	0.124027	3.6398e-05	0.118629	0.000670867	4.64844e-06	FAM181A
-0.104268	0.0013467	-0.125167	0.000177759	-0.116393	0.000646811	4.72736e-06	DIS3L2
-0.0508187	0.0363091	-0.10416	7.92435e-06	-0.0834745	0.000332831	4.75011e-06	PPP1R12B
0.160488	0.0140519	0.180737	4.06052e-05	0.175923	0.00147841	4.75397e-06	PRDX4
0.0589608	0.108735	0.0803364	1.10363e-05	0.0772353	0.000285544	4.86194e-06	SSR1
-0.0460693	0.103147	-0.103272	4.54625e-06	-0.0859041	0.000353336	4.87635e-06	NAIP
0.179939	0.000733064	0.138427	0.00025707	0.149118	0.00106494	4.88949e-06	TMED3
0.0297505	0.380059	-0.0976471	9.83057e-08	-0.0763588	0.000279566	4.9511e-06	CMYA5
-0.0948501	0.0215214	-0.082659	3.28632e-05	-0.0843385	0.000341626	5.0428e-06	EZH1
-0.0874213	0.0730292	-0.105334	1.54537e-05	-0.102712	0.000506999	5.07679e-06	MYO15B
0.0740959	0.166712	0.155413	5.38505e-06	0.137669	0.00091243	5.17373e-06	SNCG
-0.0120137	0.717459	0.129714	4.48519e-08	0.0929532	0.000416389	5.23178e-06	MTM1
0.0705731	0.117063	0.0859218	1.22841e-05	0.084147	0.000341495	5.27573e-06	LRP10
-0.00861818	0.903716	-0.206948	5.63279e-07	-0.169676	0.00138926	5.30733e-06	SDCCAG3
-0.0762057	0.155188	-0.106506	1.01341e-05	-0.102807	0.000511065	5.42599e-06	ANKZF1
0.01363	0.748162	0.117235	9.91769e-07	0.0986441	0.000471007	5.48712e-06	PARK7
0.111963	0.00585662	0.0906387	8.00243e-05	0.0944789	0.000432964	5.61069e-06	TM7SF2
-0.130045	0.288994	-0.527408	7.16519e-07	-0.392027	0.00746397	5.68831e-06	ADD2
0.161495	0.00907261	0.169001	6.88787e-05	0.167167	0.00136261	5.93676e-06	RTN4R
-0.262258	5.96243e-05	-0.1653	0.0012431	-0.194056	0.00184365	6.19929e-06	BASP1
-0.0686979	0.158414	-0.166623	4.53555e-06	-0.139546	0.000955409	6.34235e-06	AGAP4
-0.0858212	0.325664	-0.422484	3.3793e-07	-0.293922	0.00424029	6.37e-06	GRIN2B
0.100609	0.0274604	0.0982622	3.85009e-05	0.0986335	0.000479703	6.68834e-06	FKBP9
-0.0255658	0.361291	-0.0788683	3.22866e-06	-0.0681659	0.000229349	6.76014e-06	KAT2A
0.0184532	0.757719	0.117622	2.94695e-06	0.106879	0.000564567	6.85386e-06	SBDS
-0.038614	0.376744	-0.0931976	5.73781e-06	-0.0860001	0.00036651	7.05006e-06	MRPS25
0.0114563	0.751748	0.0861234	2.00877e-06	0.0751703	0.000280218	7.10443e-06	ARL8B
-0.0383448	0.440008	-0.122204	3.78185e-06	-0.108546	0.000584938	7.1878e-06	PGP
-0.0010663	0.991329	0.158552	3.05242e-06	0.146414	0.00106628	7.33237e-06	RBM42
0.0828485	0.043878	0.0902631	3.14441e-05	0.089074	0.000394771	7.35668e-06	CNP
0.0305906	0.330451	0.0749679	5.6991e-06	0.0678913	0.000229467	7.40106e-06	UFL1
0.0600647	0.0920279	0.0814781	1.84858e-05	0.0779756	0.000302783	7.42298e-06	SEC61A1
-0.148057	0.0216715	-0.12476	4.83285e-05	-0.127898	0.000815659	7.52559e-06	SZT2
0.000109974	0.997496	-0.0987769	7.33448e-07	-0.0807888	0.000325463	7.52867e-06	FADS3
0.0110842	0.858126	-0.0871702	3.32235e-06	-0.0813676	0.000330696	7.66162e-06	GATAD1
-0.0438513	0.111163	-0.0795083	1.20271e-05	-0.0713017	0.000254013	7.68597e-06	CAMK2B
-0.204787	0.0043837	-0.169577	0.000136731	-0.176903	0.00156553	7.78588e-06	SMAD9
0.0896747	0.372546	0.101583	1.03505e-05	0.101169	0.000512208	7.81631e-06	C18orf32
-0.00158076	0.964386	0.0744786	1.85181e-06	0.065514	0.000215155	7.95444e-06	RCN2
0.162	0.00287346	0.138426	0.0001886	0.144134	0.00104162	7.97146e-06	NIPA2
0.0494767	0.117118	0.086481	1.3358e-05	0.0785753	0.000310208	8.14719e-06	SCP2
0.0441315	0.200156	0.076501	1.14175e-05	0.0716605	0.000258447	8.29106e-06	SLC48A1
0.142981	0.0039217	0.0898949	0.000117231	0.0969069	0.000472724	8.30814e-06	SC5D
-0.0378771	0.0988763	-0.0689908	1.36357e-05	-0.0613076	0.000189454	8.42367e-06	PPFIA1
-0.0778446	0.184605	-0.365895	2.1865e-07	-0.222302	0.00249957	8.73123e-06	PRKCB
-0.283463	0.000143403	-0.23961	0.0015849	-0.257831	0.00336345	8.75959e-06	SH3GL2
-0.0409283	0.21925	0.125361	1.69154e-08	0.0864449	0.000378303	8.81118e-06	ATRN
0.00243034	0.987414	0.190865	5.34516e-06	0.181741	0.0016739	8.90866e-06	TMEM185B
-0.00707342	0.645037	-0.0669468	2.53511e-07	-0.0472261	0.000113101	8.96816e-06	TNRC6A
0.00452943	0.878357	-0.144392	2.46922e-08	-0.0930723	0.000439572	9.02914e-06	LUZP1
-0.0501476	0.00870043	-0.0722588	8.11876e-05	-0.0636975	0.000206026	9.09115e-06	PPP3CA
-0.125609	0.166334	-0.262239	9.69905e-06	-0.231282	0.00271786	9.14849e-06	SCN2A
0.125429	0.0612939	0.11669	3.22904e-05	0.11763	0.00070337	9.1935e-06	ARCN1
0.0267709	0.173788	-0.0404094	4.23877e-07	-0.0335819	5.73428e-05	9.21917e-06	ARGLU1
0.143897	0.00468683	0.104995	0.000141875	0.11153	0.000633554	9.38044e-06	GRN
-0.00968658	0.266448	-0.0647783	2.4009e-08	-0.034528	6.07621e-05	9.44496e-06	NEBL
-0.0373522	0.301089	-0.129646	2.62614e-06	-0.103241	0.000543646	9.51703e-06	RP11-219A15.1
-0.297434	0.000106575	-0.443485	0.00153546	-0.341906	0.00596765	9.60237e-06	HS6ST3
-0.251192	0.0375822	-0.289906	4.45994e-05	-0.282481	0.00407606	9.66447e-06	STX1A
0.0504154	0.572321	0.181487	5.54986e-06	0.165648	0.00140314	9.77129e-06	CMTM5
-0.201085	0.121623	-0.313157	1.8847e-05	-0.293097	0.00439908	9.91302e-06	STMN4
-0.134461	0.243228	-0.782459	7.46477e-08	-0.443906	0.0101026	1.00325e-05	TESPA1
-0.0357366	0.472171	-0.112411	5.86727e-06	-0.101213	0.000525582	1.01085e-05	CCDC84
-0.0772547	0.416588	-0.38307	1.02607e-06	-0.285782	0.00419037	1.01111e-05	RGS4
0.0629261	0.20723	0.108468	1.44337e-05	0.101768	0.000533431	1.05167e-05	LRP8
0.0159229	0.644667	0.0838929	3.54422e-06	0.073109	0.000275455	1.05784e-05	FEZ1
-0.0835016	0.481302	-0.562589	3.23723e-07	-0.384412	0.00761584	1.05825e-05	CES4A
0.0950377	0.0827504	0.125633	2.95039e-05	0.120386	0.000749421	1.09462e-05	INHBB
0.0822092	0.158258	0.134718	1.77481e-05	0.125992	0.000821682	1.10613e-05	SRPRB
-0.102286	0.0828046	-0.163252	2.43135e-05	-0.149351	0.00115472	1.10724e-05	KIF5C
-0.0435418	0.598819	-0.329725	6.46398e-07	-0.242283	0.00304822	1.14218e-05	MCF2L
-0.345916	0.00859706	-0.173999	7.80996e-05	-0.186271	0.00180176	1.14243e-05	SNCB
0.0500193	0.329724	0.104657	1.13687e-05	0.0976046	0.000495125	1.15219e-05	STARD7
-0.109417	0.151514	-0.186125	1.81943e-05	-0.172166	0.00154268	1.16851e-05	ABCA5
-0.0522185	0.035061	-0.049084	5.85516e-05	-0.0495322	0.000127853	1.1836e-05	RBM25
-0.0051679	0.82726	-0.0664076	1.78957e-06	-0.0546867	0.000156341	1.22179e-05	COL16A1
0.104956	0.62786	-0.178412	7.30924e-06	-0.171992	0.00154694	1.2259e-05	CRAMP1
-0.335908	0.00582064	-0.32823	0.00019325	-0.330257	0.00570592	1.23061e-05	ELAVL4
-0.033373	0.446004	-0.104096	7.01744e-06	-0.0926957	0.000450219	1.25017e-05	MTA1
0.12222	0.0436925	0.143556	5.34649e-05	0.13948	0.00102148	1.2763e-05	PRADC1
-0.0915571	0.10042	-0.164432	2.14641e-05	-0.146308	0.0011251	1.28963e-05	KIAA1456
-0.146337	0.0763576	-0.190505	3.70063e-05	-0.182697	0.00175548	1.29776e-05	SP110
0.0209831	0.72863	0.11982	5.89244e-06	0.108348	0.000618357	1.31779e-05	MCUR1
0.0881057	0.000191991	0.0501361	0.00100911	0.0585809	0.000180799	1.32034e-05	SEC62
0.0587439	0.0691966	0.136863	1.22793e-05	0.106272	0.000596058	1.34383e-05	CRLF1
-0.0410758	0.569382	-0.223125	2.62585e-06	-0.181423	0.00173887	1.357e-05	PPP2R3B
-0.0230726	0.399816	-0.057188	1.09202e-05	-0.0526204	0.000146438	1.37149e-05	RAPGEF3
-0.0256727	0.15751	-0.0567115	1.3039e-05	-0.0486265	0.000125149	1.38207e-05	ASH1L
0.150617	0.00565804	0.134175	0.00021736	0.138019	0.00100878	1.38954e-05	GDE1
-0.0448279	0.389094	-0.108086	1.14955e-05	-0.0996515	0.000526098	1.39525e-05	SLC6A8
0.0520349	0.295101	0.109974	1.36895e-05	0.101229	0.000542979	1.39769e-05	ATP6V1G1
0.110716	0.0898103	0.149203	3.58624e-05	0.142521	0.00107715	1.40874e-05	LYPD1
0.00402192	0.929999	0.0897462	4.66197e-06	0.0801669	0.000341148	1.42262e-05	ACOX1
-0.112479	0.0191518	-0.136686	9.68363e-05	-0.130198	0.000899889	1.42344e-05	FAM179A
0.0297477	0.416046	-0.0907996	6.55028e-07	-0.0731956	0.000284547	1.43014e-05	CFLAR
0.047561	0.132648	0.103391	1.4445e-05	0.0877244	0.000408838	1.43427e-05	NEK6
0.0865765	0.212747	0.137021	2.1764e-05	0.130513	0.000907053	1.46761e-05	MDH2
-0.0757709	0.133507	-0.318906	6.44157e-07	-0.191265	0.00194993	1.48174e-05	KCTD16
-0.023524	0.45089	-0.0929475	4.76487e-06	-0.0772943	0.000319706	1.54017e-05	ERCC6L2
-0.0151045	0.610447	0.0542961	2.88582e-06	0.0476912	0.000121854	1.55782e-05	KIF1A
0.0453774	0.454308	-0.345282	2.14221e-09	-0.195619	0.00205208	1.57225e-05	THY1
-0.0233978	0.551259	-0.0942934	6.71964e-06	-0.0827089	0.00036694	1.57646e-05	DNAJB2
-0.0873754	0.054364	-0.135863	4.45478e-05	-0.122802	0.000809172	1.58147e-05	TTLL7
-0.00563571	0.83384	-0.0726191	2.62411e-06	-0.0602143	0.000194664	1.59059e-05	C5orf42
-0.0893399	0.000219405	-0.0844055	0.00236576	-0.0867505	0.000404527	1.60915e-05	PIBF1
0.0380661	0.180839	0.0683433	2.20267e-05	0.0628812	0.000212612	1.61432e-05	PNPLA8
-0.0525846	0.328901	-0.155845	8.29288e-06	-0.132673	0.00094808	1.64107e-05	ACTN1
0.0584744	0.0020907	0.0459615	0.000458262	0.0490457	0.000129642	1.65089e-05	PIK3C2A
0.046819	0.261814	0.104604	1.48663e-05	0.093795	0.000474297	1.65633e-05	SLC13A5
0.12779	0.224566	0.178849	2.61233e-05	0.173699	0.00162663	1.65656e-05	IL13RA1
-0.0661461	0.368131	-0.142402	1.59765e-05	-0.133129	0.000956762	1.67762e-05	RBM19
-0.0462306	0.641135	-0.284301	3.52435e-06	-0.234832	0.00297718	1.67876e-05	TMEM178A
0.0040317	0.963663	0.194271	4.01275e-06	0.168649	0.00153622	1.68604e-05	GPR146
-0.0838019	0.0149151	-0.132754	9.31099e-05	-0.113138	0.000691585	1.69144e-05	FBXW7
-0.0341489	0.697315	-0.464624	1.09738e-07	-0.290081	0.00455221	1.71256e-05	SV2B
0.0601809	0.0607381	0.0883	4.9991e-05	0.081547	0.000360181	1.73261e-05	ATP5J
-0.223224	0.181232	-0.327391	2.94599e-05	-0.313704	0.00533462	1.7465e-05	PACSIN1
-0.220645	0.272206	-0.539334	1.32234e-05	-0.473451	0.0121587	1.75715e-05	C11orf87
-0.106664	0.423693	-0.318683	1.03794e-05	-0.283083	0.00434696	1.75802e-05	FXYD7
0.0255515	0.18314	0.0584258	1.54662e-05	0.0500745	0.000136323	1.79669e-05	MERTK
-0.0883527	0.301285	-0.187151	1.75633e-05	-0.172184	0.00161196	1.79807e-05	DOC2A
-0.308325	0.0528814	-0.39627	6.58692e-05	-0.377743	0.00778287	1.85383e-05	LPAR4
-0.2512	0.0534558	-0.737235	6.40803e-06	-0.48451	0.012813	1.86616e-05	SLC6A17
-0.0621081	0.154955	-0.131829	1.99315e-05	-0.113988	0.000710706	1.90465e-05	TNS1
-0.059199	0.000336918	-0.0633934	0.00208546	-0.061227	0.000205115	1.9107e-05	MED13L
0.0166354	0.680411	-0.15914	1.57632e-07	-0.110026	0.000663772	1.94964e-05	CHFR
0.0388076	0.171957	0.0669931	2.94336e-05	0.0619346	0.000210988	2.00911e-05	SERF2
-0.0779653	0.148114	-0.101823	4.06584e-05	-0.0987937	0.000537483	2.03198e-05	TMEM63A
0.00773785	0.800883	-0.0957106	8.61431e-07	-0.0733391	0.000296485	2.05104e-05	USP40
-0.0521955	0.141467	-0.0772884	3.90241e-05	-0.0732399	0.000296114	2.07963e-05	RNMT
-0.0771132	0.227705	-0.131315	2.81564e-05	-0.123631	0.000843803	2.0808e-05	FAM118A
-0.0285564	0.535548	-0.0894716	1.37726e-05	-0.0821371	0.000372548	2.08607e-05	PPP1R3E
-0.0583334	0.0170956	-0.0635877	0.000163906	-0.0622942	0.000214564	2.11167e-05	NEK1
-0.103344	0.440598	-0.369758	8.56127e-06	-0.314131	0.00546105	2.12986e-05	SAMD11
0.0200627	0.788591	-0.168296	3.07416e-06	-0.142376	0.00112201	2.13318e-05	SLC4A3
-0.0601605	0.279111	-0.164945	1.23989e-05	-0.139752	0.00108191	2.14972e-05	SFI1
0.12565	0.000705546	0.0674139	0.000665366	0.0769487	0.000328098	2.15548e-05	CBR1
-0.0791952	0.000871615	-0.104469	0.00103022	-0.0905333	0.000454495	2.17014e-05	ZNF609
0.0632657	0.194224	0.0876637	3.72243e-05	0.0848449	0.000399641	2.19422e-05	SERINC3
-0.0598493	0.122978	-0.174135	8.23582e-06	-0.127256	0.000899525	2.2058e-05	CADPS
0.0507763	0.522248	0.206922	8.4408e-06	0.177172	0.00174733	2.25069e-05	NDN
-0.0664237	0.221955	-0.104146	3.32545e-05	-0.0993343	0.000549462	2.2582e-05	JUND
0.0831631	0.0695863	0.0912721	7.42933e-05	0.0900734	0.000452223	2.27892e-05	TXNDC15
-0.125119	0.000185895	-0.0732004	0.00199236	-0.0864749	0.000417335	2.30604e-05	PRRX1
-0.0325177	0.292926	-0.0592865	2.72474e-05	-0.0559286	0.00017465	2.31582e-05	FUS
-0.153489	0.0151218	-0.201511	0.000171292	-0.185619	0.00192382	2.31668e-05	ITPR1
-0.02839	0.667741	-0.130494	1.1787e-05	-0.118015	0.000778618	2.34343e-05	RP5-1187M17.10
0.0310676	0.600177	0.109634	1.52826e-05	0.100867	0.000570977	2.42962e-05	YBX1
0.0336404	0.522965	0.0999688	1.70045e-05	0.0921442	0.000476517	2.43082e-05	KIF1BP
0.0854426	0.737768	0.189369	2.39349e-05	0.187213	0.00196761	2.43734e-05	PCDHB11
-0.0673644	0.0424208	-0.0693733	0.000108845	-0.0690382	0.000267733	2.45087e-05	MOK
0.0854447	0.191802	0.0895107	4.5735e-05	0.0892191	0.000447583	2.47391e-05	ARF5
0.103659	0.00657268	0.0641847	0.000258277	0.0692026	0.00026934	2.47913e-05	SRP9
-0.00843686	0.854618	0.152131	9.03268e-07	0.11407	0.000731962	2.48391e-05	LIPA
0.129172	0.0617985	0.121165	8.79509e-05	0.12213	0.000839551	2.49771e-05	TMEM115
-0.086024	0.00519668	-0.0554973	0.000317333	-0.0599803	0.000202669	2.51749e-05	ZNF91
-0.027739	0.429701	-0.109814	7.3169e-06	-0.0892774	0.000449646	2.55109e-05	CALD1
0.391681	0.00183581	0.143561	0.000230033	0.158921	0.00142494	2.55363e-05	DIABLO
-0.0640504	0.203839	0.110199	1.06111e-06	0.0890947	0.000448182	2.571e-05	KIAA1715
-0.091002	0.333548	-0.735795	3.04214e-08	-0.363291	0.00745182	2.5711e-05	CELF5
-0.0773905	0.468877	-0.328805	6.91477e-06	-0.267623	0.00404633	2.58563e-05	CPLX2
0.0672598	0.0667607	0.0984906	7.18642e-05	0.0910285	0.000468409	2.59979e-05	HRSP12
-0.022334	0.685025	-0.0926749	1.62176e-05	-0.086012	0.000418269	2.60355e-05	ZNF334
0.0281076	0.61377	0.107141	1.51454e-05	0.0976941	0.000539931	2.61831e-05	NCSTN
-0.161859	0.00522087	-0.122515	0.000392803	-0.130238	0.000960027	2.62994e-05	ALS2
0.0719227	0.267212	0.163107	2.36793e-05	0.145264	0.00119758	2.69693e-05	CHADL
0.123664	0.0484728	0.125763	0.000111498	0.125435	0.000893778	2.72023e-05	STT3A
0.177104	0.00300663	0.132217	0.000579048	0.142158	0.00114925	2.74845e-05	GM2A
0.219573	0.16009	0.258919	5.66653e-05	0.254823	0.00370485	2.83271e-05	CXCL12
0.0223501	0.635235	-0.167283	4.01304e-07	-0.119491	0.000814814	2.8385e-05	SYP
-0.0476095	0.231355	-0.15218	9.36825e-06	-0.116781	0.000780146	2.90201e-05	RNF169
-0.043442	0.113863	-0.0579659	6.73281e-05	-0.0556226	0.000177402	2.96528e-05	RNF213
0.0331956	0.363952	0.0746838	2.71816e-05	0.0688782	0.000272483	3.01072e-05	EPRS
0.0529043	0.140761	0.0713947	6.10191e-05	0.0687241	0.000271363	3.02073e-05	TROVE2
-0.108724	0.039966	-0.218374	5.66956e-05	-0.172438	0.00170941	3.03661e-05	LRRIQ1
