# Supplementary material for: NEBULA is a fast negative binomial mixed model for differential or co-expression analysis of large-scale multi-subject single-cell data
Source: Commun Biol. 2021 May 26;4:629. doi: 10.1038/s42003-021-02146-6 (PMC8155058; doi:10.1038/s42003-021-02146-6)
Supplement: Supplementary file 8 — Supplementary Data 6 [file 42003_2021_2146_MOESM8_ESM.csv]

Cluster	Gene	Proportion of cells with presence	log(FC)
0	LINC00861	0.766125461	0.597924585
0	CCR7	0.836088561	0.578515567
0	LEF1	0.871734317	0.550749394
0	TCF7	0.861771218	0.459382508
0	CAMK4	0.661623616	0.429175621
0	CD7	0.858154982	0.424520938
0	CALM3	0.68295203	0.409272764
0	PIK3IP1	0.683468635	0.387596244
0	NOSIP	0.908487085	0.379206846
0	NDFIP1	0.660590406	0.373484491
0	MAL	0.640221402	0.366547469
0	RGS10	0.765830258	0.354593366
0	CYTIP	0.623763838	0.340444447
0	GIMAP7	0.910774908	0.321213888
0	FYB1	0.889741697	0.319497198
0	IKZF1	0.603394834	0.316785361
0	PRMT2	0.71202952	0.306190042
0	LDLRAP1	0.624575646	0.303479076
0	MBNL1	0.732324723	0.290207259
0	SARAF	0.988634686	0.284327132
0	FOXP1	0.643690037	0.255580654
0	SELL	0.884944649	0.250403075
0	MALAT1	0.99800738	0.247804648
0	LEPROTL1	0.735424354	0.247040551
0	ANP32B	0.804501845	0.221221629
0	9-Sep	0.742656827	0.219802995
0	FUS	0.687084871	0.216404096
0	LAT	0.627453875	0.208537296
0	GYPC	0.719335793	0.206647566
1	KLRB1	0.434230622	1.654645604
1	ITGB1	0.617793051	1.428720614
1	AQP3	0.681271478	1.217033947
1	ANXA1	0.833142421	1.110731989
1	S100A4	0.945685376	1.025515184
1	IL7R	0.95714013	1.01861705
1	S100A11	0.893948072	1.004541175
1	AHNAK	0.726517755	0.982860011
1	KLF6	0.694348988	0.862063764
1	IL32	0.966399389	0.748679003
1	LTB	0.98997709	0.680573108
1	ARHGAP15	0.718976709	0.65340789
1	GSTK1	0.887743414	0.625705538
1	PLP2	0.697403589	0.604276046
1	IL10RA	0.596888125	0.601976297
1	CD2	0.750668194	0.600804331
1	MAL	0.595647194	0.563521715
1	CD99	0.858342879	0.560027346
1	S100A10	0.916093929	0.509199758
1	TAGAP	0.689003436	0.500784715
1	EMP3	0.925639557	0.498564259
1	FLT3LG	0.721840397	0.458889973
1	SPOCK2	0.710385643	0.447209415
1	LDHA	0.653875525	0.435512264
1	FXYD5	0.990263459	0.42583793
1	JUNB	0.782550592	0.425643327
1	VIM	0.985967927	0.414955225
1	PIM1	0.582569683	0.393635228
1	TAGLN2	0.871134021	0.392209927
1	CALM1	0.970599465	0.353052112
1	SH3BGRL3	0.993699885	0.340141196
1	FLNA	0.585624284	0.339657916
1	IFITM1	0.984249714	0.328168283
1	LDHB	0.982913326	0.324970527
1	LAT	0.68327606	0.320812388
1	SLC9A3R1	0.687476136	0.318966838
1	ARL6IP5	0.783218786	0.316468554
1	CD3E	0.989308897	0.309399093
1	ANKRD12	0.660271096	0.306506594
1	RNASET2	0.722126766	0.304869822
2	LINC02446	0.690936514	3.296331015
2	S100B	0.295214589	3.048077224
2	CD8B	0.967640203	2.718144194
2	CD8A	0.902372138	2.374377823
2	AIF1	0.600987248	1.633025199
2	NELL2	0.63554093	1.09386769
2	NUCB2	0.617030029	0.782847886
2	PDE3B	0.606197724	0.763357914
2	RGS10	0.857123269	0.582568756
2	OXNAD1	0.662553133	0.580266946
2	TGFBR2	0.64294529	0.579949459
2	GZMM	0.648841355	0.570926047
2	LEF1	0.906897025	0.519350527
2	LDLRAP1	0.727409845	0.484807083
2	CD7	0.92513369	0.47357241
2	CCR7	0.87686823	0.453577029
2	HCST	0.891402715	0.412362423
2	NDFIP1	0.728095434	0.403424227
2	PIK3IP1	0.761552173	0.402160536
2	PRMT2	0.826683121	0.392080867
2	LEPROTL1	0.809817633	0.369083781
2	ATM	0.610996846	0.321209836
2	GYPC	0.81681064	0.304290433
2	DENND2D	0.600713012	0.29004586
2	HSPB1	0.67201426	0.276360698
2	ALKBH7	0.622377622	0.271133208
2	RAP1B	0.727684081	0.267757835
2	LBH	0.754559166	0.253391678
2	ABRACL	0.666118196	0.246937972
2	SNHG8	0.789661319	0.234388759
2	SELENOH	0.773344303	0.230785416
2	TBCA	0.632661456	0.211548367
2	MT-ND4	0.996023584	0.208409366
2	ACTG1	0.990813108	0.201208329
2	CCND3	0.834087481	0.200287033
3	CD14	0.929715153	2.321634584
3	LGALS2	0.663408057	2.263693581
3	ASGR1	0.626327322	2.236649381
3	VCAN	0.966627339	2.206529994
3	CD36	0.71751222	2.174781407
3	CSF3R	0.850497219	2.147942229
3	CD93	0.584695769	2.131177651
3	KCTD12	0.688690376	2.129605953
3	S100A12	0.913365919	2.108755725
3	LRP1	0.729816282	2.07188457
3	TNFAIP2	0.720377549	2.052681962
3	S100A9	0.99713467	2.051361221
3	TMEM176A	0.550480364	2.028861155
3	FPR1	0.674869375	1.994748679
3	PLBD1	0.669475813	1.987231892
3	MS4A6A	0.908478004	1.899058142
3	FOS	0.887915051	1.892712783
3	TMEM176B	0.637620091	1.875976882
3	CPVL	0.649249958	1.8369092
3	LYZ	1	1.835142612
3	FCN1	0.994100792	1.830094745
3	MNDA	0.932749031	1.825245672
3	CSTA	0.923478847	1.817295977
3	CDA	0.646047531	1.785496057
3	TGFBI	0.688353278	1.770903073
3	RBP7	0.59025788	1.769709926
3	CLEC7A	0.709421878	1.747319713
3	SLC7A7	0.740940502	1.705441
3	BLVRB	0.791842238	1.680192751
3	NCF2	0.833642339	1.677436403
3	ZNF385A	0.625821675	1.639258554
3	RGS2	0.81543907	1.628741549
3	CLEC12A	0.610483735	1.622591469
3	LY86	0.631383786	1.605569514
3	FGL2	0.875610989	1.584381971
3	S100A8	0.995449183	1.569380858
3	DUSP6	0.643182201	1.564244715
3	TNFSF13B	0.754592955	1.560016994
3	CTSD	0.745996966	1.540062666
3	PRAM1	0.631552334	1.538068984
4	SH2D1B	0.651450146	3.327440093
4	CLIC3	0.835592929	2.89637552
4	KLRF1	0.804530633	2.846891619
4	SPON2	0.8755792	2.699185887
4	CD7	0.973056461	2.337159286
4	S100B	0.186030547	2.332525413
4	IL2RB	0.765574052	2.235404334
4	CD247	0.914192552	2.136495075
4	GZMB	0.930324352	2.062993366
4	TTC38	0.624334992	2.043148764
4	TRDC	0.574909902	2.039169522
4	HOPX	0.883130256	1.928510633
4	FGFBP2	0.867341685	1.925042792
4	PRF1	0.953320748	1.848956495
4	KLRB1	0.831645787	1.82368552
4	TRBC1	0.631714433	1.821094232
4	DDIT4	0.573880213	1.801003774
4	MATK	0.806761627	1.781817927
4	GNLY	0.977175219	1.780391146
4	TBX21	0.700017161	1.686575152
4	CTSW	0.962587953	1.683191574
4	ADGRG1	0.58675133	1.668710173
4	KLRD1	0.899948516	1.612111275
4	CCL4	0.806246782	1.60942566
4	IFITM1	0.992448945	1.587026183
4	GZMM	0.869744294	1.521894303
4	ZAP70	0.697957783	1.483507083
4	APMAP	0.637720954	1.44114454
4	DENND2D	0.624334992	1.44024102
4	FCGR3A	0.849322121	1.387230206
4	PRKCH	0.607859962	1.342998133
4	CMC1	0.630341514	1.29458733
4	XBP1	0.71958126	1.291953115
4	ID2	0.660888965	1.256373995
4	ARL4C	0.700360391	1.225940453
4	NKG7	0.999828385	1.208656198
4	GZMA	0.961729878	1.166417824
4	CX3CR1	0.697786168	1.159919769
4	LITAF	0.890166466	1.147823484
4	CST7	0.993478634	1.141191135
5	TCL1A	0.948007775	5.904254572
5	FCER2	0.819241983	4.28520919
5	IGHD	0.655733722	4.073981628
5	IGHV3-30	0.121720117	3.792522049
5	LINC00926	0.876579203	3.591693622
5	IGHM	0.932701652	3.589329691
5	FAM129C	0.765549077	3.518052812
5	CD79A	0.986637512	3.457161093
5	VPREB3	0.627308066	3.339182205
5	CD22	0.593051506	3.319642763
5	MS4A1	0.960155491	3.265336178
5	AFF3	0.646258503	3.116292002
5	PLPP5	0.71574344	3.036154826
5	MEF2C	0.753401361	3.036131183
5	IGLV2-14	0.053449951	3.016326151
5	HLA-DQA1	0.890670554	2.993961639
5	CD79B	0.912293489	2.956112143
5	HVCN1	0.851797862	2.952299845
5	BANK1	0.78425656	2.932088473
5	IGKC	0.490524781	2.844207594
5	HLA-DQA2	0.626336249	2.816106637
5	HLA-DRA	0.997570457	2.804877328
5	IRF8	0.626579203	2.784137088
5	HLA-DRB5	0.970359572	2.781004536
5	HLA-DRB1	0.990038873	2.731821906
5	IL4R	0.717930029	2.683250774
5	HLA-DQB1	0.93148688	2.660341064
5	CD74	1	2.604089063
5	RALGPS2	0.673469388	2.573983459
5	HLA-DMB	0.666909621	2.5452286
5	HLA-DMA	0.831146744	2.507362628
5	HLA-DPA1	0.99101069	2.436969507
5	BACH2	0.685860058	2.42295642
5	HLA-DPB1	0.99101069	2.392745901
5	CALHM6	0.647959184	2.135839591
5	LYN	0.635325559	2.030007719
5	ADK	0.585519922	1.881042754
5	NCF1	0.917881438	1.839629661
5	SNX2	0.770651118	1.795043052
5	CD37	0.998785228	1.567623605
6	GZMH	0.954008545	2.981823258
6	CD8B	0.721538075	2.507649689
6	FGFBP2	0.817542096	2.263056331
6	CD8A	0.833626539	2.239726901
6	ADGRG1	0.572505655	2.166209112
6	GZMB	0.711736617	1.891916913
6	NKG7	0.997486806	1.875994018
6	CCL4	0.770796683	1.725863183
6	CCL5	0.997486806	1.638291352
6	CST7	0.985926112	1.564759467
6	CX3CR1	0.579542599	1.556991258
6	KLRG1	0.683086203	1.519676942
6	GNLY	0.773812516	1.514107628
6	CD3G	0.783111335	1.507392485
6	KLRD1	0.768032169	1.493947916
6	TBX21	0.602161347	1.454643758
6	CD3D	0.912540839	1.425803044
6	C12orf75	0.696657452	1.229910993
6	GZMA	0.917064589	1.225071424
6	CD3E	0.972606182	1.222185026
6	PRF1	0.851218899	1.216268326
6	IL32	0.988941945	1.048506764
6	CD2	0.767780849	1.031178408
6	PLEK	0.703945715	0.989922626
6	CTSW	0.913043478	0.989495553
6	MATK	0.651419955	0.965648042
6	GZMM	0.851470219	0.941072546
6	CMC1	0.437044484	0.934278214
6	ITGB1	0.626790651	0.863437452
6	LYAR	0.601658708	0.850124691
6	LITAF	0.905001257	0.842957338
6	EFHD2	0.637848706	0.827788146
6	HOPX	0.61422468	0.797236819
6	SLC9A3R1	0.865544107	0.777512178
6	CD99	0.957024378	0.774815759
6	SYNE2	0.620758985	0.765088148
6	LAT	0.644383011	0.7398523
6	LCK	0.800703694	0.725674007
6	DUSP2	0.447097261	0.689840871
6	HCST	0.960040211	0.680460959
7	GZMK	0.708979156	2.837075556
7	CCL5	0.878407269	2.25973935
7	DUSP2	0.613308391	1.674139769
7	CD8B	0.742116515	1.51568891
7	LYAR	0.700160342	1.496050523
7	CD8A	0.733564939	1.367209663
7	CST7	0.670764297	1.350786383
7	GZMA	0.589257082	1.281280033
7	CMC1	0.397113843	1.150301714
7	NKG7	0.669160877	1.005136266
7	CD27	0.716996259	0.951600613
7	FYN	0.612773918	0.841790817
7	IL32	0.974879743	0.77109392
7	IL7R	0.843132015	0.766152787
7	CD3E	0.98423303	0.699553649
7	CD2	0.722608231	0.676290978
7	TCF7	0.659273116	0.664915773
7	CTSW	0.704970604	0.657135658
7	IL10RA	0.661945484	0.657012062
7	ITGA4	0.607963656	0.653208126
7	GZMM	0.702298236	0.639108743
7	CD3D	0.883484768	0.612277391
7	CD3G	0.669160877	0.553040609
7	LCK	0.817477285	0.515301934
7	JUNB	0.7797969	0.505033095
7	GIMAP4	0.840459647	0.459628353
7	CD99	0.863174773	0.456736335
7	LAT	0.629877071	0.44889617
7	STK17A	0.663548904	0.434394892
7	ARHGAP15	0.59353287	0.430095017
7	CNN2	0.799839658	0.429261972
7	KLF6	0.620523784	0.42139217
7	HCST	0.927578835	0.415668111
7	ZFP36L2	0.977284874	0.415176119
7	MT2A	0.520577231	0.413061401
7	SLC9A3R1	0.734633886	0.412536304
7	WIPF1	0.603687867	0.408432634
7	RARRES3	0.801175842	0.396661812
7	PAXX	0.646980224	0.388351491
7	MCUB	0.604222341	0.379207673
8	IGHA1	0.472110215	5.187505033
8	IGHG2	0.551075269	4.800881483
8	LINC01781	0.348454301	4.121513132
8	JCHAIN	0.515120968	4.011368776
8	CD24	0.558803763	3.339912853
8	IGLV2-14	0.071908602	3.258497654
8	POU2AF1	0.644825269	3.213414838
8	BANK1	0.894153226	3.204655787
8	MS4A1	0.976478495	3.124391967
8	IGKC	0.533266129	3.113651367
8	BLK	0.742943548	2.995772812
8	FCRLA	0.626344086	2.949233906
8	ARHGAP24	0.585685484	2.823486536
8	CD79A	0.989919355	2.761759536
8	VPREB3	0.574596774	2.738885593
8	HLA-DRA	0.995967742	2.700300006
8	RALGPS2	0.784946237	2.687442183
8	LINC00926	0.793010753	2.607556537
8	HLA-DQA1	0.911962366	2.515102446
8	PDLIM1	0.637432796	2.51401977
8	IGHM	0.639784946	2.492779271
8	SWAP70	0.634744624	2.468845891
8	FAM129C	0.66969086	2.43715583
8	1-Mar	0.630376344	2.369957512
8	CD74	0.999663978	2.357802278
8	SYK	0.567540323	2.356941547
8	HLA-DPA1	0.994287634	2.344561954
8	CD79B	0.906922043	2.335603364
8	HLA-DRB5	0.972782258	2.325520861
8	HLA-DRB1	0.982526882	2.311897388
8	HLA-DQA2	0.568212366	2.307564695
8	HLA-DQB1	0.944892473	2.249641302
8	IRF8	0.613239247	2.235258467
8	HLA-DPB1	0.990591398	2.21840991
8	HLA-DMA	0.814852151	2.009997984
8	LYN	0.660282258	1.952773744
8	HLA-DMB	0.625336022	1.944022614
8	MEF2C	0.584677419	1.851216756
8	CD82	0.607526882	1.708027594
8	HVCN1	0.650537634	1.631531352
9	S100A8	0.972231864	3.615563006
9	LYZ	0.969107949	3.010159228
9	S100A9	0.945157931	2.869367441
9	CST3	0.94897605	2.51037987
9	S100A12	0.733772995	2.465485259
9	VCAN	0.755987504	2.426610852
9	FCN1	0.825407844	2.365074549
9	CSTA	0.678583825	2.257935628
9	FOS	0.777854911	2.165181654
9	MS4A6A	0.566469976	2.029517251
9	CD14	0.608816383	1.992316355
9	SERPINA1	0.623047553	1.932960423
9	MNDA	0.656716418	1.854851113
9	CFD	0.676501215	1.754854107
9	RGS2	0.593196807	1.732666824
9	LST1	0.796598403	1.689890273
9	TYROBP	0.94689344	1.680025701
9	AIF1	0.853870184	1.668319368
9	STXBP2	0.627906977	1.606111834
9	TYMP	0.673030198	1.507112126
9	CEBPD	0.573064908	1.454655506
9	SPI1	0.645609163	1.4342462
9	GRN	0.59805623	1.274061867
9	S100A6	0.979868101	1.266198885
9	CTSS	0.845539743	1.235202154
9	NEAT1	0.78167303	1.170231478
9	FTH1	0.993405068	1.111664131
9	FTL	0.996528983	1.090030863
9	FCER1G	0.778202013	1.062684037
9	DUSP1	0.666088164	1.053426237
9	TKT	0.723359944	1.032075376
9	SAT1	0.713641097	1.0194754
9	TSPO	0.83061437	1.007922913
9	PYCARD	0.641096841	0.99884889
9	COTL1	0.854564387	0.929216138
9	S100A11	0.884068032	0.915811547
9	LGALS1	0.709475876	0.911228539
9	PSAP	0.792086081	0.859253265
9	TALDO1	0.638667129	0.851365881
9	NCF1	0.661575842	0.837154945
10	AQP3	0.5579989	1.135858618
10	IL32	0.954370533	0.995019368
10	CD27	0.736668499	0.959368419
10	TRAC	0.584936778	0.920927667
10	IL10RA	0.693238043	0.91767097
10	PIM2	0.529411765	0.860630964
10	LEF1	0.738317757	0.839056865
10	ITGB1	0.53051127	0.833743096
10	CDC25B	0.565695437	0.809647959
10	ISG20	0.719076416	0.715034768
10	SKAP1	0.633315008	0.709386904
10	FCMR	0.801539307	0.695111844
10	CD3D	0.879604178	0.692463991
10	CD3E	0.980208906	0.674323212
10	LTB	0.95162177	0.667794459
10	SPOCK2	0.668499175	0.665697825
10	CD3G	0.701484332	0.608355231
10	LDHB	0.965365585	0.560901281
10	ETS1	0.607476636	0.560422675
10	PIK3IP1	0.603628367	0.559638344
10	AES	0.927432655	0.550783115
10	LAT	0.651456844	0.544699213
10	CD2	0.618471688	0.540061264
10	LCK	0.79164376	0.537594874
10	LEPROTL1	0.702583837	0.523646974
10	6-Sep	0.748213304	0.519120615
10	SELPLG	0.670148433	0.516664979
10	EVL	0.883452446	0.510488168
10	RHOH	0.602528862	0.504808677
10	GSTK1	0.796591534	0.504519116
10	SMCHD1	0.601979109	0.495168698
10	TRBC2	0.733369984	0.463392174
10	TRAF3IP3	0.857064321	0.445817566
10	CD52	0.990654206	0.423473868
10	SOD1	0.796591534	0.419940236
10	FOXP1	0.595931831	0.417813031
10	SELL	0.797141286	0.409519315
10	STK4	0.66520066	0.37481721
10	CNN2	0.730071468	0.373046016
10	HSPA8	0.971962617	0.361680703
11	LYPD2	0.342519685	6.864178747
11	CDKN1C	0.804724409	5.175318047
11	CKB	0.503937008	4.302284059
11	HES4	0.714173228	4.113542448
11	C1QA	0.301574803	3.760456561
11	TCF7L2	0.764566929	2.660363677
11	SMIM25	0.966929134	2.340861032
11	SIGLEC10	0.755905512	2.104185414
11	MS4A7	0.967716535	1.97931153
11	CUX1	0.87007874	1.97097032
11	BCL2A1	0.773228346	1.941847327
11	HMOX1	0.864566929	1.922912935
11	LST1	0.999212598	1.815644405
11	AIF1	0.998425197	1.803978361
11	INSIG1	0.671653543	1.781479136
11	CXCL16	0.695275591	1.699246595
11	IFITM3	0.986614173	1.670408827
11	FAM110A	0.804724409	1.650906646
11	NFKBIZ	0.774015748	1.607400247
11	TBC1D8	0.566141732	1.596246459
11	PECAM1	0.911811024	1.587505589
11	FCGR3A	0.980314961	1.576735007
11	SLC2A6	0.633858268	1.570848447
11	CSF1R	0.917322835	1.555739957
11	MARCKSL1	0.659055118	1.482268525
11	WARS	0.87007874	1.368960043
11	LRRC25	0.912598425	1.351124351
11	SERPINA1	0.994488189	1.346662364
11	RNF144B	0.52992126	1.326738383
11	RHOC	0.692125984	1.324591296
11	LILRB2	0.951181102	1.322898685
11	OAS1	0.714173228	1.303595471
11	PAG1	0.544094488	1.294759956
11	COTL1	0.999212598	1.292670173
11	CALHM6	0.875590551	1.287907869
11	APOBEC3A	0.425984252	1.282413559
11	ADGRE2	0.688976378	1.277796627
11	MTSS1	0.820472441	1.268304708
11	C5AR1	0.791338583	1.262394743
11	MAFB	0.835433071	1.257240988
12	TRBV6-4	0.284243864	4.283065789
12	TRAV1-2	0.780680918	3.817824832
12	KLRB1	0.986539984	2.689547243
12	NCR3	0.775138559	2.298481589
12	GZMK	0.892319873	2.243721445
12	NKG7	0.985748219	2.050722016
12	GZMA	0.92557403	1.920439579
12	KLRG1	0.790973872	1.880554929
12	DUSP2	0.771179731	1.720509994
12	CST7	0.916864608	1.687570512
12	PRF1	0.803642122	1.686996042
12	AQP3	0.657165479	1.450907914
12	GPR65	0.619160728	1.38302332
12	CCL5	0.952494062	1.327940989
12	LYAR	0.760886778	1.291454683
12	IL7R	0.982581156	1.264698326
12	DUSP1	0.712589074	1.252419814
12	MATK	0.638163104	1.160874161
12	S100A4	0.997624703	1.104006844
12	HOPX	0.568487728	1.053873985
12	SPOCK2	0.805225653	0.935527914
12	CD69	0.574030087	0.928839768
12	NFKBIA	0.649247823	0.910307583
12	PARP8	0.597783056	0.906066549
12	ALOX5AP	0.708630245	0.889441906
12	IL32	0.996832937	0.868861628
12	CTSW	0.813935075	0.837957441
12	SYNE2	0.644497229	0.766645963
12	TC2N	0.635787807	0.765756637
12	ARL4C	0.724465558	0.74263642
12	XBP1	0.714964371	0.729575146
12	ANXA1	0.861441013	0.712210172
12	MYC	0.539192399	0.707495285
12	FYN	0.604117181	0.671034681
12	S100A6	0.980205859	0.654662456
12	HCST	0.96912114	0.616124467
12	AHNAK	0.741884402	0.615884677
12	ZFP36L2	0.988123515	0.588293937
12	SEC61B	0.753760887	0.581774263
12	YWHAQ	0.646872526	0.565721893
13	TRDV2	0.952631579	5.824182032
13	TRGV9	0.933333333	4.107912553
13	TRDC	0.679824561	2.813929338
13	KLRC1	0.483333333	2.565166685
13	DUSP2	0.820175439	2.290522864
13	NKG7	0.998245614	1.991785545
13	GZMK	0.680701754	1.940380385
13	KLRD1	0.834210526	1.928773339
13	KLRG1	0.862280702	1.877792672
13	GNLY	0.700877193	1.831382864
13	CST7	0.985087719	1.813799684
13	CCL5	0.992982456	1.710633466
13	CCL4	0.600877193	1.694923787
13	GZMA	0.936842105	1.603189114
13	KLRB1	0.860526316	1.476136206
13	LYAR	0.778947368	1.441042822
13	GZMH	0.475438596	1.401167648
13	MATK	0.723684211	1.32123796
13	PRF1	0.819298246	1.321021518
13	HOPX	0.731578947	1.316658285
13	TRAC	0.713157895	1.268680259
13	CTSW	0.931578947	1.127869678
13	SYNE2	0.66754386	1.002446891
13	GZMM	0.875438596	0.969358527
13	TYROBP	0.414035088	0.905834551
13	IL7R	0.852631579	0.903577336
13	IL32	0.994736842	0.839890607
13	TRBC1	0.723684211	0.837788237
13	CD3E	0.99122807	0.816649747
13	ARL4C	0.716666667	0.797894457
13	CTSC	0.613157895	0.739204236
13	XBP1	0.66754386	0.736735345
13	CD247	0.816666667	0.711881885
13	SPOCK2	0.703508772	0.705075074
13	CD3D	0.880701754	0.700323787
13	CD3G	0.674561404	0.692316555
13	FYN	0.61754386	0.688252421
13	ANXA1	0.871052632	0.685117195
13	HCST	0.978947368	0.68379474
13	CD99	0.933333333	0.612174475
14	TUBB1	0.494722955	5.915012014
14	PPBP	0.77176781	5.21130624
14	SPARC	0.503957784	5.199405648
14	PF4	0.505277045	5.182132017
14	MYL9	0.436675462	5.151751306
14	CAVIN2	0.605540897	5.147406242
14	GNG11	0.503957784	4.690750133
14	CLU	0.54353562	4.661902354
14	NRGN	0.645118734	4.481779881
14	HIST1H2AC	0.526385224	2.182601616
14	NCOA4	0.527704485	1.327420835
14	TLN1	0.486807388	0.963228218
14	TUBA4A	0.525065963	0.958752636
14	MAX	0.616094987	0.917366869
14	TAGLN2	0.91292876	0.722227188
14	RGS10	0.693931398	0.629922214
14	CALM3	0.729551451	0.620072795
14	OST4	0.90237467	0.420621134
15	SPTSSB	0.555793991	5.020155166
15	XCL1	0.839055794	4.679889114
15	XCL2	0.834763948	4.143056395
15	KLRC1	0.64806867	3.780793151
15	GNLY	0.91416309	3.718252191
15	SH2D1B	0.630901288	3.596732454
15	TRDC	0.785407725	3.468715253
15	KLRF1	0.686695279	3.15088833
15	KLRD1	0.85193133	2.824710842
15	CMC1	0.811158798	2.501436783
15	IL2RB	0.798283262	2.349226324
15	HOPX	0.881974249	2.322374562
15	CTSW	0.978540773	2.265047581
15	TYROBP	0.965665236	2.152914016
15	NKG7	0.892703863	2.05066182
15	MATK	0.766094421	1.943406364
15	FCER1G	0.909871245	1.814957605
15	CD300A	0.58583691	1.791586677
15	ID2	0.761802575	1.656138936
15	CD7	0.961373391	1.525219418
15	SELL	0.959227468	1.396031311
15	DDIT4	0.673819742	1.383366442
15	TPST2	0.622317597	1.359597117
15	CD63	0.69527897	1.291815945
15	IFITM3	0.873390558	1.261971036
15	IFITM2	0.97639485	1.197384607
15	CD2	0.75751073	1.148895924
15	SRGN	0.909871245	1.034074603
15	PLAC8	0.744635193	0.976912101
15	STK17A	0.753218884	0.929823296
15	AC004687.1	0.557939914	0.88893713
15	XBP1	0.761802575	0.876988431
15	JAK1	0.879828326	0.856743785
15	IFITM1	0.995708155	0.833586409
15	MBP	0.738197425	0.798816839
15	SEC11A	0.701716738	0.722291643
15	CLIC1	0.948497854	0.509081799
15	BTG1	0.97639485	0.494393441
15	H3F3B	0.989270386	0.4540078
15	FXYD5	0.974248927	0.394163341
16	PLPP5	0.569196429	1.778134933
16	BACH2	0.560267857	1.520550408
16	IL4R	0.549107143	1.415748599
16	CD74	1	1.222302961
16	CD37	0.993303571	0.830171259
16	FCMR	0.919642857	0.727385003
16	BTG1	0.979910714	0.39203505
17	NRGN	0.801204819	2.222290904
17	RGS18	0.493975904	1.765424346
17	HIST1H2AC	0.457831325	1.718431999
17	RGS10	0.728915663	0.949467702
17	NCOA4	0.665662651	0.860336124
17	FTL	1	0.747870704
17	TLN1	0.834337349	0.730692864
17	FTH1	1	0.617996327
17	GPX4	0.870481928	0.574682323
17	MT-ND2	0.990963855	0.572323384
17	OAZ1	0.987951807	0.558929384
17	OST4	0.93373494	0.500298774
17	MT-ND4	0.996987952	0.430990922
17	MT-ND1	1	0.365877928
17	SERF2	1	0.335268536
17	RPLP1	1	0.288755425
17	RPS24	1	0.282455707
17	RPS13	1	0.266681417
17	MT-ND3	1	0.250208627
18	IFI44L	0.575657895	3.173070358
18	MX1	0.799342105	2.614438841
18	ISG15	0.792763158	2.365358972
18	IFI6	0.651315789	2.31437394
18	XAF1	0.680921053	1.818101846
18	STAT1	0.782894737	1.598610127
18	IRF7	0.578947368	1.528990841
18	LY6E	0.960526316	1.306477272
18	MT2A	0.664473684	1.134515883
18	TRIM22	0.638157895	1.0940438
18	UBE2L6	0.690789474	0.99468344
18	IFITM1	1	0.928990849
18	ADAR	0.648026316	0.865832487
18	ISG20	0.776315789	0.861898979
19	FCER1A	0.739726027	5.485023299
19	CLEC10A	0.705479452	4.690574681
19	CST3	1	3.532779679
19	HLA-DQA1	0.95890411	2.661365892
19	HLA-DPB1	1	2.266174021
19	HLA-DQB1	0.962328767	2.194975871
19	HLA-DPA1	0.996575342	2.181353982
19	IL13RA1	0.551369863	2.083034894
19	HLA-DRB5	0.97260274	2.011825955
19	CSTA	0.79109589	1.983675946
19	CD33	0.660958904	1.95251373
19	ALDH2	0.671232877	1.877966107
19	CPVL	0.729452055	1.84235937
19	CD74	1	1.837426949
19	CLEC4A	0.657534247	1.805459791
19	CD1D	0.568493151	1.795841967
19	GSN	0.660958904	1.691042237
19	RAB32	0.606164384	1.643703328
19	IGSF6	0.681506849	1.590231597
19	ZNF385A	0.732876712	1.560471493
19	SPI1	0.941780822	1.520544188
19	RAB31	0.746575342	1.469469432
19	CFP	0.876712329	1.457110143
19	CCDC88A	0.72260274	1.454269331
19	FCER1G	0.955479452	1.297367131
19	JAML	0.835616438	1.290989149
19	PAK1	0.702054795	1.276850901
19	CAPG	0.794520548	1.237848347
19	PEA15	0.582191781	1.193081912
19	RNF130	0.866438356	1.174335888
19	CTSZ	0.743150685	1.161778116
19	S100A10	0.982876712	1.122965888
19	SPINT2	0.674657534	1.09420072
19	GSTP1	0.95890411	1.011576488
19	YIF1B	0.609589041	0.980289745
19	VIM	1	0.941784199
19	C1orf162	0.869863014	0.856238423
19	PPA1	0.79109589	0.843900228
19	H2AFY	0.828767123	0.825474077
19	TXN	0.77739726	0.812886017
20	LRRC26	0.720689655	8.396319938
20	SCT	0.637931034	8.043877274
20	CLEC4C	0.737931034	6.686949796
20	LILRA4	0.817241379	6.526026103
20	DNASE1L3	0.7	6.23115809
20	DERL3	0.751724138	5.803962181
20	PTGDS	0.320689655	5.707435915
20	TPM2	0.689655172	5.523727038
20	SERPINF1	0.779310345	5.471221082
20	SMPD3	0.703448276	5.245140656
20	PTCRA	0.665517241	5.213148622
20	RHEX	0.713793103	5.151904429
20	TSPAN13	0.751724138	5.108726646
20	MZB1	0.813793103	4.900633056
20	IL3RA	0.75862069	4.858249159
20	PLD4	0.848275862	4.598681509
20	SPIB	0.648275862	4.514255915
20	ITM2C	0.924137931	4.414988394
20	TCF4	0.872413793	4.386991774
20	FAM129C	0.724137931	4.222799728
20	GZMB	0.793103448	4.126404757
20	BLNK	0.668965517	4.108612565
20	IRF8	0.837931034	4.037910392
20	UGCG	0.793103448	3.906571549
20	TRAF4	0.613793103	3.894544484
20	ZFAT	0.675862069	3.867313434
20	PPP1R14B	0.793103448	3.854668219
20	CCDC50	0.817241379	3.849828984
20	BCL11A	0.803448276	3.63228491
20	GAS6	0.675862069	3.53660228
20	IRF7	0.865517241	3.495488478
20	PHACTR1	0.593103448	3.400966861
20	CLIC3	0.755172414	3.207120532
20	SOX4	0.493103448	3.100440533
20	GNG7	0.603448276	3.090362629
20	NAPSA	0.675862069	2.903046564
20	RUNX2	0.706896552	2.850316729
20	C12orf75	0.813793103	2.791465537
20	PTMS	0.679310345	2.782271411
20	GAPT	0.817241379	2.752093746
21	SH2D1B	0.643356643	3.511409417
21	FGFBP2	0.881118881	3.108169589
21	SPON2	0.888111888	3.072294081
21	KLRF1	0.762237762	3.010679744
21	FCGR3A	0.835664336	2.572625044
21	GZMB	0.912587413	2.555540838
21	TTC38	0.597902098	2.491565455
21	CCL4	0.765734266	2.444069274
21	CLIC3	0.800699301	2.422621369
21	KLRD1	0.912587413	2.181375196
21	TBX21	0.688811189	2.11961318
21	PRF1	0.975524476	2.098907247
21	CX3CR1	0.695804196	2.094849969
21	CST7	0.986013986	2.028148818
21	HOPX	0.846153846	1.904906498
21	TYROBP	0.975524476	1.781259654
21	MATK	0.828671329	1.566401204
21	FCER1G	0.888111888	1.347230037
21	APMAP	0.681818182	1.287527881
21	EFHD2	0.79020979	1.260768225
21	CD247	0.944055944	1.19882992
21	RPS27A	1	0.210829686
